# Supplementary material for: 3-(4-Iodo­phen­yl)-2,3-di­hydro-1H-benzo[f]chromen-1-one
Source: IUCrdata. 2020 Jan 31;5(Pt 1):x200110. doi: 10.1107/S2414314620001108 (PMC9462147; doi:10.1107/S2414314620001108)
Supplement: Supplementary file 1 [file x-05-x200110-sup1.cif]

##############################################################################
#                                                                            #
# This CIF contains the data for a data article accepted for                 #
# publication in IUCrData. It conforms to the requirements of                #
# Notes for Authors for IUCrData, and has been                               #
# peer reviewed under the auspices of IUCrData.                              #
#                                                                            #
# Full details of the Crystallographic Information File format               #
# are given in the paper "The Crystallographic Information File (CIF):       #
# a New Standard Archive File for Crystallography" by S. R. Hall, F. H.      #
# Allen and I. D. Brown [Acta Cryst. (1991), A47, 655-685].                  #
#                                                                            #
# The current version of the core CIF dictionary is obtainable from          #
# ftp://ftp.iucr.org/pub/cif_core.dic.                                       #
#                                                                            #
# Software is freely available for graphical display of the structure(s)     #
# in this CIF. For information consult the CIF software page                 #
# http://www.iucr.org/resources/cif/software.                                #
#                                                                            #
# This file may be used for bona fide research purposes within the           #
# scientific community so long as proper attribution is given to the data    # 
# article from which it was obtained.                                        #
#                                                                            #
##############################################################################
data_I
_database_code_depnum_ccdc_archive 'CCDC 1980111'
_audit_creation_method
;
Olex2 1.2
(compiled 2018.05.29 svn.r3508 for OlexSys, GUI svn.r5506)
;
_journal_date_recd_electronic     2019-12-13
_journal_date_accepted     2020-01-27
_journal_name_full     'IUCrData'
_journal_year     2020
_journal_volume     5
_journal_issue      1
_journal_page_first     0
_journal_page_last     0
_journal_paper_category     HO
_journal_paper_doi     10.1107/S2414314620001108
_journal_coeditor_code     HB4334
_publ_contact_author_name     'Sarah Zingales'
_publ_contact_author_address
;
Georgia Southern University, 11935 Abercorn St., Department of Chemistry and
Biochemistry, Savannah GA 31419
;
_publ_contact_author_email     'szingales@georgiasouthern.edu'
_publ_contact_author_fax     ?
_publ_contact_author_phone     ?
_publ_section_title
;
3-(4-Iodophenyl)-2,3-dihydro-1<i>H</i>-benzo[<i>f</i>]chromen-1-one
;
loop_
    _publ_author_name
    _publ_author_footnote
    _publ_author_address
    'Dean, Raven' .
;
Georgia Southern University, 11935 Abercorn St,
Department of Chemistry and Biochemistry, Savannah GA 31419
USA
;
    'Miller, Chelsea N.' .
;
Georgia Southern University, 11935 Abercorn St,
Department of Chemistry and Biochemistry, Savannah GA 31419
USA
;
    'Zingales, Sarah K.' .
;
Georgia Southern University, 11935 Abercorn St,
Department of Chemistry and Biochemistry, Savannah GA 31419
USA
;
    'Padgett, Clifford W.' .
;
Georgia Southern University, 11935 Abercorn St,
Department of Chemistry and Biochemistry, Savannah GA 31419
USA
;
_publ_section_synopsis
;
In the crystal of the title flavone derivative, O...I halogen bonding and
T--shaped \p--stacking combine to generate a herringbone packing motif.
;
_chemical_name_systematic
;
3-(4-Iodophenyl)-2,3-dihydro-1<i>H</i>-benzo[<i>f</i>]chromen-1-one
;
_chemical_name_common     ?
_chemical_formula_moiety     'C19 H13 I O2'
_chemical_formula_sum     'C19 H13 I O2'
_chemical_formula_iupac     'C19 H13 I O2'
_chemical_formula_weight     400.19
_chemical_melting_point     ?
_space_group_crystal_system     monoclinic
_space_group_name_H-M_alt     'P 21/n'
_space_group_name_Hall     '-P 2yn'
loop_
    _space_group_symop_operation_xyz
    'x, y, z'
    '-x+1/2, y+1/2, -z+1/2'
    '-x, -y, -z'
    'x-1/2, -y-1/2, z-1/2'
_cell_length_a     7.0481(3)
_cell_length_b     18.2185(8)
_cell_length_c     12.6391(6)
_cell_angle_alpha     90
_cell_angle_beta     104.947(4)
_cell_angle_gamma     90
_cell_volume     1568.02(12)
_cell_formula_units_Z     4
_cell_measurement_reflns_used     5447
_cell_measurement_theta_min     2.0100
_cell_measurement_theta_max     28.8050
_cell_measurement_temperature     170
_exptl_crystal_description     Prism
_exptl_crystal_colour     Colorless
_exptl_crystal_size_max     0.768
_exptl_crystal_size_mid     0.343
_exptl_crystal_size_min     0.335
_exptl_crystal_density_diffrn     1.695
_exptl_crystal_density_meas     ?
_exptl_crystal_density_method     'not measured'
_exptl_crystal_F_000     784
_exptl_absorpt_coefficient_mu     2.046
_exptl_absorpt_correction_type     multi-scan
_exptl_absorpt_process_details
;
(CrysAlis PRO; Rigaku OD, 2018)
;
_exptl_absorpt_correction_T_min     0.73806
_exptl_absorpt_correction_T_max     1.00000
_diffrn_ambient_temperature     170.0
_diffrn_source     ?
_diffrn_radiation_type     MoK\a
_diffrn_radiation_wavelength     0.71073
_diffrn_measurement_device_type     'Rigaku XtaLAB mini'
_diffrn_measurement_device     'two-circle diffractometer'
_diffrn_measurement_method     'profile data from \w-scans'
_diffrn_detector_area_resol_mean     13.6612
_diffrn_reflns_number     23424
_diffrn_reflns_av_R_equivalents     0.0345
_diffrn_reflns_av_unetI/netI     0.0325
_diffrn_reflns_theta_min     2.008
_diffrn_reflns_theta_max     33.059
_diffrn_reflns_theta_full     25.242
_diffrn_measured_fraction_theta_max     0.953
_diffrn_measured_fraction_theta_full     0.999
_diffrn_reflns_limit_h_min     -10
_diffrn_reflns_limit_h_max     10
_diffrn_reflns_limit_k_min     -27
_diffrn_reflns_limit_k_max     25
_diffrn_reflns_limit_l_min     -19
_diffrn_reflns_limit_l_max     18
_refine_special_details
;
All C--bound H atoms were positioned geometrically and refined as
riding, with C---H = 0.93 or 0.96 \%A and <i>U</i>~iso~(H) =
1.2<i>U</i>~eq~(C) or <i>U</i>~iso~(H) = 1.5<i>U</i>~eq~(C) for C(H) and CH~3~
groups, respectively.
;
_reflns_number_total     5656
_reflns_number_gt     3493
_reflns_threshold_expression     'I > 2\s(I)'
_refine_ls_structure_factor_coef     Fsqd
_refine_ls_matrix_type     full
_refine_ls_R_factor_all     0.0863
_refine_ls_R_factor_gt     0.0451
_refine_ls_wR_factor_gt     0.0819
_refine_ls_wR_factor_ref     0.0962
_refine_ls_goodness_of_fit_ref     1.123
_refine_ls_restrained_S_all     1.123
_refine_ls_number_reflns     5656
_refine_ls_number_parameters     199
_refine_ls_number_restraints     0
_refine_ls_hydrogen_treatment     constr
_refine_ls_weighting_scheme     calc
_refine_ls_weighting_details
              'w=1/[\s^2^(Fo^2^)+(0.0197P)^2^+1.6677P] where P=(Fo^2^+2Fc^2^)/3'
_atom_sites_solution_hydrogens     geom
_atom_sites_solution_primary     ?
_atom_sites_solution_secondary     ?
_refine_ls_shift/su_max     0.001
_refine_ls_shift/su_mean     0.000
_refine_diff_density_max     0.724
_refine_diff_density_min     -0.813
_refine_ls_extinction_method     none
_refine_ls_extinction_coef     .
loop_
    _atom_type_symbol
    _atom_type_description
    _atom_type_scat_dispersion_real
    _atom_type_scat_dispersion_imag
    _atom_type_scat_source
    'C' 'C' 0.0033 0.0016
                         'International Tables Vol C Tables 4.2.6.8 and 6.1.1.4'
    'H' 'H' 0.0000 0.0000
                         'International Tables Vol C Tables 4.2.6.8 and 6.1.1.4'
    'I' 'I' -0.4742 1.8119
                         'International Tables Vol C Tables 4.2.6.8 and 6.1.1.4'
    'O' 'O' 0.0106 0.0060
                         'International Tables Vol C Tables 4.2.6.8 and 6.1.1.4'
_computing_data_collection
;
CrysAlis PRO (Rigaku OD, 2018)
;
_computing_cell_refinement
;
CrysAlis PRO (Rigaku OD, 2018)
;
_computing_data_reduction
;
CrysAlis PRO (Rigaku OD, 2018)
;
_computing_structure_solution
;
SHELXT (Sheldrick, 2015a)
;
_computing_structure_refinement
;
SHELXL (Sheldrick, 2015b)
;
_computing_molecular_graphics
;
<i>OLEX2</i> (Dolomanov et al., 2009)
;
_computing_publication_material
;
<i>OLEX2</i> (Dolomanov et al., 2009)
;
loop_
    _atom_site_type_symbol
    _atom_site_label
    _atom_site_fract_x
    _atom_site_fract_y
    _atom_site_fract_z
    _atom_site_U_iso_or_equiv
    _atom_site_adp_type
    _atom_site_calc_flag
    _atom_site_occupancy
    _atom_site_disorder_assembly
    _atom_site_disorder_group
    I I1 -0.50948(3) 0.43392(2) 0.16336(2) 0.06235(10) Uani d 1 . .
    O O1 0.3551(3) 0.60041(12) 0.4492(2) 0.0521(6) Uani d 1 . .
    C C1 0.3838(5) 0.75621(18) 0.4302(3) 0.0500(8) Uani d 1 . .
    O O2 0.3855(4) 0.82269(13) 0.4246(3) 0.0732(8) Uani d 1 . .
    C C2 0.2006(5) 0.71359(18) 0.3764(3) 0.0579(9) Uani d 1 . .
    H H2A 0.111796 0.713332 0.425697 0.069 Uiso calc 1 . .
    H H2B 0.131632 0.738742 0.307874 0.069 Uiso calc 1 . .
    C C3 0.2426(4) 0.63579(18) 0.3505(3) 0.0482(8) Uani d 1 . .
    H H3 0.323461 0.636549 0.296041 0.058 Uiso calc 1 . .
    C C4 0.5196(4) 0.63685(16) 0.5048(3) 0.0418(7) Uani d 1 . .
    C C5 0.6575(5) 0.59171(18) 0.5759(3) 0.0522(8) Uani d 1 . .
    H H5 0.631204 0.540920 0.581550 0.063 Uiso calc 1 . .
    C C6 0.8277(5) 0.6209(2) 0.6361(3) 0.0556(9) Uani d 1 . .
    H H6 0.916930 0.590867 0.687195 0.067 Uiso calc 1 . .
    C C7 0.8749(4) 0.69535(18) 0.6244(3) 0.0471(7) Uani d 1 . .
    C C8 1.0575(5) 0.7242(2) 0.6837(3) 0.0610(10) Uani d 1 . .
    H H8 1.146842 0.693508 0.733673 0.073 Uiso calc 1 . .
    C C9 1.1078(6) 0.7950(2) 0.6704(4) 0.0708(11) Uani d 1 . .
    H H9 1.231105 0.813773 0.710556 0.085 Uiso calc 1 . .
    C C10 0.9759(6) 0.8396(2) 0.5970(4) 0.0716(12) Uani d 1 . .
    H H10 1.012377 0.888683 0.586249 0.086 Uiso calc 1 . .
    C C11 0.7944(5) 0.81461(19) 0.5397(3) 0.0559(9) Uani d 1 . .
    H H11 0.706231 0.846849 0.491926 0.067 Uiso calc 1 . .
    C C12 0.7382(4) 0.74111(17) 0.5516(3) 0.0423(7) Uani d 1 . .
    C C13 0.5495(4) 0.71092(16) 0.4953(2) 0.0387(6) Uani d 1 . .
    C C14 0.0648(4) 0.58838(18) 0.3059(3) 0.0474(7) Uani d 1 . .
    C C15 0.0197(5) 0.56413(19) 0.1993(3) 0.0537(8) Uani d 1 . .
    H H15 0.101446 0.577554 0.153307 0.064 Uiso calc 1 . .
    C C16 -0.1444(5) 0.5201(2) 0.1580(3) 0.0546(8) Uani d 1 . .
    H H16 -0.174482 0.503502 0.084224 0.066 Uiso calc 1 . .
    C C17 -0.2617(4) 0.50090(18) 0.2245(3) 0.0488(8) Uani d 1 . .
    C C18 -0.2188(5) 0.5240(2) 0.3317(3) 0.0591(9) Uani d 1 . .
    H H18 -0.299918 0.509947 0.377662 0.071 Uiso calc 1 . .
    C C19 -0.0551(5) 0.5683(2) 0.3719(3) 0.0592(9) Uani d 1 . .
    H H19 -0.025515 0.584942 0.445616 0.071 Uiso calc 1 . .
loop_
    _atom_site_aniso_label
    _atom_site_aniso_U_11
    _atom_site_aniso_U_22
    _atom_site_aniso_U_33
    _atom_site_aniso_U_12
    _atom_site_aniso_U_13
    _atom_site_aniso_U_23
    I1 0.04458(13) 0.06445(16) 0.06874(17) -0.00698(11) -0.00216(10)
                                                                    -0.01116(13)
    O1 0.0414(11) 0.0401(11) 0.0626(15) -0.0048(9) -0.0087(10) 0.0070(10)
    C1 0.0424(16) 0.0458(18) 0.056(2) 0.0027(14) 0.0030(14) 0.0040(15)
    O2 0.0588(15) 0.0414(13) 0.103(2) 0.0045(11) -0.0094(14) 0.0091(14)
    C2 0.0417(16) 0.0484(19) 0.072(2) 0.0019(14) -0.0065(16) 0.0077(17)
    C3 0.0384(15) 0.0525(19) 0.0481(19) -0.0004(14) 0.0010(13) 0.0027(14)
    C4 0.0364(14) 0.0397(15) 0.0469(17) -0.0030(12) 0.0065(12) 0.0027(13)
    C5 0.0466(17) 0.0386(16) 0.062(2) -0.0029(13) -0.0030(15) 0.0093(15)
    C6 0.0420(16) 0.054(2) 0.061(2) 0.0007(15) -0.0045(15) 0.0114(17)
    C7 0.0366(14) 0.0510(18) 0.0487(18) -0.0045(13) 0.0020(13) -0.0002(14)
    C8 0.0463(18) 0.068(2) 0.059(2) -0.0095(17) -0.0036(16) 0.0030(18)
    C9 0.055(2) 0.073(3) 0.073(3) -0.023(2) -0.0036(19) -0.002(2)
    C10 0.068(2) 0.063(2) 0.073(3) -0.028(2) 0.000(2) 0.001(2)
    C11 0.0565(19) 0.0462(18) 0.060(2) -0.0087(15) 0.0055(16) 0.0028(16)
    C12 0.0408(15) 0.0427(16) 0.0421(16) -0.0056(13) 0.0083(12) -0.0004(13)
    C13 0.0375(14) 0.0400(15) 0.0358(15) 0.0013(12) 0.0042(11) -0.0036(12)
    C14 0.0369(15) 0.0473(17) 0.0529(19) -0.0003(13) 0.0023(13) 0.0029(14)
    C15 0.0447(17) 0.060(2) 0.054(2) -0.0026(16) 0.0096(14) -0.0012(17)
    C16 0.0472(17) 0.064(2) 0.0464(19) 0.0016(16) 0.0003(14) -0.0047(16)
    C17 0.0377(15) 0.0493(18) 0.0514(19) 0.0005(13) -0.0027(13) -0.0035(15)
    C18 0.0506(19) 0.075(2) 0.049(2) -0.0139(18) 0.0083(15) -0.0055(18)
    C19 0.0509(19) 0.075(2) 0.0453(19) -0.0140(18) 0.0012(15) -0.0091(18)
_geom_special_details
;
 All esds (except the esd in the dihedral angle between two l.s. planes)
 are estimated using the full covariance matrix.  The cell esds are taken
 into account individually in the estimation of esds in distances, angles
 and torsion angles; correlations between esds in cell parameters are only
 used when they are defined by crystal symmetry.  An approximate (isotropic)
 treatment of cell esds is used for estimating esds involving l.s. planes.
;
loop_
    _geom_bond_atom_site_label_1
    _geom_bond_atom_site_label_2
    _geom_bond_site_symmetry_2
    _geom_bond_distance
    _geom_bond_publ_flag
    I1 C17 . 2.107(3) ?
    O1 C3 . 1.446(4) ?
    O1 C4 . 1.364(3) ?
    C1 O2 . 1.213(4) ?
    C1 C2 . 1.510(4) ?
    C1 C13 . 1.492(4) ?
    C2 H2A . 0.9900 ?
    C2 H2B . 0.9900 ?
    C2 C3 . 1.502(5) ?
    C3 H3 . 1.0000 ?
    C3 C14 . 1.507(4) ?
    C4 C5 . 1.406(4) ?
    C4 C13 . 1.376(4) ?
    C5 H5 . 0.9500 ?
    C5 C6 . 1.353(4) ?
    C6 H6 . 0.9500 ?
    C6 C7 . 1.413(5) ?
    C7 C8 . 1.413(4) ?
    C7 C12 . 1.419(4) ?
    C8 H8 . 0.9500 ?
    C8 C9 . 1.360(5) ?
    C9 H9 . 0.9500 ?
    C9 C10 . 1.393(6) ?
    C10 H10 . 0.9500 ?
    C10 C11 . 1.375(5) ?
    C11 H11 . 0.9500 ?
    C11 C12 . 1.415(4) ?
    C12 C13 . 1.445(4) ?
    C14 C15 . 1.374(5) ?
    C14 C19 . 1.381(5) ?
    C15 H15 . 0.9500 ?
    C15 C16 . 1.394(5) ?
    C16 H16 . 0.9500 ?
    C16 C17 . 1.368(5) ?
    C17 C18 . 1.376(5) ?
    C18 H18 . 0.9500 ?
    C18 C19 . 1.392(5) ?
    C19 H19 . 0.9500 ?
loop_
    _geom_angle_atom_site_label_1
    _geom_angle_atom_site_label_2
    _geom_angle_atom_site_label_3
    _geom_angle_site_symmetry_1
    _geom_angle_site_symmetry_3
    _geom_angle
    _geom_angle_publ_flag
    C4 O1 C3 . . 115.6(2) ?
    O2 C1 C2 . . 120.5(3) ?
    O2 C1 C13 . . 124.5(3) ?
    C13 C1 C2 . . 114.9(3) ?
    C1 C2 H2A . . 109.0 ?
    C1 C2 H2B . . 109.0 ?
    H2A C2 H2B . . 107.8 ?
    C3 C2 C1 . . 112.9(3) ?
    C3 C2 H2A . . 109.0 ?
    C3 C2 H2B . . 109.0 ?
    O1 C3 C2 . . 109.1(3) ?
    O1 C3 H3 . . 108.5 ?
    O1 C3 C14 . . 106.6(3) ?
    C2 C3 H3 . . 108.5 ?
    C2 C3 C14 . . 115.5(3) ?
    C14 C3 H3 . . 108.5 ?
    O1 C4 C5 . . 113.6(3) ?
    O1 C4 C13 . . 124.2(3) ?
    C13 C4 C5 . . 122.2(3) ?
    C4 C5 H5 . . 120.1 ?
    C6 C5 C4 . . 119.7(3) ?
    C6 C5 H5 . . 120.1 ?
    C5 C6 H6 . . 119.4 ?
    C5 C6 C7 . . 121.1(3) ?
    C7 C6 H6 . . 119.4 ?
    C6 C7 C12 . . 119.5(3) ?
    C8 C7 C6 . . 120.5(3) ?
    C8 C7 C12 . . 119.9(3) ?
    C7 C8 H8 . . 119.4 ?
    C9 C8 C7 . . 121.2(3) ?
    C9 C8 H8 . . 119.4 ?
    C8 C9 H9 . . 120.5 ?
    C8 C9 C10 . . 119.0(3) ?
    C10 C9 H9 . . 120.5 ?
    C9 C10 H10 . . 119.1 ?
    C11 C10 C9 . . 121.9(4) ?
    C11 C10 H10 . . 119.1 ?
    C10 C11 H11 . . 119.8 ?
    C10 C11 C12 . . 120.3(3) ?
    C12 C11 H11 . . 119.8 ?
    C7 C12 C13 . . 118.7(3) ?
    C11 C12 C7 . . 117.6(3) ?
    C11 C12 C13 . . 123.7(3) ?
    C4 C13 C1 . . 118.4(3) ?
    C4 C13 C12 . . 118.2(3) ?
    C12 C13 C1 . . 123.4(3) ?
    C15 C14 C3 . . 120.7(3) ?
    C15 C14 C19 . . 119.0(3) ?
    C19 C14 C3 . . 120.3(3) ?
    C14 C15 H15 . . 119.6 ?
    C14 C15 C16 . . 120.8(3) ?
    C16 C15 H15 . . 119.6 ?
    C15 C16 H16 . . 120.3 ?
    C17 C16 C15 . . 119.4(3) ?
    C17 C16 H16 . . 120.3 ?
    C16 C17 I1 . . 119.9(2) ?
    C16 C17 C18 . . 120.8(3) ?
    C18 C17 I1 . . 119.3(3) ?
    C17 C18 H18 . . 120.4 ?
    C17 C18 C19 . . 119.2(3) ?
    C19 C18 H18 . . 120.4 ?
    C14 C19 C18 . . 120.7(3) ?
    C14 C19 H19 . . 119.6 ?
    C18 C19 H19 . . 119.6 ?
_shelx_space_group_comment
;
The symmetry employed for this shelxl refinement is uniquely defined
by the following loop, which should always be used as a source of
symmetry information in preference to the above space-group names.
They are only intended as comments.
;
_shelx_estimated_absorpt_T_min     0.302
_shelx_estimated_absorpt_T_max     0.547
_shelx_hkl_file
;
   0   0   2  479.51    9.60
   0   0  -2  484.54   10.92
   0   0   2  464.17    9.45
   0   0   3    9.32    1.44
   0   0   3    7.57    1.68
   0   0  -3    8.31    2.11
   0   0  -4 4199.49   46.40
   0   0   4 4250.31   41.24
   0   0   4 4271.59   40.97
   0   0  -5    4.34    1.74
   0   0   5    7.41    2.13
   0   0   6 3990.73   49.22
   0   0   6 3945.51   49.84
   0   0  -6 3831.16   55.22
   0   0   7    4.17    2.59
   0   0   7   -0.37    2.69
   0   0  -7    4.31    3.07
   0   0   8  397.31   18.80
   0   0  -8  436.94   21.93
   0   0   8  382.23   18.32
   0   0   9   21.48    7.30
   0   0   9   16.02    5.71
   0   0  -9   20.39    7.15
   0   0  10  320.79   19.74
   0   0 -10  326.72   22.38
   0   0  10  356.14   20.89
   0   0  11    3.82    2.60
   0   0  11    1.26    1.79
   0   0  12  169.04   17.08
   0   0 -12  189.56   18.75
   0   0  12  188.08   16.82
   0   0  13    1.24    2.80
   0   0 -13    9.31    5.41
   0   0  13    9.91    5.74
   0   0 -14    1.08    3.73
   0   0  14    3.46    4.26
   0   0 -15   14.59    9.04
   0   0  15   20.47    8.95
   0   0 -16    3.68    4.62
   0   0  16   11.69    6.33
   0   0 -17   -2.39    4.08
   0   0  17   -0.57    4.32
   0   0  18   11.39    7.60
   0   0 -18   16.69    8.03
   0  -1   1  162.92    4.50
   0   1   2  538.28   11.05
   0   1  -2  517.90    7.93
   0  -1   2  517.19    7.08
   0   1  -2  489.83   10.97
   0  -1  -2  486.50   11.25
   0  -1   2  503.41    9.75
   0   1   2  518.63   10.81
   0   1   3 4883.63   39.56
   0  -1  -3 4832.52   42.88
   0  -1   3 4876.07   37.17
   0   1  -3 4811.53   42.27
   0  -1   3 4863.16   23.03
   0   1   3 4900.68   39.60
   0  -1   4  129.51    3.96
   0   1  -4  127.50    8.24
   0  -1  -4  130.71    8.41
   0   1   4  132.20    7.40
   0  -1   4  125.37    7.12
   0   1   4  128.00    7.43
   0  -1   5  667.50   18.50
   0   1  -5  682.40   21.13
   0  -1   5  694.47   18.76
   0  -1  -5  713.41   21.59
   0  -1   5  689.77    9.45
   0   1   5  699.75   19.15
   0   1   5  669.57   19.11
   0   1   6   44.23    6.55
   0   1  -6   41.53    6.97
   0  -1  -6   34.26    6.30
   0  -1   6   43.54    6.40
   0   1   6   26.44    4.88
   0  -1   6   32.79    5.44
   0   1   7  192.91   12.19
   0  -1   7  230.67   12.96
   0  -1   7  206.19   12.51
   0  -1   7  204.60    5.00
   0   1   7  197.90   12.28
   0  -1  -7  214.90   14.18
   0   1  -7  186.96   13.22
   0   1  -8  114.32   11.47
   0   1   8  117.23   10.95
   0  -1   8  129.86   10.54
   0   1   8  114.55   10.20
   0  -1  -8  126.06   12.16
   0  -1   8  124.55   10.06
   0   1   9  596.59   24.56
   0  -1   9  647.07   25.74
   0  -1   9  575.97   23.80
   0   1   9  568.13   24.77
   0   1  -9  601.02   27.62
   0  -1  -9  566.88   27.49
   0   1  10   71.77    9.69
   0   1 -10   81.39   10.84
   0  -1  10   73.31    9.78
   0  -1 -10   91.10   11.90
   0   1  10   64.56    9.16
   0  -1  10   77.98   10.54
   0  -1 -11   26.24    7.35
   0   1  11   27.76    6.55
   0   1 -11   21.22    5.55
   0   1  11   30.21    7.05
   0  -1  11   25.88    6.01
   0  -1  11   20.91    6.34
   0   1 -12   32.24    8.83
   0  -1  12   15.30    5.79
   0  -1  12   13.79    5.27
   0   1  12   17.99    6.95
   0  -1 -12   30.57    8.49
   0  -1 -13   63.21   12.16
   0   1  13   51.92    9.96
   0  -1  13   57.60    9.71
   0   1 -13   66.33   12.18
   0  -1  13   56.16   10.19
   0  -1 -14   13.26    5.58
   0   1 -14   16.90    5.77
   0   1  14   12.16    4.60
   0  -1  14   10.96    5.20
   0  -1  14   14.05    5.43
   0   1 -15   68.98   13.86
   0  -1  15   60.88   12.29
   0  -1 -15   52.35   12.33
   0   1  15   69.30   13.13
   0  -1 -16   11.36    6.66
   0   1  16    3.45    4.55
   0  -1  16    6.57    5.27
   0   1 -16    8.66    7.28
   0  -1 -17    2.24    4.24
   0   1  17   -1.31    3.26
   0  -1  17    0.22    2.63
   0   1 -17    6.23    5.78
   0   1 -18   -3.53    5.25
   0  -1 -18    5.12    5.33
   0   1  18   -3.69    4.47
   0  -1  18   -1.88    3.35
   0  -2  -1  748.41   11.23
   0  -2   1  715.36   10.00
   0   2   1  749.38   11.27
   0   2   1  743.42   11.36
   0  -2   1  766.34   11.59
   0   2  -1  733.13   10.26
   0  -2  -1  760.95   10.66
   0   2  -1  740.68    9.29
   0  -2   2 4422.82   28.08
   0   2  -2 4461.34   33.55
   0  -2  -2 4347.42   26.74
   0   2  -2 4478.78   29.66
   0  -2  -2 4469.11   34.93
   0   2   2 4502.90   35.09
   0   2   2 4362.42   26.41
   0   2  -3   17.28    2.54
   0  -2   3   15.64    2.24
   0   2   3   14.50    2.28
   0  -2   3   14.08    1.67
   0  -2  -3   14.37    2.40
   0  -2  -3   18.51    1.75
   0  -2   4  756.62   17.14
   0  -2  -4  739.62   10.26
   0  -2  -4  733.96   19.71
   0   2   4  714.53   18.42
   0  -2   4  755.53   11.97
   0   2  -4  738.68   19.23
   0  -2  -5 1236.02   28.80
   0  -2   5 1260.07   15.83
   0   2  -5 1241.90   28.13
   0  -2   5 1260.51   24.94
   0   2   5 1229.25   26.51
   0   2   5 1297.74   26.62
   0  -2  -6 1358.90   33.21
   0  -2   6 1361.17   16.72
   0  -2   6 1385.20   29.41
   0   2   6 1376.02   30.39
   0   2  -6 1470.63   33.96
   0   2   6 1421.25   31.14
   0  -2   7  179.81   11.55
   0   2  -7  199.32   13.53
   0  -2  -7  176.51   13.15
   0   2   7  173.60   12.41
   0   2   7  174.68   11.85
   0  -2   7  176.89   11.74
   0  -2   7  168.31    5.90
   0  -2   8   84.47    8.94
   0   2  -8   86.20   11.69
   0   2   8   84.37    9.33
   0  -2   8   62.01    3.46
   0   2   8   94.39   10.46
   0  -2  -8   86.91   11.46
   0  -2   8   87.06   10.45
   0   2   9   12.28    4.17
   0  -2   9   10.26    3.73
   0   2  -9    9.56    4.68
   0  -2   9   11.74    3.10
   0  -2  -9    6.85    3.79
   0  -2  10  138.71   13.22
   0  -2 -10  164.44   16.02
   0   2 -10  160.48   14.87
   0   2  10  129.55   13.20
   0  -2  10  134.70   12.11
   0  -2  11  206.58   16.78
   0  -2 -11  191.94   17.60
   0  -2  11  221.35   17.20
   0   2  11  177.68   16.67
   0   2 -11  190.74   17.74
   0  -2  12  100.13   12.60
   0   2  12   65.82   10.94
   0   2 -12   82.95   12.21
   0  -2  12   75.20   10.52
   0  -2 -12   74.78   12.35
   0  -2  13   29.02    7.62
   0  -2 -13   50.94   11.23
   0   2 -13   33.40    9.05
   0  -2  13   34.63    8.13
   0   2  13   35.25    8.74
   0   2 -14   -9.05    5.70
   0  -2 -14    7.85    5.96
   0   2  14    6.82    4.40
   0  -2  14    4.59    3.39
   0  -2  14    0.24    2.72
   0   2 -15    5.20    4.91
   0  -2  15   10.37    6.10
   0  -2 -15   14.98    7.36
   0  -2  15    5.56    4.78
   0   2  15    6.11    5.21
   0   2  16   22.96    8.75
   0  -2  16   27.73    9.75
   0  -2 -16   28.54    9.51
   0   2 -16   27.34    9.12
   0   2 -17   -4.65    4.64
   0   2  17    6.08    6.17
   0  -2 -17    2.96    4.03
   0  -2  17   12.83    6.90
   0   2 -18   -1.45    5.34
   0  -2  18   -4.72    4.45
   0  -2 -18    0.98    6.27
   0   2  18    6.56    6.06
   0  -3   0    4.42    1.09
   0  -3   0    3.66    0.68
   0  -3  -1  586.73   10.02
   0  -3   1  602.44   12.57
   0   3  -1  584.02    9.99
   0   3  -1  617.70    9.83
   0   3   1  596.94   11.47
   0  -3  -1  607.49   12.48
   0  -3  -2 5618.35   37.69
   0  -3   2 5731.04   38.75
   0  -3  -2 5693.76   40.54
   0   3   2 5702.95   42.35
   0   3  -2 5613.99   39.03
   0   3  -2 5753.23   34.72
   0   3   3 1311.59   23.35
   0  -3   3 1330.69   18.70
   0   3  -3 1314.12   22.60
   0  -3  -3 1306.07   23.31
   0   3  -3 1340.87   20.05
   0  -3   3 1314.73   19.72
   0  -3  -3 1325.86   18.05
   0  -3  -4 3672.55   29.32
   0   3   4 3675.92   43.53
   0  -3  -4 3665.57   44.61
   0  -3   4 3709.52   31.51
   0  -3   4 3757.04   38.19
   0   3  -4 3797.54   44.10
   0  -3  -5  440.61   17.52
   0   3  -5  460.96   17.29
   0  -3  -5  431.69    9.56
   0  -3   5  451.93   14.99
   0   3   5  463.72   16.87
   0  -3   5  467.06   11.39
   0  -3  -6   10.88    1.29
   0  -3   6   12.58    1.94
   0  -3   6   14.38    2.85
   0   3   6   11.18    2.77
   0  -3  -6   12.71    3.79
   0   3  -6   16.00    4.32
   0   3  -7  461.36   20.69
   0   3   7  421.91   19.02
   0  -3   7  441.72   18.10
   0  -3  -7  453.49   21.35
   0  -3   7  421.99   11.04
   0   3  -8 1618.78   42.04
   0   3   8 1647.05   39.68
   0  -3  -8 1611.26   42.12
   0  -3   8 1702.89   37.68
   0   3   9    0.10    2.98
   0   3  -9    7.15    2.66
   0  -3   9    7.14    2.57
   0  -3   9    0.13    2.08
   0  -3  -9    2.38    2.06
   0   3  10  236.61   17.39
   0  -3  10  252.63   17.38
   0  -3 -10  236.55   19.34
   0  -3  10  245.97   16.78
   0   3 -10  273.59   19.51
   0   3 -11   21.07    7.42
   0  -3  11   29.51    7.49
   0   3  11   28.80    8.00
   0  -3  11   23.85    7.93
   0  -3 -11   30.49    9.05
   0  -3 -12    7.27    4.59
   0  -3  12    4.22    3.15
   0   3 -12    6.97    3.25
   0   3  12   11.97    5.27
   0  -3  12   14.57    5.00
   0   3 -13   28.34    8.69
   0  -3  13   22.01    6.78
   0  -3  13   32.56    8.93
   0  -3 -13   40.33    9.00
   0   3  13   29.73    8.38
   0   3  14   13.69    5.36
   0   3 -14   16.72    6.54
   0  -3  14   19.71    6.85
   0  -3 -14    5.79    5.60
   0  -3  14   19.55    5.93
   0  -3 -15   -0.89    3.10
   0   3 -15    8.67    6.17
   0  -3  15    3.16    2.65
   0  -3  15    1.12    4.19
   0   3  15   -3.70    5.00
   0   3 -16   24.56    8.24
   0  -3  16   22.19    7.83
   0   3  16   33.64   10.80
   0  -3  16   40.93   11.32
   0  -3 -16   24.22    9.63
   0  -3  17    0.90    3.50
   0   3  17    2.77    3.21
   0  -3 -17    3.08    3.99
   0   3 -17   -0.14    3.91
   0   3  18   -1.06    5.51
   0  -3  18    4.95    5.43
   0   3 -18    2.78    5.04
   0  -3 -18   -5.46    5.23
   0   4   0    3.42    0.96
   0  -4   0    7.05    1.36
   0   4   0    5.48    1.12
   0  -4   1 2090.86   26.85
   0   4  -1 2061.59   20.68
   0  -4  -1 2084.04   20.34
   0   4   1 2081.37   23.95
   0   4  -1 2107.78   20.59
   0  -4  -1 2073.74   26.87
   0  -4  -2  184.68    8.00
   0   4  -2  199.74    7.63
   0   4   2  191.82    8.25
   0   4  -2  196.79    6.85
   0  -4   2  212.02    8.73
   0  -4  -2  196.51    7.56
   0   4  -3   28.27    2.97
   0   4  -3   28.16    3.40
   0  -4   3   28.95    3.34
   0  -4  -3   29.91    3.20
   0   4   3   27.88    3.65
   0  -4  -3   28.87    3.57
   0  -4  -4   15.38    3.32
   0  -4   4   15.36    2.50
   0   4   4   17.12    3.31
   0  -4   4   17.01    2.99
   0  -4  -4   16.72    2.49
   0   4  -4   15.16    3.20
   0   4  -4   18.74    3.18
   0   4  -5 2156.09   37.60
   0  -4   5 2094.30   27.31
   0  -4  -5 2039.66   37.35
   0  -4  -5 2040.25   25.11
   0  -4   5 2156.63   32.72
   0   4   5 2134.37   37.54
   0  -4  -6   11.17    2.78
   0   4   6    8.71    2.80
   0  -4  -6    7.52    1.46
   0  -4   6    8.95    2.56
   0  -4   6    7.97    1.75
   0   4  -6    6.74    1.79
   0  -4  -7  696.24   12.11
   0  -4   7  719.93   16.17
   0   4   7  741.94   25.31
   0  -4  -7  699.22   26.32
   0   4  -7  753.72   26.61
   0  -4   7  755.78   23.18
   0   4   8   26.83    7.79
   0   4  -8   36.33    8.45
   0  -4  -8   29.68    7.72
   0  -4   8   20.10    3.21
   0  -4   8   34.20    7.51
   0   4   9   54.67    7.88
   0  -4   9   54.84    4.53
   0  -4  -9   55.88    8.48
   0   4  -9   52.19    8.51
   0  -4   9   65.32    7.80
   0   4 -10    6.86    4.63
   0  -4  10   18.22    5.27
   0  -4 -10   14.53    4.85
   0  -4  10    4.57    3.14
   0   4  10   13.50    4.64
   0  -4  11  322.20   20.62
   0   4  11  325.10   21.63
   0   4 -11  303.45   22.92
   0  -4  11  323.67   20.23
   0  -4 -11  319.11   22.64
   0  -4  12    2.48    2.88
   0  -4  12   -1.30    2.09
   0   4 -12   -4.72    4.93
   0  -4 -12   -2.54    3.81
   0   4  12   -7.54    5.37
   0   4  13   98.32   13.54
   0  -4  13   89.45   12.93
   0  -4  13   90.13   12.23
   0   4 -13   84.03   13.38
   0  -4 -13   96.86   14.33
   0  -4  14    6.08    5.45
   0   4 -14   -3.59    3.65
   0  -4  14   12.50    5.97
   0   4  14    9.27    5.32
   0  -4 -14   13.14    6.45
   0   4  15    9.17    5.73
   0   4 -15   15.06    6.13
   0  -4  15   12.23    6.79
   0  -4 -15   14.75    6.27
   0  -4  15   12.54    6.37
   0   4  16    6.96    5.66
   0  -4 -16    5.65    6.24
   0  -4  16   11.16    6.35
   0   4 -16    5.21    5.67
   0  -4  16    3.00    3.19
   0  -4  17   23.21    9.84
   0   4  17   16.07    8.74
   0  -4 -17   21.52    9.31
   0   4 -17    9.14    7.86
   0   4 -18    1.55    3.82
   0   4  18   -0.32    5.18
   0  -4 -18   -1.32    3.75
   0   5   0    0.25    0.60
   0  -5   0    1.29    1.56
   0   5   0    1.56    0.74
   0   5   1  164.21    7.29
   0  -5   1  172.46    8.60
   0  -5  -1  162.62    6.19
   0   5  -1  169.03    6.44
   0   5  -1  160.64    6.35
   0  -5  -1  164.21    8.35
   0  -5   2 3596.19   39.42
   0   5  -2 3639.63   31.51
   0  -5  -2 3565.69   39.52
   0  -5  -2 3641.11   33.81
   0   5  -2 3462.71   33.60
   0   5   2 3529.42   37.65
   0  -5  -3  910.30   19.86
   0   5   3  887.58   21.15
   0  -5   3  892.45   19.55
   0   5  -3  879.42   19.46
   0   5  -3  901.63   17.41
   0  -5  -3  896.44   19.63
   0  -5   4 1249.37   23.19
   0   5  -4 1225.15   25.79
   0  -5  -4 1235.83   22.74
   0   5  -4 1250.24   22.82
   0   5   4 1217.54   27.30
   0  -5  -4 1184.73   25.77
   0  -5  -5  153.47   10.29
   0  -5   5  149.21    8.99
   0  -5  -5  175.60    8.40
   0  -5   5  166.74    8.60
   0   5  -5  154.03    9.24
   0   5   5  170.46   10.93
   0   5  -5  165.51   10.68
   0   5  -6  256.85   14.54
   0  -5  -6  265.24   14.96
   0  -5  -6  248.25    9.68
   0   5   6  249.29   14.82
   0  -5   6  251.06   10.53
   0  -5   6  250.24   12.72
   0  -5   7  429.57   18.19
   0  -5  -7  441.81   11.84
   0  -5   7  442.66   14.19
   0   5  -7  436.04   20.75
   0   5   7  463.60   20.64
   0  -5  -7  466.61   21.31
   0  -5   8  590.67   22.67
   0   5  -8  639.03   26.68
   0  -5  -8  594.92   25.61
   0   5   8  551.65   24.83
   0  -5   8  573.78   15.98
   0  -5   9   26.23    3.35
   0  -5   9   27.35    5.47
   0  -5  -9   29.73    6.03
   0   5   9   25.69    5.72
   0   5  -9   28.82    6.09
   0   5 -10   91.66   11.80
   0  -5 -10   81.41   10.73
   0  -5  10   88.25   10.52
   0   5  10   66.07    9.56
   0   5  11   52.99    9.63
   0  -5  11   64.54   10.26
   0  -5 -11   56.88   10.01
   0  -5  11   50.63    8.93
   0   5 -11   60.46   10.85
   0   5 -12    0.81    2.92
   0  -5  12    2.86    3.05
   0  -5 -12    9.13    5.10
   0  -5  12    6.70    2.94
   0   5  12    2.93    1.80
   0  -5  13    5.95    2.88
   0   5  13    6.92    4.65
   0  -5  13   11.77    5.05
   0   5 -13    5.16    4.84
   0  -5 -13    8.79    4.30
   0  -5  14   56.75   10.95
   0   5 -14   41.16   10.49
   0   5  14   51.55   10.66
   0  -5  14   38.61    8.69
   0  -5 -14   46.60   10.10
   0  -5  15    1.66    2.88
   0   5  15    0.10    3.27
   0  -5 -15    4.54    4.62
   0  -5  15    5.55    2.89
   0   5 -15   -0.41    3.22
   0  -5 -16    6.38    5.48
   0   5  16    8.35    5.51
   0  -5  16   12.96    6.97
   0   5 -16    1.03    4.68
   0  -5  16    4.58    3.89
   0   5  17    2.90    5.95
   0  -5 -17   -0.65    3.87
   0   5 -17    4.59    5.81
   0  -5  17    4.64    4.78
   0   5  18   -3.52    5.28
   0  -5 -18  -11.43    8.47
   0   5 -18    1.42    4.25
   0  -6   0 3894.52   44.99
   0   6   0 3930.96   35.14
   0   6   0 3819.50   32.18
   0   6  -1  650.04   13.94
   0  -6  -1  622.55   13.10
   0  -6  -1  608.29   17.86
   0   6   1  623.39   13.61
   0   6  -1  625.75   13.58
   0  -6   1  620.80   17.98
   0   6   1  631.26   15.40
   0   6  -2  435.35   11.91
   0   6  -2  437.86   12.55
   0  -6   2  446.97   15.31
   0  -6  -2  453.35   12.53
   0   6   2  434.20   14.03
   0  -6  -2  434.86   15.13
   0  -6  -3   48.34    5.22
   0   6  -3   43.81    4.07
   0  -6  -3   46.94    4.67
   0   6  -3   49.46    4.78
   0  -6   3   53.82    5.79
   0   6   3   40.33    4.96
   0   6  -4  475.30   14.65
   0   6   4  505.17   17.98
   0   6  -4  521.76   17.24
   0  -6   4  487.59   16.02
   0  -6  -4  507.59   15.99
   0  -6  -4  452.50   16.26
   0  -6   5  252.82   11.75
   0   6  -5  294.63   14.18
   0  -6  -5  281.20   11.78
   0   6  -5  265.53   12.14
   0  -6  -5  293.99   14.13
   0   6   5  279.43   14.60
   0  -6   5  277.44   12.03
   0  -6   6  979.67   24.45
   0  -6  -6  961.06   28.07
   0   6   6  995.27   29.05
   0   6  -6 1016.85   29.01
   0  -6   6  944.34   22.31
   0  -6  -6  954.97   21.27
   0  -6  -7  187.48   13.81
   0   6  -7  180.04   13.52
   0  -6   7  187.48   12.03
   0  -6   7  184.89   10.07
   0  -6  -7  180.93    8.88
   0   6   7  178.28   13.28
   0   6   8  408.89   20.97
   0  -6   8  395.28   14.67
   0  -6  -8  371.15   11.47
   0   6  -8  433.01   21.96
   0  -6  -8  369.27   20.43
   0  -6   8  392.19   18.51
   0  -6   9   13.46    5.24
   0   6   9   11.24    5.81
   0  -6   9    8.86    2.77
   0   6  -9   12.62    6.75
   0  -6  -9   17.12    6.39
   0  -6  10   94.32   10.13
   0  -6 -10  105.20   12.17
   0   6  10   88.24   11.29
   0  -6  10   79.07    6.28
   0   6 -10   93.29   11.99
   0  -6  11  105.04   12.58
   0   6  11  116.04   13.90
   0   6 -11  129.50   14.87
   0  -6  11  132.14   13.40
   0  -6 -11  108.61   13.24
   0  -6 -12   35.62    8.62
   0  -6  12   38.27    7.84
   0   6 -12   32.86    7.63
   0  -6  12   34.43    7.16
   0   6  12   39.48    8.31
   0  -6  13    8.17    3.79
   0  -6 -13    1.83    2.91
   0  -6  13    8.12    3.03
   0   6 -13    0.97    2.50
   0   6  13    6.14    4.89
   0  -6  14    4.21    4.63
   0  -6  14   -0.94    2.85
   0   6  14   -1.78    3.80
   0  -6 -14    1.51    3.71
   0   6 -14    1.77    4.09
   0   6 -15    4.09    3.06
   0   6  15    9.75    6.66
   0  -6 -15    0.50    3.48
   0  -6  15    2.40    3.26
   0  -6  15   10.42    6.94
   0  -6 -16   -3.47    4.10
   0   6 -16   -6.82    5.28
   0   6  16    1.60    3.09
   0  -6  16   -3.98    4.32
   0  -6  16    4.11    3.20
   0  -6  17   -4.97    4.13
   0   6 -17   -1.13    5.50
   0  -6 -17   10.16    6.26
   0   6  17    2.27    3.64
   0  -6 -18   -1.38    4.01
   0   6  18   -0.32    3.33
   0   6 -18   -2.43    6.32
   0   7   0    1.21    0.80
   0  -7   0    1.13    1.97
   0   7   0    0.30    0.97
   0   7   1  194.23    9.11
   0   7  -1  199.28    8.38
   0  -7   1  183.26   10.68
   0   7   1  180.72    7.89
   0  -7  -1  192.52   10.81
   0   7  -1  179.48    7.79
   0  -7  -1  190.30    7.72
   0   7  -2   58.76    4.85
   0  -7   2   67.92    6.45
   0  -7  -2   62.46    4.86
   0  -7  -2   70.03    6.66
   0   7  -2   63.57    4.85
   0   7   2   64.52    5.71
   0   7  -3 2756.30   36.79
   0   7   3 2806.44   40.70
   0  -7  -3 2843.29   41.46
   0  -7   3 2800.80   40.77
   0   7  -3 2748.21   33.54
   0  -7  -3 2801.04   36.73
   0  -7  -4   51.13    5.60
   0  -7  -4   48.21    5.36
   0   7  -4   48.10    4.88
   0  -7   4   50.59    6.02
   0   7   4   49.32    6.04
   0   7  -4   51.22    5.82
   0  -7   5  692.76   20.20
   0   7  -5  652.75   19.15
   0   7  -5  662.50   21.93
   0  -7  -5  660.27   19.68
   0   7   5  662.52   23.04
   0  -7  -5  635.47   21.10
   0  -7   6   94.15    7.98
   0  -7  -6   91.41    9.42
   0   7  -6   92.25    8.22
   0   7  -6   95.40    9.41
   0  -7  -6   94.02    7.55
   0   7   6   86.70    8.90
   0  -7   6  100.98    8.54
   0  -7  -7  600.79   17.73
   0   7  -7  605.12   24.78
   0   7   7  633.64   25.25
   0  -7   7  626.28   21.66
   0  -7  -7  593.33   23.92
   0  -7   7  584.25   19.04
   0  -7   8   37.57    5.99
   0  -7   8   37.75    5.08
   0  -7  -8   29.89    6.07
   0   7  -8   27.09    6.20
   0   7   8   33.73    6.61
   0  -7  -8   30.21    4.00
   0  -7   9  724.62   26.83
   0  -7   9  674.92   20.40
   0   7   9  695.59   29.57
   0   7  -9  747.03   31.35
   0  -7  -9  730.69   30.37
   0   7  10   12.85    5.57
   0  -7  10   18.47    5.00
   0  -7  10   13.55    3.13
   0   7 -10   13.54    5.67
   0  -7 -10   15.73    5.35
   0   7  11   28.14    7.43
   0  -7 -11   28.79    7.19
   0  -7  11   44.69    7.95
   0   7 -11   30.40    7.00
   0  -7  12   10.71    4.33
   0   7 -12   12.35    5.33
   0  -7 -12   14.29    5.93
   0   7  12   14.16    5.88
   0  -7  12   15.08    5.34
   0  -7 -13   42.95    8.93
   0  -7  13   60.48   10.18
   0  -7  13   46.45    8.94
   0   7 -13   34.46    9.44
   0   7  13   49.26   10.31
   0   7 -14   14.26    6.38
   0   7  14    0.65    3.94
   0  -7 -14    6.13    4.38
   0  -7  14    6.99    4.54
   0  -7  14   12.93    5.26
   0  -7  15   30.33    8.79
   0  -7  15   16.21    6.00
   0   7 -15    8.34    5.28
   0   7  15   28.15   10.10
   0  -7 -15   30.70    9.78
   0   7 -16   -7.52    7.48
   0  -7  16    0.24    2.55
   0  -7 -16   -2.98    4.91
   0   7  16   -0.17    3.03
   0  -7  16    5.67    3.66
   0   7  17  -10.75    7.40
   0  -7 -17    1.03    3.54
   0   7 -17    0.93    3.60
   0  -7  17   -8.82    6.47
   0   7  18  -16.40    8.53
   0  -8   0 3142.39   47.25
   0   8   0 3153.06   34.03
   0   8   0 3188.79   36.74
   0  -8   1  211.57   12.37
   0   8   1  196.73    8.78
   0   8  -1  199.59    8.81
   0  -8  -1  198.32   11.86
   0   8  -1  189.11    8.89
   0   8   1  187.10    9.33
   0   8  -2  633.37   16.83
   0   8  -2  641.79   16.31
   0  -8   2  605.85   20.56
   0  -8  -2  620.70   21.00
   0   8   2  643.30   18.83
   0  -8  -2  619.30   15.94
   0   8   3    3.53    1.57
   0   8  -3    3.64    1.44
   0  -8  -3    3.13    2.80
   0   8  -3    6.59    2.31
   0  -8  -3    8.60    2.25
   0  -8   4  951.40   25.75
   0   8  -4 1000.73   25.34
   0   8   4 1012.10   27.62
   0  -8  -4 1023.78   26.66
   0  -8  -4  986.00   24.50
   0   8  -4  972.61   22.45
   0   8   5  166.24   12.34
   0  -8   5  181.49   11.38
   0  -8  -5  167.56   11.21
   0   8  -5  175.55   11.46
   0  -8  -5  178.92   11.13
   0   8  -5  174.73   10.15
   0  -8  -6 1095.22   30.28
   0   8  -6 1120.79   27.79
   0  -8  -6 1095.13   26.87
   0   8  -6 1151.95   31.95
   0  -8   6 1101.22   27.57
   0  -8   6 1108.07   27.07
   0   8   6 1154.60   33.08
   0  -8   7   25.76    4.57
   0  -8  -7   18.44    4.72
   0  -8  -7   24.26    4.35
   0   8   7   22.57    5.48
   0  -8   7   23.62    4.75
   0   8  -7   21.42    5.33
   0  -8  -8   55.89    5.64
   0   8  -8   56.49    7.61
   0  -8  -8   44.53    7.19
   0  -8   8   59.64    7.35
   0  -8   8   54.60    6.35
   0   8   8   48.98    7.26
   0  -8  -9   27.21    6.74
   0  -8   9   29.72    5.19
   0  -8   9   45.84    7.77
   0   8  -9   49.38   10.05
   0   8   9   45.04    8.81
   0   8  10   51.02    9.00
   0  -8  10   48.94    5.88
   0  -8  10   54.54    8.08
   0  -8 -10   57.65    9.30
   0   8 -10   52.47    9.47
   0  -8 -11   21.13    6.29
   0   8  11   20.87    5.75
   0   8 -11   27.01    7.41
   0  -8  11   25.01    5.82
   0  -8 -12   50.37    9.69
   0  -8  12   64.59    9.99
   0   8 -12   71.93   12.45
   0   8  12   58.06   10.46
   0   8 -13    6.80    4.64
   0   8  13    4.84    3.62
   0  -8  13   12.47    5.35
   0  -8  13    6.12    4.63
   0  -8 -13    6.57    5.43
   0  -8  14    5.54    3.87
   0   8  14    9.79    5.40
   0   8 -14   14.86    7.28
   0  -8  14    2.53    3.78
   0  -8 -14    3.60    2.75
   0  -8 -15   -1.92    4.85
   0  -8  15   -0.34    2.34
   0  -8  15    2.62    4.17
   0   8 -15   -4.98    5.88
   0   8  15   -2.53    3.83
   0   8  16    4.22    3.39
   0  -8 -16    2.33    4.08
   0  -8  16   11.72    5.83
   0  -8  16   -2.31    4.08
   0   8 -16    1.47    3.89
   0   8 -17    7.96    3.61
   0   8  17   -2.93    4.75
   0  -8 -17    2.31    3.93
   0  -9   0   -1.05    1.57
   0   9   0    0.41    1.51
   0   9   0    0.03    1.12
   0   9   1 2687.78   34.40
   0   9  -1 2645.88   35.08
   0   9   1 2643.68   37.67
   0  -9  -1 2666.64   46.32
   0  -9   1 2737.58   46.43
   0   9  -1 2675.59   34.27
   0   9  -2  496.25   15.68
   0   9   2  516.19   17.70
   0   9  -2  478.38   15.10
   0  -9  -2  517.53   15.31
   0  -9   2  508.75   19.90
   0  -9  -2  552.44   20.77
   0   9   2  495.51   15.33
   0   9   3 1306.19   30.48
   0   9  -3 1296.44   25.56
   0   9  -3 1354.72   27.85
   0  -9  -3 1327.34   32.36
   0  -9  -3 1328.45   26.53
   0  -9   3 1295.49   31.84
   0  -9   4  237.92   13.79
   0  -9  -4  246.27   13.80
   0   9  -4  254.21   13.12
   0  -9  -4  236.25   12.31
   0   9  -4  229.77   11.35
   0   9   4  245.06   14.17
   0   9  -5  115.67    9.92
   0  -9  -5  103.67    8.99
   0  -9   5  120.60    9.95
   0   9   5  115.20   10.65
   0  -9  -5  119.33    9.82
   0   9  -5  107.49    8.62
   0  -9   6   15.15    4.36
   0  -9  -6    8.25    3.35
   0   9   6    5.92    1.59
   0   9  -6    8.01    2.77
   0  -9  -6   10.34    3.52
   0   9  -6    8.32    3.62
   0  -9  -7  207.06   12.15
   0   9  -7  194.94   12.92
   0   9  -7  198.92   14.63
   0  -9   7  205.36   12.79
   0   9   7  198.21   15.28
   0  -9  -7  194.70   13.95
   0  -9   7  189.89   12.14
   0  -9  -8  122.53   11.66
   0   9   8  130.23   13.19
   0  -9   8  129.65   10.77
   0  -9   8  116.15    9.80
   0  -9  -8  132.41    9.40
   0   9  -8  130.57   12.44
   0  -9   9  289.76   15.58
   0   9   9  299.61   20.63
   0  -9   9  338.40   18.56
   0  -9  -9  295.59   19.33
   0   9  -9  339.02   21.69
   0  -9  10   35.56    5.30
   0  -9 -10   26.33    5.81
   0  -9  10   40.12    7.20
   0   9 -10   28.77    6.99
   0   9  10   38.08    8.10
   0   9  11   19.28    6.64
   0  -9 -11   11.82    4.34
   0   9 -11   16.36    6.72
   0  -9  11   22.23    6.08
   0  -9  12    6.05    4.85
   0   9  12    8.12    3.92
   0   9 -12   -4.65    3.77
   0  -9 -12    3.97    2.44
   0   9  13   15.62    5.89
   0  -9 -13   11.55    5.65
   0  -9  13   24.08    7.30
   0  -9  13   23.34    7.01
   0   9 -13   15.52    6.73
   0  -9 -14    6.50    4.54
   0  -9  14    9.38    4.90
   0  -9  14    3.44    4.57
   0   9 -14   -2.68    3.53
   0   9  14    3.16    2.64
   0   9  15   -1.62    3.59
   0  -9  15    6.07    4.03
   0  -9 -15   -1.04    3.87
   0  -9  15    4.85    4.10
   0   9 -15    7.19    4.73
   0  -9 -16   -1.01    3.18
   0   9  16    3.87    3.60
   0   9 -16    2.97    3.28
   0  -9  16   -2.53    4.80
   0   9  17   -6.66    4.84
   0   9 -17   -8.52    8.16
   0  -9 -17    3.40    5.03
   0  10   0   50.27    4.76
   0 -10   0   56.53    7.00
   0  10   0   48.70    5.08
   0  10   1 1172.72   23.95
   0 -10   1 1221.75   32.82
   0  10  -1 1148.62   23.71
   0  10   1 1163.80   26.09
   0 -10  -1 1223.32   33.04
   0  10  -1 1149.40   24.42
   0 -10  -2   62.46    5.70
   0 -10   2   62.82    7.68
   0 -10  -2   63.23    7.58
   0  10  -2   61.89    5.86
   0  10   2   55.78    5.57
   0  10  -2   64.35    6.07
   0  10   2   55.68    6.24
   0  10  -3   20.50    3.46
   0  10  -3   17.14    3.15
   0 -10  -3   21.05    3.50
   0 -10  -3   20.00    3.99
   0 -10   3   18.09    4.10
   0  10   3   24.21    4.47
   0  10   4  185.85   12.65
   0  10  -4  180.90   10.43
   0  10  -4  199.43   12.10
   0 -10  -4  186.92   11.27
   0 -10  -4  199.24   13.46
   0 -10   4  190.04   13.00
   0  10  -5  838.99   23.87
   0  10   5  883.32   29.41
   0 -10  -5  850.54   25.83
   0 -10  -5  889.45   27.78
   0  10  -5  897.80   27.20
   0 -10   5  858.72   27.12
   0 -10   6  225.59   14.06
   0  10  -6  216.38   12.93
   0  10   6  204.65   15.12
   0 -10  -6  216.51   14.09
   0  10  -6  225.59   14.60
   0 -10  -6  226.42   13.99
   0  10  -7  269.97   15.47
   0  10   7  298.68   18.71
   0 -10   7  298.58   15.56
   0 -10   7  283.45   15.70
   0  10  -7  300.99   18.16
   0 -10  -7  272.06   16.59
   0 -10  -7  294.04   15.55
   0  10  -8    9.22    4.51
   0 -10   8   10.18    4.31
   0 -10   8   15.03    4.43
   0 -10  -8   14.90    5.26
   0  10   8   18.50    6.17
   0 -10  -8   15.08    4.07
   0  10   9   10.07    4.56
   0 -10   9    9.65    3.81
   0  10  -9   10.88    4.48
   0 -10  -9    8.63    3.52
   0 -10   9    9.78    3.84
   0 -10  10   43.36    7.34
   0  10  10   40.11    8.22
   0  10 -10   50.45    9.65
   0 -10 -10   49.01    8.38
   0 -10  10   50.56    6.86
   0  10 -11  166.48   17.75
   0 -10 -11  145.32   15.55
   0 -10  11  150.95   14.35
   0  10  11  168.27   17.15
   0  10  12   22.99    7.72
   0  10 -12   39.10    9.19
   0 -10  12   31.61    7.05
   0 -10 -12   20.35    6.54
   0  10 -13   24.08    7.66
   0 -10 -13   22.33    7.62
   0  10  13   34.50    9.41
   0 -10  13   41.71    9.37
   0 -10  14    1.94    2.99
   0  10 -14    1.76    3.93
   0  10  14    0.49    2.97
   0 -10  14    3.18    2.40
   0 -10 -14    7.20    5.49
   0 -10 -15    1.80    3.35
   0  10  15   10.23    5.69
   0 -10  15   -3.25    3.07
   0  10 -15    5.24    4.36
   0 -10  15    0.42    3.09
   0  10 -16    1.85    4.16
   0  10  16    7.90    4.33
   0 -10 -16   -1.31    3.79
   0 -10  16    6.13    5.37
   0  10  17    0.69    4.37
   0 -11   0   -4.41    2.47
   0  11   0   -2.86    2.17
   0  11   0    0.08    0.74
   0  11  -1   50.42    5.47
   0  11   1   41.54    4.70
   0 -11  -1   58.33    8.06
   0  11  -1   48.81    5.30
   0 -11   1   55.06    7.63
   0  11   1   39.63    4.94
   0  11  -2 1561.87   30.01
   0  11   2 1601.31   30.59
   0 -11   2 1562.78   39.23
   0 -11  -2 1635.87   40.76
   0  11   2 1637.74   34.05
   0  11  -2 1584.68   30.61
   0  11  -3   23.76    3.82
   0  11  -3   25.67    3.74
   0 -11  -3   25.04    3.94
   0  11   3   23.81    4.43
   0 -11  -3   29.20    5.13
   0 -11   3   33.83    5.87
   0 -11  -4 1005.54   31.53
   0 -11   4  983.84   30.55
   0  11   4 1012.25   30.63
   0 -11  -4  975.49   26.15
   0  11  -4 1006.61   27.72
   0  11  -4  947.74   24.79
   0  11  -5   34.85    6.14
   0 -11  -5   28.33    4.96
   0  11   5   29.59    5.76
   0 -11  -5   26.04    6.11
   0 -11   5   33.67    6.50
   0  11  -5   25.70    4.71
   0 -11   6   79.62    8.85
   0  11   6   89.90   10.40
   0  11  -6   81.51    9.18
   0  11  -6   66.49    7.68
   0 -11  -6   79.37    8.62
   0 -11  -6   75.93    8.50
   0 -11   7   14.14    5.19
   0 -11  -7   10.02    3.86
   0 -11   7   14.26    4.67
   0  11   7    7.50    3.72
   0  11  -7   13.79    5.45
   0 -11  -7   13.15    4.84
   0  11  -7   10.05    3.96
   0 -11  -8  325.82   19.82
   0  11   8  394.05   23.25
   0  11  -8  363.27   21.68
   0 -11  -8  342.23   17.18
   0  11  -8  363.70   19.41
   0 -11   8  376.79   18.97
   0 -11   8  361.20   19.19
   0 -11  -9    9.40    3.66
   0 -11   9    8.89    3.34
   0  11   9    9.47    3.86
   0  11  -9   12.63    4.55
   0 -11  -9   13.04    3.72
   0 -11   9   13.32    4.13
   0 -11  10   91.68    9.62
   0 -11  10  115.95   11.92
   0 -11 -10   81.98   11.44
   0  11  10   96.43   12.38
   0  11 -10  103.75   13.44
   0 -11  11   16.04    4.99
   0 -11 -11   12.49    6.44
   0 -11  11   22.90    6.80
   0  11  11    8.88    6.32
   0  11 -11   21.70    8.22
   0  11 -12   15.16    6.23
   0  11  12    6.96    4.31
   0 -11 -12   11.00    5.49
   0 -11  12    6.51    4.10
   0  11 -13    4.44    5.06
   0 -11  13    6.45    4.07
   0  11  13    1.82    2.46
   0 -11 -13   -3.36    3.75
   0  11  14   18.26    7.16
   0 -11  14   12.43    5.23
   0 -11  14   20.95    7.38
   0  11 -14   30.51    9.13
   0 -11 -14   13.77    6.56
   0 -11 -15   -9.88    6.63
   0  11 -15   -2.03    4.04
   0 -11  15   -0.94    2.82
   0  11  15   -2.65    4.61
   0 -11  15   -3.72    3.60
   0  11  16    2.35    3.78
   0 -11 -16    4.30    2.93
   0  11 -16   -1.46    4.55
   0  11  17    8.44    6.63
   0  12   0  202.25   10.67
   0 -12   0  228.53   15.72
   0  12   0  199.93   11.78
   0  12  -1  805.11   21.91
   0  12   1  829.30   24.33
   0 -12   1  858.17   30.14
   0 -12  -1  889.35   31.09
   0  12  -1  839.75   22.91
   0  12   1  843.52   22.37
   0  12   2   11.12    2.26
   0  12   2   12.48    2.87
   0 -12   2   16.83    5.23
   0  12  -2   19.24    3.70
   0  12  -2   16.93    3.54
   0 -12  -2   17.39    4.46
   0 -12  -3    5.32    2.24
   0 -12  -3    1.04    1.48
   0 -12   3   -0.05    1.65
   0  12   3   -0.58    1.98
   0  12  -3    1.26    1.62
   0  12   3    0.55    1.29
   0 -12  -4    4.08    2.59
   0 -12   4    5.91    3.56
   0  12  -4    3.80    2.75
   0  12  -4    1.17    1.97
   0 -12  -4    3.91    2.99
   0  12   4    8.78    3.55
   0  12   5  344.72   19.47
   0 -12   5  347.63   19.12
   0  12  -5  364.68   16.82
   0  12  -5  384.61   18.84
   0 -12  -5  368.81   17.63
   0 -12  -5  370.42   19.79
   0 -12   6   37.88    6.29
   0  12  -6   41.78    6.09
   0 -12  -6   35.76    6.13
   0  12   6   37.46    7.48
   0  12  -6   41.74    6.86
   0 -12  -6   34.95    6.07
   0  12   7  737.20   31.85
   0  12  -7  737.29   29.46
   0  12  -7  713.92   26.12
   0 -12  -7  704.13   27.76
   0 -12   7  695.52   27.38
   0 -12  -7  728.83   27.11
   0  12  -8  198.21   16.59
   0 -12  -8  196.24   13.65
   0  12  -8  194.35   15.06
   0 -12  -8  208.74   16.13
   0  12   8  211.75   17.86
   0 -12   8  217.01   15.38
   0 -12   8  197.84   14.16
   0  12  -9    6.87    2.40
   0 -12  -9   18.21    5.60
   0 -12  -9   16.19    3.96
   0 -12   9   16.99    4.33
   0 -12   9   18.71    5.00
   0  12   9   16.21    4.59
   0 -12 -10    3.87    3.40
   0  12  10    1.12    2.13
   0 -12  10    3.15    2.34
   0  12 -10    7.75    5.05
   0 -12  10    7.39    4.07
   0 -12  11  135.27   12.41
   0 -12 -11  115.26   14.16
   0 -12  11  158.08   14.95
   0  12  11  132.39   16.24
   0  12 -11  135.50   16.42
   0 -12  12   -0.56    3.02
   0  12 -12    8.19    5.44
   0 -12 -12    3.71    3.23
   0  12  12    0.13    2.26
   0  12  13    4.32    2.86
   0  12 -13   14.01    6.93
   0 -12 -13   16.38    5.99
   0 -12 -14   -4.16    3.74
   0 -12  14    6.35    3.73
   0  12 -14    9.18    6.19
   0  12  14    7.49    5.10
   0  12  15   -0.44    3.96
   0 -12 -15    2.85    4.10
   0 -12  15    3.28    2.92
   0  12 -15   -3.81    6.55
   0  12  16    3.35    3.51
   0  13   0    0.68    1.36
   0 -13   0    0.80    3.04
   0  13   0   -1.63    1.55
   0  13   1   75.50    7.72
   0  13   1   79.36    7.07
   0 -13  -1   80.92   10.32
   0  13  -1   76.69    7.15
   0  13  -1   79.98    7.56
   0 -13   1   85.01   10.06
   0  13   2  397.54   18.18
   0 -13   2  409.77   22.26
   0 -13  -2  425.84   22.42
   0  13  -2  396.78   16.65
   0  13   2  401.96   16.66
   0  13  -2  412.28   16.99
   0 -13  -3  439.27   22.87
   0  13   3  437.77   20.14
   0  13  -3  443.39   17.85
   0  13   3  438.81   18.30
   0 -13   3  431.57   22.40
   0  13  -3  462.11   18.91
   0  13  -4  194.57   12.10
   0 -13  -4  218.44   15.89
   0  13  -4  217.40   13.73
   0 -13   4  202.97   15.16
   0  13   4  205.31   14.53
   0 -13  -4  206.67   12.73
   0  13  -5   33.80    5.56
   0 -13  -5   54.57    8.24
   0 -13  -5   43.54    6.07
   0  13   5   36.59    6.76
   0  13  -5   44.55    6.54
   0 -13   5   40.11    7.38
   0 -13   6  119.67   12.25
   0  13   6  121.55   12.65
   0 -13  -6  109.98   10.66
   0 -13  -6  126.77   12.50
   0  13  -6  110.91   11.01
   0  13  -6  106.89   10.15
   0 -13   7   37.62    7.81
   0  13  -7   30.94    5.97
   0  13   7   34.52    7.96
   0 -13  -7   35.27    6.43
   0  13  -7   34.87    7.17
   0 -13  -7   37.70    7.17
   0 -13  -8  173.92   13.61
   0 -13   8  187.40   14.73
   0 -13   8  210.44   14.59
   0  13  -8  180.50   15.90
   0  13   8  184.24   16.86
   0 -13  -8  173.29   14.69
   0  13  -8  187.58   14.77
   0 -13  -9   19.83    5.07
   0 -13   9   29.80    6.16
   0 -13  -9   25.61    5.86
   0  13   9   32.64    7.44
   0 -13   9   31.08    6.05
   0  13  -9   30.13    7.19
   0 -13 -10    4.13    2.98
   0  13  10    5.37    4.17
   0 -13  10   -1.34    2.19
   0 -13  10    3.85    2.84
   0  13 -10    6.36    4.56
   0 -13  11   11.02    5.37
   0 -13 -11    5.73    4.41
   0  13 -11    8.98    4.47
   0 -13  11    7.30    3.20
   0  13  11    5.81    5.10
   0  13 -12   19.96    7.36
   0  13  12   13.66    6.54
   0 -13  12   18.89    6.42
   0 -13 -12   15.86    6.02
   0  13  13    5.28    4.52
   0 -13 -13    4.53    5.55
   0 -13  13    7.02    4.39
   0  13 -13   18.80    7.63
   0 -13 -14    7.54    5.51
   0  13  14   26.73    8.64
   0 -13  14   20.62    6.86
   0  13 -14   14.75    6.85
   0  13 -15    5.58    6.93
   0 -13 -15    1.60    3.30
   0  13  15    3.79    3.64
   0  13  16    4.94    5.79
   0  14   0  673.20   23.41
   0 -14   0  692.46   30.12
   0  14   0  703.90   21.90
   0  14  -1  157.69   11.17
   0  14   1  153.24   10.08
   0 -14  -1  169.55   15.15
   0  14   1  162.42   11.52
   0 -14   1  170.92   15.07
   0  14  -1  156.15   10.39
   0 -14   2  378.78   21.99
   0  14  -2  413.69   17.65
   0  14   2  419.62   17.55
   0 -14  -2  408.07   23.30
   0  14   2  424.77   19.60
   0  14  -2  400.94   17.56
   0  14   3    6.49    2.90
   0  14  -3   12.03    3.62
   0  14   3    1.68    1.00
   0  14  -3    5.73    2.66
   0 -14   3    5.12    3.38
   0 -14  -3    6.85    3.43
   0 -14   4   84.25   10.16
   0  14   4   97.81    9.19
   0  14  -4   82.77    8.66
   0  14  -4   87.39    8.42
   0 -14  -4   92.00   11.13
   0 -14  -4   89.94    8.62
   0  14   4   84.53    9.54
   0  14  -5  227.52   14.23
   0 -14   5  245.56   17.62
   0  14   5  224.55   16.72
   0 -14  -5  245.82   17.67
   0 -14  -5  246.86   15.09
   0  14  -5  231.37   15.52
   0  14  -6  656.66   25.16
   0 -14  -6  667.26   28.47
   0 -14   6  617.92   27.79
   0  14   6  678.95   30.41
   0 -14  -6  625.38   25.50
   0  14  -6  644.44   27.12
   0 -14   7    6.06    2.92
   0  14  -7    1.59    1.29
   0  14   7    5.28    4.81
   0 -14  -7    5.37    3.71
   0  14  -7   -0.80    1.78
   0 -14  -7    2.66    3.29
   0 -14  -8    3.57    2.78
   0  14  -8    4.08    2.90
   0  14   8    4.12    4.57
   0 -14  -8    0.99    2.12
   0 -14   8    0.31    1.65
   0  14  -8    1.32    1.74
   0 -14   8    4.57    3.04
   0 -14   9   23.82    6.36
   0  14   9   26.99    7.40
   0 -14   9   28.34    6.57
   0  14  -9   22.65    6.61
   0 -14  -9   27.28    6.68
   0 -14  -9   33.96    6.32
   0 -14 -10    1.50    2.17
   0  14 -10    5.62    4.01
   0 -14  10    3.02    2.41
   0  14  10   -2.76    2.53
   0 -14  10    3.17    2.10
   0 -14  11    4.21    3.08
   0 -14  11    7.47    4.35
   0  14  11    4.94    4.38
   0 -14 -11    5.57    3.77
   0  14 -11   11.48    5.92
   0  14  12   59.99   12.03
   0 -14 -12   43.70    9.36
   0  14 -12   46.57   10.76
   0 -14  12   43.13    8.84
   0  14  13   10.88    6.14
   0  14 -13   -1.11    4.82
   0 -14  13   -4.70    3.59
   0 -14 -13    4.06    3.62
   0  14  14    2.09    3.92
   0 -14 -14    3.84    4.09
   0  14  15    6.99    5.61
   0  15   0   -2.91    2.22
   0  15   0    0.79    1.26
   0 -15   0    3.91    2.56
   0  15   1  104.12    8.70
   0 -15  -1  132.75   13.31
   0  15  -1  107.06    9.02
   0  15  -1   96.07    8.91
   0 -15   1  116.05   12.69
   0  15   1  102.29    9.58
   0  15   2    2.35    1.53
   0  15   2   -0.97    1.60
   0 -15  -2    1.78    3.27
   0  15  -2   -2.68    2.13
   0 -15   2    5.99    4.09
   0  15  -2   -3.19    2.32
   0  15  -3  548.89   22.01
   0 -15  -3  616.99   28.99
   0  15   3  558.52   21.66
   0 -15   3  574.21   27.69
   0  15   3  555.11   23.98
   0  15  -3  533.77   21.13
   0  15  -4   -0.44    2.47
   0  15   4   12.20    4.01
   0  15   4   13.32    4.76
   0  15  -4   10.65    3.50
   0 -15  -4   13.78    5.32
   0 -15   4    9.40    4.07
   0  15  -5  165.30   13.57
   0 -15  -5  146.47   11.92
   0  15   5  150.84   12.50
   0  15   5  153.86   14.13
   0  15  -5  139.80   11.45
   0 -15  -5  169.21   15.04
   0 -15   5  164.16   14.68
   0 -15  -6    8.04    3.60
   0  15  -6   12.62    5.21
   0  15  -6   13.13    4.86
   0 -15   6   10.31    4.19
   0 -15  -6   10.55    4.82
   0  15   6    5.07    3.09
   0  15  -7   -1.72    3.14
   0 -15  -7    0.41    1.78
   0  15   7   -4.77    4.04
   0 -15  -7   -4.45    3.78
   0 -15   7   -7.61    4.48
   0  15  -7   -1.34    2.83
   0  15   8    7.30    4.16
   0 -15  -8   -2.46    1.84
   0 -15   8    3.62    2.68
   0  15  -8   -1.45    2.56
   0 -15  -8    3.23    2.81
   0 -15   8   -3.81    2.69
   0  15  -8    4.07    3.70
   0 -15   9  198.96   15.50
   0  15  -9  189.29   17.76
   0  15   9  215.97   20.01
   0  15  -9  191.89   16.16
   0 -15   9  192.43   16.59
   0 -15  -9  190.20   15.34
   0 -15  -9  177.88   16.09
   0  15  10   10.68    5.85
   0 -15  10    9.58    4.38
   0  15 -10   14.21    5.77
   0 -15  10   12.43    5.03
   0 -15 -10    9.18    4.09
   0 -15 -11   -1.68    3.33
   0 -15  11    5.11    2.86
   0  15  11    1.76    3.09
   0  15 -11    7.85    4.63
   0 -15  11    4.87    3.86
   0 -15 -12    4.87    4.41
   0  15  12    9.18    6.07
   0  15 -12    6.38    5.10
   0 -15  12   11.77    5.23
   0  15  13    4.36    4.54
   0 -15 -13    6.67    4.62
   0 -15  13    2.76    3.06
   0  15 -13   12.66    6.19
   0  15  14    6.66    3.56
   0  15  15   19.01    8.59
   0  16   0  446.87   18.81
   0  16   0  434.83   20.44
   0 -16   0  447.98   26.03
   0  16  -1   -2.09    2.27
   0 -16  -1    4.64    3.37
   0  16   1   -7.67    3.43
   0  16  -1   -3.53    3.15
   0 -16   1   -0.46    3.42
   0  16   1    2.61    1.96
   0  16   2   69.72    7.60
   0 -16  -2   84.38   11.48
   0  16  -2   79.52    8.36
   0  16   2   66.62    8.44
   0  16  -2   68.44    7.71
   0 -16   2   75.92   10.45
   0 -16   3   12.45    4.66
   0  16   3    9.27    2.74
   0  16  -3    2.85    2.30
   0  16  -3    9.35    3.55
   0 -16  -3   10.07    4.55
   0  16   3    6.90    2.36
   0  16   4   86.46    9.20
   0  16   4   86.06   10.39
   0  16  -4   76.13    8.33
   0  16  -4   89.34    9.55
   0 -16  -4  103.77   12.71
   0 -16   4   88.58   11.63
   0 -16   5    1.33    2.24
   0  16  -5   -1.20    2.58
   0  16   5   -2.50    4.11
   0  16  -5    0.96    2.48
   0  16   5    2.39    2.39
   0 -16  -5    3.71    1.96
   0 -16  -5   -0.92    1.79
   0  16   6  129.71   13.96
   0  16  -6  136.18   13.13
   0 -16  -6  132.17   13.75
   0 -16  -6  132.45   12.34
   0  16  -6  134.69   12.25
   0 -16   6  132.37   13.95
   0 -16   7    2.47    2.06
   0 -16  -7   10.54    3.44
   0  16  -7   11.95    4.42
   0  16   7    1.66    1.82
   0 -16  -7    4.72    2.49
   0  16  -7    1.55    2.36
   0 -16  -8    0.25    2.11
   0 -16   8    0.23    3.19
   0 -16   8   -3.03    3.17
   0 -16  -8   -0.85    2.28
   0  16  -8   -1.36    2.34
   0  16   8   -0.31    3.14
   0  16  -8    0.75    2.59
   0 -16   9    2.61    3.29
   0 -16   9    1.09    2.84
   0  16  -9    6.39    3.85
   0 -16  -9    0.74    2.93
   0  16  -9    6.67    3.50
   0  16   9   -1.83    3.54
   0  16 -10   51.15    9.99
   0  16  10   50.75   10.58
   0 -16  10   51.67    9.08
   0 -16 -10   48.29    8.88
   0 -16  10   52.37    8.67
   0  16  11   -2.53    4.42
   0 -16 -11   -6.41    4.49
   0  16 -11    4.75    4.40
   0 -16  11   -5.95    3.51
   0  16 -12    6.38    3.84
   0 -16 -12    7.14    4.21
   0  16  12    1.45    3.04
   0 -16  12    4.92    3.81
   0  16  13    5.05    4.24
   0  16  14    4.47    4.96
   0  17   0   -7.43    3.60
   0 -17   0    1.50    2.00
   0  17   0   -8.06    3.70
   0  17  -1  171.92   12.10
   0  17   1  185.97   14.15
   0  17  -1  173.88   13.17
   0 -17  -1  190.51   17.22
   0  17   1  191.62   12.79
   0 -17   1  192.39   17.92
   0  17  -2   95.44    9.26
   0  17  -2   87.30    9.62
   0 -17   2   96.62   12.48
   0 -17  -2  112.66   13.25
   0  17   2  103.74   10.94
   0  17   2   92.55    9.15
   0  17   3  109.95   11.43
   0  17  -3  103.24   10.11
   0  17   3  105.74   10.06
   0 -17  -3  101.09   12.94
   0  17  -3  104.72   10.21
   0 -17   3   98.71   12.63
   0  17  -4  131.79   11.30
   0  17  -4  143.43   12.40
   0 -17  -4  149.02   15.35
   0 -17   4  136.64   14.74
   0  17   4  131.36   11.85
   0  17   4  122.92   12.60
   0  17   5   17.21    4.47
   0  17  -5   19.59    5.18
   0 -17   5   12.99    5.03
   0  17  -5   16.02    3.99
   0  17   5    9.27    3.41
   0 -17  -5   21.09    6.29
   0 -17  -6    5.94    2.26
   0 -17  -6    0.17    2.13
   0  17   6    1.52    1.50
   0  17   6    3.03    2.10
   0 -17   6   -0.70    2.68
   0  17  -6    0.50    2.40
   0  17  -6    5.97    3.82
   0  17  -7    7.95    3.60
   0 -17   7    4.16    3.44
   0 -17  -7    4.53    2.73
   0 -17  -7   12.48    5.55
   0  17  -7    9.33    3.99
   0  17   7    9.11    4.17
   0  17  -8    0.70    2.63
   0 -17  -8    5.52    3.89
   0  17  -8   10.48    3.27
   0  17   8    8.44    3.49
   0 -17   8    1.31    2.55
   0 -17   8    3.51    2.13
   0 -17  -8    9.21    3.62
   0  17   9   16.61    6.51
   0 -17  -9   15.55    5.53
   0 -17   9   14.58    4.57
   0 -17   9   18.83    6.04
   0  17  -9   24.20    6.32
   0  17  -9   11.63    4.24
   0 -17 -10   36.64    7.96
   0 -17  10   34.24    8.00
   0  17  10   47.90   10.49
   0 -17  10   38.86    7.46
   0  17 -10   40.92    9.26
   0  17  11    8.39    4.95
   0  17 -11    0.24    3.82
   0 -17  11    0.75    2.66
   0 -17 -11    0.89    2.22
   0  17  12   -1.81    3.26
   0  17  13   18.23    7.42
   0  17  14    5.71    5.98
   0  18   0    1.85    2.93
   0  18   0    0.56    2.55
   0 -18   0    5.60    4.01
   0 -18  -1  206.90   18.62
   0  18   1  182.42   12.96
   0 -18   1  180.53   17.46
   0  18  -1  182.04   12.88
   0  18   1  186.38   14.67
   0  18  -1  197.77   14.05
   0 -18   2   13.88    5.33
   0  18   2    8.36    3.16
   0  18  -2    2.58    1.52
   0 -18  -2   15.32    6.06
   0  18   2   13.63    4.17
   0  18  -2    5.35    2.81
   0 -18  -3   12.75    4.68
   0 -18   3   11.50    4.40
   0  18  -3   18.07    4.58
   0  18   3   12.30    4.61
   0  18   3   14.06    3.79
   0  18  -3   15.78    3.76
   0  18  -4   12.06    3.82
   0  18   4    9.94    3.23
   0 -18  -4    9.86    4.63
   0  18  -4    9.03    3.60
   0 -18   4    7.12    3.84
   0  18   4    9.74    3.35
   0  18   5   43.72    8.15
   0  18  -5   48.44    7.76
   0 -18   5   41.88    8.90
   0 -18  -5   46.82    9.02
   0  18  -5   33.29    6.50
   0  18   5   60.39    8.61
   0 -18  -6    4.37    2.79
   0  18  -6    2.17    2.50
   0 -18   6   -0.15    2.77
   0  18   6    2.70    1.75
   0  18  -6    2.66    2.54
   0  18   6    4.54    2.02
   0 -18   7   54.34   10.06
   0  18  -7   51.43    9.30
   0  18   7   52.16    8.54
   0  18   7   67.58   10.65
   0  18  -7   48.41    8.41
   0 -18  -7   63.01   10.66
   0 -18  -7   52.45    8.46
   0 -18   8    6.88    3.19
   0 -18  -8    2.52    1.98
   0 -18   8    5.50    4.36
   0  18   8    4.57    3.78
   0  18  -8    4.39    2.40
   0 -18  -8    3.42    2.00
   0  18  -8    2.00    1.78
   0 -18  -9   -3.25    3.47
   0 -18   9   -1.78    2.74
   0  18   9   -8.00    5.00
   0  18  -9   -2.97    4.06
   0  18  -9   -4.45    2.86
   0 -18   9   -2.02    2.10
   0 -18  10    6.22    4.22
   0 -18  10   -6.91    4.21
   0  18  10   -2.47    4.14
   0  18  11   16.05    5.56
   0  18  12    0.16    3.23
   0  18  13    7.75    4.45
   0  19   0   -2.38    1.93
   0 -19   0   -3.03    4.52
   0  19   0   -0.96    2.05
   0 -19   1   -0.08    3.06
   0 -19  -1    1.46    3.02
   0  19  -1    3.39    1.52
   0  19   1    3.52    2.65
   0  19  -1   -0.29    2.25
   0  19   1   -1.02    2.68
   0  19   2  121.07   12.43
   0  19   2  128.03   11.50
   0  19  -2  123.60   11.37
   0 -19   2  127.16   15.01
   0 -19  -2  126.81   14.60
   0  19  -2  108.36   11.04
   0  19  -3   14.57    4.37
   0 -19   3    6.52    4.14
   0  19   3    3.77    2.04
   0 -19  -3    4.92    3.31
   0  19  -3    5.19    2.96
   0  19   3    5.57    3.32
   0  19  -4   25.17    5.38
   0 -19  -4   26.17    6.86
   0  19  -4   19.78    5.01
   0  19   4   31.37    6.09
   0  19   4   28.09    6.50
   0 -19   4   19.00    6.80
   0 -19   5    5.52    3.80
   0  19  -5    2.03    2.70
   0 -19  -5   -0.47    2.30
   0  19   5    2.11    2.07
   0  19   5   -3.00    3.41
   0  19  -5   -2.58    1.83
   0  19  -6    5.95    2.76
   0  19   6   11.40    5.08
   0 -19   6    2.16    3.15
   0  19   6    7.95    3.38
   0 -19  -6    7.65    3.31
   0 -19   7    5.59    4.24
   0 -19  -7   -2.49    3.24
   0  19   7   -1.60    3.12
   0  19  -7   -5.26    3.61
   0 -19   8   27.81    7.13
   0 -19  -8   34.13    7.91
   0  19   8   31.12    7.71
   0  19  -8   31.81    7.17
   0 -19   9    4.84    3.31
   0  19   9   -4.05    4.56
   0 -19  10   -1.57    2.61
   0  19  10    3.72    3.24
   0  19  11    2.34    4.13
   0  19  12   -1.86    4.21
   0 -20   0   23.35    6.99
   0  20   0   10.43    4.06
   0 -20   1   46.37    9.79
   0 -20  -1   39.89    9.16
   0  20  -1   26.06    5.56
   0  20   1   30.53    6.18
   0  20  -2   11.70    3.40
   0 -20   2   20.06    6.02
   0 -20  -2   18.31    6.90
   0  20   2   14.76    5.15
   0  20   3    9.30    3.94
   0 -20  -3    2.09    2.52
   0  20  -3    6.89    3.12
   0 -20   3    1.54    2.43
   0 -20  -4    9.25    4.67
   0  20  -4    5.57    3.07
   0 -20   4    3.71    3.49
   0  20   4    6.82    3.88
   0  20   5   75.70   11.57
   0 -20  -5   84.13   12.37
   0  20  -5   63.10    9.38
   0 -20   5   75.95   11.51
   0  20   6   32.22    7.90
   0  20  -6   31.85    6.69
   0 -20   6   41.50    8.80
   0 -20  -6   38.01    9.17
   0 -20   7   22.21    7.16
   0  20   7   19.89    6.13
   0  20  -7   20.96    5.77
   0 -20  -7   18.92    6.21
   0  20   8   11.09    5.53
   0 -20   8    5.86    4.64
   0  20   9    0.85    3.00
   0 -20   9    2.75    3.52
   0  20  10   -8.07    6.25
   0  20  11    7.88    4.82
   0 -21   0   -0.86    4.02
   0  21   0    0.03    1.71
   0  21  -1   15.19    4.82
   0  21   1   16.77    4.75
   0 -21  -1   17.48    5.85
   0 -21   1   19.94    7.30
   0  21  -2   12.04    3.93
   0 -21   2   16.14    6.12
   0 -21  -2    3.07    4.61
   0  21   2   19.09    5.71
   0 -21  -3   36.63    9.48
   0 -21   3   42.31    9.95
   0  21   3   34.00    7.48
   0  21  -3   25.81    5.90
   0  21   4   -2.57    3.05
   0 -21   4   -1.23    3.87
   0 -21  -4    5.88    4.85
   0  21  -4   -2.99    2.75
   0 -21   5    4.73    2.64
   0  21  -5    5.71    3.13
   0  21   5    3.92    2.69
   0  21   6   -0.08    3.53
   0 -21  -6    2.01    2.87
   0 -21   6   -1.32    3.87
   0 -21  -7   -6.18    4.02
   0 -21   7   -4.23    4.10
   0  21   7   -5.98    4.92
   0  21   8   16.47    5.68
   0 -21   8   22.05    7.07
   0  21   9   27.59    8.14
   0 -21   9   22.80    6.94
   0  21  10    0.15    2.29
   0  22   0   38.21    7.47
   0 -22   0   28.79    8.38
   0 -22  -1    1.15    4.44
   0  22  -1    2.79    1.92
   0  22   1   -0.10    2.04
   0 -22   1    7.38    4.17
   0  22   2   19.56    5.83
   0  22  -2    7.90    2.82
   0 -22   2   11.93    5.98
   0 -22  -2    8.49    4.69
   0  22  -3   -1.47    3.31
   0 -22   3   -6.78    5.11
   0  22   3    5.40    3.17
   0 -22  -3    2.05    3.05
   0 -22  -4   28.62    8.45
   0  22   4   31.79    7.85
   0 -22   4   24.38    7.83
   0 -22   5    9.46    5.94
   0 -22  -5   12.97    6.38
   0  22   5    7.71    4.65
   0  22   6   28.60    8.24
   0 -22  -6   33.03    9.05
   0 -22   6   34.78    9.23
   0  22   7    1.99    2.68
   0 -22   7    4.93    5.00
   0 -22   8   -2.22    2.87
   0  22   8   -0.67    3.24
   0 -22   9    4.68    4.79
   0 -23   0    2.97    3.76
   0  23   0   -2.15    2.02
   0  23   1    7.62    3.64
   0 -23  -1   13.27    4.92
   0 -23   1   16.34    5.94
   0  23   2   -0.97    3.28
   0 -23  -2   -3.87    3.38
   0 -23   2   -2.59    3.58
   0 -23   3   38.02    9.34
   0 -23  -3   48.31   11.14
   0  23   3   50.50    9.86
   0 -23  -4    0.99    4.53
   0  23   4   -0.04    2.48
   0 -23   4    1.58    3.19
   0 -23  -5    0.94    3.63
   0  23   5    2.80    2.79
   0 -23   6    1.89    2.52
   0 -23  -6    4.38    2.89
   0 -23   7   11.26    6.64
   0 -23   8    1.18    3.51
   0 -24   0   13.46    6.79
   0 -24  -1    7.42    5.94
   0 -24   1   16.46    6.25
   0 -24  -2   -2.22    2.87
   0 -24   2    5.31    5.76
   0 -24  -3   -1.89    3.63
   0 -24   3   -2.20    3.14
   0 -24   4   11.15    5.79
   0 -24  -4    6.55    4.17
   0 -24  -5    1.66    3.34
   0 -24   5    4.11    3.53
   0 -24   6    8.61    5.28
   0 -24   7    2.92    3.08
   0 -25   0    1.46    3.78
   0 -25  -1   -4.29    4.81
   0 -25   1    3.82    4.58
   0 -25  -2    2.78    4.12
   0 -25   2   -2.54    5.03
   0 -25  -3    5.15    4.90
   0 -25   3    6.85    6.01
   0 -25  -4    5.10    4.83
   0 -25   4   13.63    6.50
   0 -25   5   -0.23    4.27
   0 -25   6    3.71    2.53
   0 -26   0    8.05    4.90
   0 -26  -1   12.23    5.77
   0 -26   1    5.42    5.39
   0 -26  -2    6.88    5.49
   0 -26   2    0.24    4.34
   0 -26   3   -3.81    5.60
   0 -26  -3   15.10    7.62
   0 -26   4    3.47    3.53
   0 -26   5   16.41    7.81
   0 -27   0    1.04    3.97
   0 -27   1   -3.89    5.30
   0 -27  -1   -6.78    6.41
   0 -27   2   13.89    6.72
   0 -27  -2   20.37    8.44
   0 -27   3    2.24    4.19
   0 -27   4   -3.07    4.96
   1   0 -19   -8.41    6.42
   1   0 -18    1.81    4.42
  -1   0  18    3.10    4.86
   1   0 -17    4.01    5.17
  -1   0  17    0.43    3.65
  -1   0  16   14.57    6.65
   1   0 -16   16.52    7.70
   1   0 -15   24.36    8.36
  -1   0  15   31.43    9.01
  -1   0  14   -2.83    3.07
   1   0 -14  -10.77    6.17
   1   0 -13   42.28    9.81
  -1   0  13   38.44    9.22
  -1   0  12   19.65    6.81
   1   0 -12   28.99    7.94
   1   0 -11   16.48    4.93
  -1   0  11    9.99    3.29
  -1   0  10    3.61    2.47
   1   0 -10   14.07    5.81
  -1   0  10    5.75    3.98
   1   0  -9  857.48   32.38
  -1   0   9  881.83   27.30
  -1   0   9  920.57   29.67
  -1   0   8   -1.70    2.45
  -1   0   8   -0.17    1.14
   1   0  -8    0.35    3.04
  -1   0   8   -0.65    1.18
  -1   0   7  829.83   15.64
   1   0  -7  839.30   27.34
  -1   0   7  875.80   24.81
  -1   0   7  835.41   22.62
   1   0  -6   25.69    5.25
  -1   0   6   27.17    4.96
  -1   0   6    7.11    2.48
  -1   0   5    1.73    0.66
   1   0  -5    2.42    1.71
  -1   0   5   -1.57    1.44
   1   0  -4    1.34    0.81
  -1   0   4    1.72    1.25
  -1   0   2    1.83    0.66
   1   0  -2    3.15    0.86
  -1   0   1  155.44    5.30
   1   0  -1  154.66    4.34
  -1   0   1  159.65    4.22
   1   0  -1  155.13    4.76
   1   0   0    6.59    0.87
  -1   0   0    2.19    0.53
  -1   0   0    5.80    0.99
  -1   0   0    3.25    0.74
  -1   0  -1 2630.35   20.25
  -1   0  -1 2648.15   21.88
  -1   0  -1 2648.50   24.08
  -1   0  -2    1.57    0.43
  -1   0  -2    1.65    0.91
   1   0   2    0.18    0.69
  -1   0  -2    1.41    0.47
  -1   0  -3 4164.80   44.66
   1   0   3 4157.88   24.64
  -1   0  -4    2.87    2.02
   1   0   4    2.86    1.18
   1   0   4    1.54    0.48
   1   0   5  951.82   23.43
  -1   0  -5  902.84   26.18
   1   0   5  936.17   24.35
   1   0   6   14.98    3.68
  -1   0  -6   14.77    5.01
   1   0   6   14.59    4.15
   1   0   7 1208.59   31.54
   1   0   7 1226.26   32.64
  -1   0  -7 1201.85   35.35
   1   0   8    1.82    1.36
   1   0   8   -1.40    3.14
  -1   0  -8    2.31    2.07
   1   0   9  575.83   26.49
  -1   0  -9  595.21   28.31
   1   0   9  631.19   26.63
   1   0  10    2.77    3.26
  -1   0 -10   10.23    4.62
   1   0  10    8.63    4.78
  -1   0 -11   -3.83    2.51
   1   0  11    0.27    2.96
   1   0  11    4.07    2.30
   1   0  12   32.91   10.15
  -1   0 -12   33.79    9.97
   1   0  12   30.84    9.20
   1   0  13   -3.48    3.66
   1   0  13   -3.98    3.51
  -1   0 -13   -0.05    2.80
   1   0  14   -7.33    4.91
  -1   0 -14   -4.18    4.83
   1   0  14   -0.27    2.77
   1   0  15   69.17   13.44
  -1   0 -15   69.61   13.89
  -1   0 -16    0.57    4.17
   1   0  16    6.89    5.38
  -1   0 -17   -0.21    3.89
   1   0  17   -4.31    4.97
  -1   0 -18   12.13    8.10
   1   0  18    4.31    4.64
   1  -1 -19    0.74    4.26
   1   1 -19   -1.43    5.59
   1   1 -18   -0.21    4.29
  -1  -1  18    5.31    5.28
   1  -1 -18   14.10    8.67
  -1   1  18   11.71    6.55
   1   1 -17   -7.54    5.64
   1  -1 -17   -3.52    4.36
  -1   1  17    1.84    3.19
  -1  -1  17    4.79    4.19
  -1   1  16   11.50    6.03
   1   1 -16    2.32    2.82
  -1  -1  16    4.61    5.50
   1  -1 -16   -0.06    3.14
   1  -1 -15    1.03    2.87
  -1   1  15    3.83    4.90
   1   1 -15    8.77    5.29
  -1  -1  15    4.41    4.68
   1  -1 -14   -1.42    4.02
  -1   1  14   -2.45    2.22
   1   1 -14   -4.87    4.74
  -1  -1  14   -1.09    2.93
  -1  -1  13   24.04    7.27
   1   1 -13   15.91    5.59
   1  -1 -13   11.75    4.43
  -1   1  13   11.27    3.71
  -1  -1  12  160.13   15.21
   1  -1 -12  134.34   16.10
   1   1 -12  164.00   16.71
  -1  -1  12  149.55   14.00
  -1   1  12  151.34   15.57
  -1  -1  11    4.54    2.83
   1  -1 -11    0.07    3.70
   1   1 -11    8.08    4.06
  -1  -1  11    1.65    1.53
  -1   1  11    6.03    2.79
  -1  -1  10  125.57   11.00
  -1   1  10  122.90   11.67
   1   1 -10  126.99   13.32
  -1  -1  10  130.38   11.83
   1  -1 -10  133.90   13.30
  -1  -1   9   16.87    4.33
  -1   1   9   23.70    6.88
   1   1  -9   18.77    6.45
   1  -1  -9   13.17    6.42
  -1  -1   9   14.83    5.82
  -1  -1   8  126.37    6.44
  -1   1   8  141.66   11.25
   1   1  -8  148.73   12.87
   1  -1  -8  145.91   12.24
   1  -1  -8  100.82    5.52
  -1  -1   8  130.92   10.80
  -1  -1   8  137.02   10.12
  -1   1   7   70.54    4.43
  -1   1   7   91.81    8.60
   1   1  -7   91.37    9.24
   1  -1  -7   85.34    9.20
  -1  -1   7   74.29    4.78
  -1  -1   7   71.33    6.43
  -1  -1   7   76.86    7.58
   1   1  -6 1715.35   35.01
  -1  -1   6 1680.33   22.05
  -1  -1   6 1755.59   31.41
  -1  -1   6 1719.93   28.88
   1  -1  -6 1705.37   35.32
  -1   1   6 1706.59   21.65
  -1   1   6 1711.30   32.73
  -1   1   5  675.32   18.89
  -1  -1   5  656.27   15.80
   1  -1  -5  666.09   19.52
  -1  -1   5  641.48   13.21
  -1  -1   5  658.91   17.22
   1   1  -5  645.55   19.52
  -1   1   5  690.47   13.40
  -1  -1   4  360.39    9.53
  -1  -1   4  352.44   11.07
   1   1  -4  360.14   12.81
   1  -1  -4  346.20   12.57
  -1  -1   4  354.92    9.78
  -1   1   4  367.88    9.51
  -1   1   4  353.02   12.28
  -1  -1   3 1774.13   17.22
  -1   1   3 1793.68   24.58
  -1  -1   3 1835.76   21.80
  -1   1   3 1817.64   20.22
  -1  -1   3 1847.76   20.61
   1  -1  -3 1837.35   24.34
   1   1  -3 1801.17   24.99
  -1   1   2  194.67    6.39
  -1   1   2  177.18    6.46
  -1  -1   2  187.90    5.46
   1   1  -2  183.28    6.70
  -1  -1   2  182.86    6.22
   1  -1  -2  183.85    6.12
   1   1  -1  101.72    4.31
   1  -1  -1  106.25    3.36
  -1   1   1   96.53    4.03
  -1   1   1   97.32    3.33
  -1  -1   1   89.57    4.15
  -1   1   1  103.00    4.51
   1  -1   0 4015.08   20.53
  -1  -1   0 4152.21   18.76
  -1   1   0 4176.80   25.43
  -1  -1   0 4081.28   27.01
   1   1   0 4010.72   22.28
   1   1   0 4079.11   27.99
  -1   1   0 4104.65   28.07
   1   1   0 4049.27   18.22
  -1   1   0 4119.94   20.26
  -1  -1   0 3898.09   26.09
   1   1   1  114.20    4.91
  -1   1  -1  117.60    4.94
   1  -1   1  116.91    4.91
   1   1   1  116.00    4.45
  -1  -1  -1  116.19    5.36
  -1   1  -1  117.27    4.81
  -1  -1  -1  118.49    4.29
  -1  -1  -2  572.16    8.85
   1  -1   2  544.75   10.57
   1   1   2  564.64   13.21
   1   1   2  551.64   12.20
  -1   1  -2  549.00   13.65
  -1  -1  -2  571.48   14.30
  -1   1  -2  557.40   12.48
   1  -1   3    2.99    1.55
  -1  -1  -3    3.50    0.61
  -1   1  -3    7.02    2.52
   1   1   3    3.00    1.17
   1   1   3    1.24    0.81
  -1  -1  -3    4.20    1.90
   1  -1   3    3.00    0.97
  -1   1  -3    1.96    1.17
  -1   1  -4  523.38   17.71
  -1  -1  -4  496.33   17.45
   1  -1   4  483.27    9.74
   1   1   4  512.36   16.37
   1   1   4  496.67   15.35
   1  -1   4  487.85   15.12
   1   1   5  656.47   19.84
   1  -1   5  665.92   10.05
   1  -1   5  660.76   19.77
  -1  -1  -5  661.75   22.37
  -1   1  -5  662.64   22.25
   1   1   5  682.66   20.73
  -1  -1  -6 1194.43   32.82
   1   1   6 1228.45   30.72
   1  -1   6 1156.33   28.90
  -1   1  -6 1187.60   32.84
   1  -1   6 1170.98   10.72
   1   1   6 1175.10   29.15
  -1  -1  -7  227.58   15.52
   1  -1   7  212.90   14.17
   1   1   7  225.74   14.04
   1  -1   7  229.08   13.99
   1   1   7  210.31   13.46
  -1   1  -7  205.10   14.44
  -1   1  -8   36.43    6.45
   1   1   8   38.57    6.58
  -1  -1  -8   47.30    7.82
   1   1   8   54.62    7.47
   1  -1   8   61.15    8.18
   1  -1   8   50.82    7.67
   1  -1   9   49.63    8.11
   1   1   9   59.64    9.14
  -1  -1  -9   47.47    9.90
   1  -1   9   50.77    8.79
  -1   1  -9   53.05    9.83
   1   1   9   46.27    8.83
   1  -1  10  282.21   19.64
   1   1  10  271.54   18.88
  -1   1 -10  319.54   21.99
   1   1  10  292.75   19.75
   1  -1  10  301.47   19.68
  -1  -1 -10  274.32   20.77
  -1  -1 -11   66.51   10.37
  -1   1 -11   50.73    9.50
   1   1  11   66.71   10.40
   1  -1  11   45.21    8.44
   1   1  11   54.55    9.30
   1  -1  11   58.50    9.39
   1   1  12  336.68   23.81
   1  -1  12  325.57   23.81
  -1  -1 -12  317.83   25.57
  -1   1 -12  319.78   25.31
   1   1  12  378.98   25.13
   1  -1  12  344.82   23.77
  -1  -1 -13    3.26    3.43
   1  -1  13    7.86    4.61
   1  -1  13    6.05    4.01
  -1   1 -13    0.74    2.69
   1   1  13   10.00    5.75
  -1  -1 -14    1.18    4.72
   1  -1  14    1.70    3.50
   1   1  14   -3.88    5.10
  -1   1 -14    0.05    3.11
   1  -1  14   -0.63    3.73
   1   1  15    9.11    5.91
  -1   1 -15   11.07    6.76
   1  -1  15   20.90    8.50
   1  -1  15   10.68    5.78
  -1  -1 -15    5.24    4.80
   1  -1  16   23.90    7.29
  -1  -1 -16   12.32    7.48
  -1   1 -16   23.35    8.47
   1   1  16   33.86   10.22
   1  -1  17   -5.36    3.27
  -1  -1 -17    3.46    3.85
  -1   1 -17    1.52    4.07
   1   1  17   -5.47    6.22
   1   1  18    6.15    6.06
  -1   1 -18    0.59    3.70
   1  -1  18   13.39    9.28
  -1  -1 -18    2.98    5.45
   1   2 -19   10.64    8.29
  -1   2  18   -5.07    4.02
  -1  -2  18    4.48    5.35
   1   2 -18    3.05    4.00
   1  -2 -18    5.83    5.89
  -1   2  17   -3.23    4.48
   1  -2 -17   -8.27    6.20
  -1  -2  17   -6.30    4.70
   1   2 -17   -2.81    4.04
   1  -2 -16   12.45    6.23
   1   2 -16    5.06    3.27
  -1   2  16   -2.05    3.58
  -1  -2  16    5.62    5.70
   1  -2 -15    6.15    3.25
   1   2 -15    4.97    4.17
  -1   2  15    2.18    2.51
   1  -2 -14   30.49    8.30
  -1   2  14   36.04    8.70
   1   2 -14   35.47    8.41
  -1  -2  14   26.72    7.08
  -1  -2  14   36.01    7.88
  -1  -2  13   23.26    6.15
   1   2 -13   18.92    4.85
  -1  -2  13   29.27    7.19
  -1   2  13   30.56    7.39
   1  -2 -13   24.53    7.58
   1  -2 -12    2.27    2.42
  -1  -2  12   -0.74    2.58
   1   2 -12   -3.04    3.62
  -1  -2  12    2.96    2.76
  -1   2  11   11.74    4.47
  -1  -2  11   22.48    5.99
  -1  -2  11    3.86    3.99
   1  -2 -11   19.77    6.79
   1   2 -11   18.77    7.18
   1  -2 -10   99.51   11.45
  -1   2  10   94.36   10.29
  -1  -2  10   99.96   10.64
   1   2 -10   83.69   11.04
  -1  -2  10   85.72    8.91
  -1  -2   9  116.30    9.93
  -1  -2   9  125.78   11.36
   1   2  -9  133.45   12.59
  -1  -2   9  121.25    6.67
  -1   2   9  126.39   11.86
   1  -2  -9  124.46   12.08
   1  -2  -8  968.51   31.51
   1   2  -8  949.17   31.39
  -1  -2   8  957.25   27.28
   1  -2  -8  836.02   16.65
  -1  -2   8  935.97   25.70
  -1  -2   8  854.98   17.42
  -1   2   8  948.11   29.07
  -1   2   7  294.26   15.68
  -1  -2   7  292.30   10.05
   1  -2  -7  265.00    9.37
  -1  -2   7  291.29   14.20
   1  -2  -7  303.62   16.90
  -1  -2   7  300.61   13.25
   1   2  -7  307.32   16.39
  -1  -2   6   17.91    3.61
   1  -2  -6    7.28    1.48
   1   2  -6   16.23    4.01
  -1  -2   6   10.45    1.79
  -1  -2   6    8.83    2.37
   1  -2  -6   14.63    4.29
  -1   2   6   19.49    4.39
  -1  -2   5  308.35   11.62
   1  -2  -5  299.70    9.78
  -1   2   5  295.92   13.19
   1  -2  -5  334.55   13.97
  -1  -2   5  311.55    9.79
   1   2  -5  299.61   13.61
   1  -2  -4 4149.51   35.53
  -1  -2   4 4068.40   36.28
  -1  -2   4 4228.50   34.70
  -1   2   4 4105.05   44.52
   1   2  -4 4259.71   44.80
   1  -2  -4 4249.83   43.21
   1  -2  -3    5.74    1.00
  -1  -2   3    8.10    1.25
  -1  -2   3   11.71    1.77
   1  -2  -3    8.04    1.70
  -1   2   3    8.96    1.68
   1  -2  -2 1269.25   15.69
  -1  -2   2 1264.41   12.20
  -1   2   2 1265.57   19.03
   1   2  -2 1267.24   18.67
  -1  -2   2 1271.06   17.63
   1  -2  -2 1317.94   19.07
  -1  -2   1 3648.54   28.54
  -1   2   1 3530.26   27.85
   1   2  -1 3561.66   28.47
   1  -2  -1 3590.69   31.19
   1   2   0   29.71    2.65
   1  -2   0   33.03    2.95
  -1   2   0   30.74    2.44
  -1  -2   0   33.71    2.66
  -1  -2   0   32.33    2.69
  -1  -2  -1    6.51    1.09
  -1   2  -1   10.95    1.61
   1   2   1   10.39    1.34
  -1  -2  -1    6.96    1.46
   1  -2   1    5.72    1.24
  -1   2  -1    7.00    1.35
  -1   2  -2 1639.01   21.90
  -1  -2  -2 1661.45   16.82
   1  -2   2 1607.22   21.18
   1   2   2 1691.66   24.24
  -1  -2  -2 1651.69   24.71
   1   2   2 1655.31   21.69
  -1   2  -2 1584.19   23.00
  -1   2  -3 1986.66   27.45
  -1   2  -3 1988.37   30.38
   1   2   3 1972.97   27.58
   1  -2   3 1962.45   23.77
  -1  -2  -3 2013.16   17.35
  -1  -2  -3 2026.97   31.53
   1   2   3 2034.43   30.03
   1   2   4 1372.77   26.28
  -1  -2  -4 1381.58   29.42
   1  -2   4 1384.99   19.61
   1   2   4 1401.41   27.54
  -1  -2  -4 1382.21   12.71
  -1   2  -4 1381.67   28.84
  -1   2  -4 1401.24   25.79
   1  -2   4 1391.85   25.73
   1  -2   5   92.88    4.96
   1   2   5   83.15    7.23
  -1   2  -5   89.74    8.66
   1  -2   5   87.88    7.40
  -1  -2  -5   80.50    8.32
   1   2   5   76.03    7.16
   1  -2   6    1.64    0.69
  -1   2  -6    3.68    1.91
   1  -2   6    1.35    1.24
   1   2   6    0.84    1.10
  -1  -2  -6    1.75    1.15
   1  -2   7  385.98    7.91
   1  -2   7  395.13   18.24
  -1  -2  -7  426.84   21.08
   1   2   7  425.33   19.40
   1   2   7  411.16   18.88
  -1   2  -7  422.20   20.92
  -1   2  -8  602.42   27.12
   1   2   8  605.27   25.15
  -1  -2  -8  626.13   27.21
   1  -2   8  664.86   25.86
   1  -2   8  581.73   23.85
   1   2   8  639.70   25.49
   1  -2   9  370.15   20.51
  -1   2  -9  354.33   22.63
   1   2   9  335.07   20.33
   1  -2   9  370.11   20.20
  -1  -2  -9  368.69   22.30
   1   2   9  359.69   21.19
   1  -2  10  146.41   13.80
   1  -2  10  153.69   14.14
   1   2  10  125.22   13.32
   1   2  10  154.32   14.62
  -1   2 -10  152.79   15.38
  -1  -2 -10  148.42   15.66
   1   2  11   22.52    6.70
  -1   2 -11   17.47    6.09
   1  -2  11   10.72    5.07
   1   2  11   19.56    6.47
  -1  -2 -11   22.85    6.67
   1  -2  11   18.97    4.58
  -1   2 -12   50.51   11.51
   1  -2  12   27.90    7.02
   1   2  12   38.01    8.66
  -1  -2 -12   43.21   10.11
   1  -2  12   47.25    9.74
  -1  -2 -13   93.57   14.67
   1  -2  13   92.64   13.69
  -1   2 -13   88.08   14.10
   1  -2  13   88.03   13.33
   1   2  13   80.95   12.97
   1  -2  14    9.92    4.41
  -1  -2 -14    9.52    5.20
   1  -2  14    4.82    3.90
  -1   2 -14   21.52    7.58
   1   2  14   14.81    5.61
   1   2  15    4.28    2.94
   1  -2  15    8.59    5.06
   1  -2  15    1.67    3.28
  -1   2 -15    4.82    4.95
  -1  -2 -15    6.15    6.25
  -1   2 -16    8.57    5.72
   1  -2  16   15.52    6.70
   1   2  16   20.05    7.64
  -1  -2 -16    3.50    4.42
   1  -2  16    8.57    5.08
   1  -2  17    1.00    4.17
  -1  -2 -17    0.74    5.24
   1   2  17    3.41    5.18
  -1   2 -17    4.18    5.02
  -1   2 -18   -3.12    5.49
  -1  -2 -18    2.44    4.21
   1   2  18    2.64    6.81
  -1   3  18   -2.29    3.98
   1   3 -18   -3.36    4.67
   1  -3 -18    9.45    6.16
  -1  -3  18    0.23    3.50
  -1   3  17   10.24    6.67
  -1  -3  17    1.49    3.60
   1  -3 -17    8.46    5.86
  -1   3  16    9.08    6.48
   1  -3 -16    9.07    6.24
   1   3 -16   12.04    6.66
  -1  -3  16    9.45    6.32
   1   3 -15    2.35    2.81
  -1  -3  15   -1.51    3.08
  -1   3  15   -4.12    2.37
  -1  -3  15    5.14    4.63
   1  -3 -15   -4.78    4.28
   1  -3 -14    1.13    4.48
  -1  -3  14    5.55    4.62
  -1   3  14    9.19    5.60
   1   3 -14   -0.20    4.49
  -1  -3  13   36.13    7.63
  -1   3  13   33.68    8.43
   1   3 -13   43.29    9.43
   1  -3 -13   37.40    8.54
  -1  -3  13   33.69    6.97
  -1   3  12   -2.98    4.20
  -1  -3  12   -1.43    3.55
   1   3 -12  -10.36    5.19
  -1  -3  12    1.05    1.90
   1  -3 -12   -2.73    5.04
  -1  -3  11  304.98   18.48
  -1  -3  11  321.49   19.98
  -1   3  11  313.89   20.55
   1  -3 -11  293.23   21.36
   1   3 -11  309.37   22.12
   1   3 -10   86.09   11.29
   1  -3 -10   71.33   11.04
  -1  -3  10   81.19   10.26
  -1  -3  10   65.16    8.10
  -1  -3  10   64.22    5.24
  -1   3  10   79.37   10.46
   1   3  -9   24.93    5.77
  -1  -3   9   21.15    3.11
   1  -3  -9   20.25    4.47
  -1   3   9   23.86    5.41
  -1  -3   9   28.30    5.26
  -1  -3   9   18.33    3.84
  -1   3   8  149.17   13.09
  -1  -3   8  151.29   10.97
  -1  -3   8  129.07    7.39
   1  -3  -8  141.88   13.38
  -1  -3   8  171.98   12.29
   1  -3  -8  125.75    6.99
   1   3  -8  186.28   14.28
  -1   3   7 1274.19   33.10
   1   3  -7 1340.11   34.20
  -1  -3   7 1295.51   22.36
  -1  -3   7 1374.06   29.75
   1  -3  -7 1330.94   34.00
   1  -3  -7 1268.23   21.98
  -1   3   6  339.98   15.78
   1   3  -6  360.35   16.41
  -1  -3   6  340.51   11.31
   1  -3  -6  328.02   15.74
   1  -3  -6  324.66   10.95
  -1  -3   6  343.77   13.38
   1  -3  -5 2016.05   27.12
  -1  -3   5 2099.77   27.13
  -1   3   5 2086.14   36.20
  -1  -3   5 2059.25   29.08
   1   3  -5 2046.91   35.78
   1  -3  -5 2102.01   34.99
   1  -3  -4   85.14    6.37
  -1  -3   4   88.18    5.35
  -1   3   4   85.27    6.90
   1   3  -4   88.39    7.14
   1  -3  -4   80.94    5.39
  -1  -3   4   81.16    5.36
   1  -3  -3  408.56   11.42
   1   3  -3  413.29   12.76
  -1  -3   3  404.67   11.23
   1  -3  -3  403.75   11.82
  -1  -3   3  388.92    8.87
  -1   3   3  397.17   12.92
   1   3  -2 1444.97   21.23
  -1   3   2 1462.07   22.36
  -1  -3   2 1414.71   12.49
   1  -3  -2 1388.32   21.80
   1  -3  -2 1409.61   16.42
  -1  -3   2 1435.67   20.43
  -1   3   1 9999.00   52.50
   1   3  -1 9889.50   52.17
  -1  -3   0   95.72    5.17
  -1   3   0   91.75    4.80
  -1  -3   0   96.52    3.35
   1  -3   0   94.95    5.74
   1   3   0   94.39    3.31
   1   3   0   98.86    5.23
  -1  -3  -1 9634.59   53.84
  -1  -3  -1 9523.61   48.15
   1  -3   1 9725.40   58.37
  -1   3  -2   10.48    1.72
  -1  -3  -2   12.09    2.33
  -1   3  -2    8.84    1.73
   1  -3   2   13.36    2.21
  -1  -3  -2   11.46    1.66
   1   3   2    9.51    1.74
   1   3   3   96.79    6.28
  -1  -3  -3   94.94    6.99
   1  -3   3   88.08    5.73
  -1  -3  -3   97.43    4.49
  -1   3  -3   89.16    6.37
  -1   3  -3   91.36    6.00
  -1  -3  -4 1090.10   26.24
  -1   3  -4 1096.95   23.12
   1  -3   4 1113.51   19.79
   1  -3   4 1098.17   23.04
  -1   3  -4 1125.13   25.94
  -1  -3  -4 1088.11   13.97
   1   3   4 1087.86   23.85
   1   3   5 3777.80   51.24
  -1  -3  -5 3624.89   22.25
  -1  -3  -5 3731.90   53.73
   1   3   5 3694.16   49.09
  -1   3  -5 3762.52   52.87
   1  -3   5 3760.59   34.98
   1  -3   5 3831.26   46.96
   1   3   6   49.42    6.42
   1   3   6   52.44    6.54
   1  -3   6   47.68    3.79
  -1   3  -6   47.49    6.41
  -1  -3  -6   40.41    6.13
   1  -3   6   47.67    5.74
  -1  -3  -7 1194.92   35.66
   1   3   7 1207.10   32.92
  -1   3  -7 1223.27   36.12
   1  -3   7 1182.58   31.07
   1  -3   7 1172.00   17.82
   1   3   7 1211.69   33.60
   1   3   8   17.22    6.47
  -1  -3  -8   22.68    7.36
  -1   3  -8   16.04    5.21
   1  -3   8   26.52    6.25
  -1  -3  -9   20.02    4.95
   1  -3   9   22.70    5.26
   1  -3   9   20.95    5.02
   1   3   9   19.01    4.54
  -1   3  -9   21.12    5.92
  -1   3 -10   73.22   10.43
   1  -3  10   87.27   11.11
   1   3  10   82.93   10.50
   1  -3  10   69.54    9.86
  -1  -3 -10   68.70   10.56
   1  -3  11  125.10   13.23
   1   3  11  123.82   14.11
  -1   3 -11  114.84   13.82
  -1  -3 -11  126.59   14.93
   1  -3  11  120.01   13.52
  -1  -3 -12   -4.63    4.59
   1  -3  12    2.17    3.25
   1   3  12    4.51    4.46
  -1   3 -12    8.67    5.45
   1  -3  12   -1.34    3.94
   1  -3  13   51.43   10.50
  -1   3 -13   65.04   12.35
   1   3  13   57.55   11.14
   1  -3  13   66.75   11.21
  -1  -3 -13   60.98   11.73
   1   3  14   10.74    5.39
  -1   3 -14   10.34    7.79
  -1  -3 -14    6.60    6.26
   1  -3  14   14.73    6.28
   1  -3  14    7.10    5.72
  -1   3 -15    6.11    5.10
   1   3  15   15.09    5.65
   1  -3  15    5.64    4.46
   1  -3  15    5.33    5.92
  -1  -3 -15   -3.05    4.57
   1  -3  16    3.27    3.17
  -1   3 -16    9.61    6.55
  -1  -3 -16    1.75    4.23
   1   3  16    0.17    5.13
   1  -3  16    1.84    2.89
  -1  -3 -17    9.16    6.09
   1  -3  17    1.11    4.75
  -1   3 -17    0.84    4.28
   1   3  17    9.81    6.71
   1   3  18    2.34    4.69
  -1  -3 -18    0.79    3.86
   1   4 -18   -9.45    6.85
   1  -4 -18    3.21    5.75
  -1   4  18   10.62    5.74
  -1  -4  17    0.48    5.19
   1   4 -17   -0.13    3.69
   1  -4 -17    1.39    5.02
  -1   4  17   -8.44    6.69
   1   4 -16   11.51    6.62
  -1  -4  16   17.26    7.65
   1  -4 -16   18.17    7.79
  -1   4  16   16.53    6.51
  -1  -4  16    7.98    4.65
   1   4 -15    6.90    4.44
  -1  -4  15    4.59    3.27
   1  -4 -15    4.77    3.91
  -1   4  15    0.84    3.13
  -1  -4  15    0.80    2.62
  -1  -4  14   60.09   10.31
  -1  -4  14   56.67   10.30
   1  -4 -14   63.67   12.24
  -1   4  14   57.81   11.29
   1   4 -14   77.17   13.17
   1   4 -13   -0.98    2.40
  -1  -4  13   -1.81    2.11
  -1   4  13    3.86    3.32
   1  -4 -13    5.55    3.49
  -1  -4  13   -3.16    2.59
   1   4 -12   11.96    4.61
  -1  -4  12   12.46    4.38
  -1   4  12    2.56    2.73
  -1  -4  12   10.06    3.76
   1  -4 -12   10.66    4.50
  -1   4  11   21.85    7.05
  -1  -4  11   28.26    6.25
  -1  -4  11   25.82    7.03
   1  -4 -11   43.11    9.46
   1   4 -11   31.22    8.61
  -1  -4  10  432.43   14.34
  -1   4  10  482.01   24.43
   1  -4 -10  515.55   26.59
  -1  -4  10  463.76   23.08
  -1  -4  10  484.91   21.66
  -1   4   9   12.96    4.39
  -1  -4   9   15.93    3.71
   1  -4  -9   11.24    2.55
   1   4  -9    9.52    3.66
  -1  -4   9   12.03    3.68
  -1  -4   9   12.74    2.60
   1  -4  -9    9.71    2.05
  -1   4   8  978.17   30.73
   1  -4  -8  950.70   31.87
  -1  -4   8  928.31   20.73
   1   4  -8  955.10   32.16
  -1  -4   8  958.30   27.45
   1  -4  -8  902.03   19.94
   1  -4  -7   34.77    6.25
   1  -4  -7   25.91    3.61
   1   4  -7   46.97    7.21
  -1  -4   7   47.56    6.29
  -1   4   7   32.28    6.40
  -1  -4   7   36.29    4.47
  -1   4   6   42.71    5.77
   1  -4  -6   51.89    6.10
   1  -4  -6   39.93    4.08
  -1  -4   6   43.12    4.45
  -1  -4   6   44.65    4.93
   1   4  -6   48.11    6.00
   1  -4  -5   60.90    6.81
  -1  -4   5   70.73    5.61
   1   4  -5   71.47    7.41
  -1  -4   5   62.36    5.29
   1  -4  -5   64.07    5.54
  -1   4   5   51.26    6.55
  -1  -4   4 2584.99   28.07
   1  -4  -4 2585.34   34.34
   1   4  -4 2661.67   37.33
   1  -4  -4 2527.13   33.25
  -1   4   4 2642.21   38.44
  -1  -4   4 2649.74   32.07
  -1  -4   3   82.14    5.50
   1  -4  -3   72.06    4.87
   1   4  -3   74.36    5.59
  -1  -4   3   78.55    4.05
  -1   4   3   82.42    6.14
   1  -4  -3   81.69    6.01
   1   4  -2 4714.96   24.75
  -1   4   2 4659.62   43.02
   1   4  -2 4573.81   40.53
   1  -4  -2 4695.53   30.45
  -1  -4   2 4686.30   40.56
   1  -4  -2 4741.88   44.51
  -1  -4   1 1016.32   10.37
  -1  -4   1  978.69   18.17
  -1   4   1 1018.93   18.22
   1   4  -1 1002.33    9.55
   1  -4  -1  964.63   20.24
   1   4  -1 1025.51   18.09
   1   4   0  111.22    6.07
   1  -4   0  116.40    6.96
  -1   4   0  109.36    5.75
   1   4   0  109.90    4.11
  -1  -4   0  112.62    6.05
  -1   4  -1 1140.66   14.48
   1   4   1 1144.66   17.23
  -1  -4  -1 1158.86   18.96
   1  -4   1 1126.64   22.39
  -1  -4  -1 1184.76   19.97
  -1   4  -1 1145.42   19.06
  -1  -4  -2 5600.52   40.56
   1   4   2 5547.45   44.86
  -1  -4  -2 5480.68   48.27
  -1   4  -2 5590.08   44.51
   1  -4   2 5606.59   50.01
  -1  -4  -3  223.85   10.78
  -1   4  -3  204.77    9.33
   1  -4   3  208.76    9.67
   1   4   3  212.69    9.85
  -1  -4  -3  209.85    7.61
  -1   4  -3  209.72    9.77
   1   4   4 1214.44   26.13
   1  -4   4 1234.61   23.12
  -1   4  -4 1217.04   26.95
  -1  -4  -4 1181.66   17.27
  -1  -4  -4 1236.71   28.25
  -1   4  -4 1196.27   24.47
  -1  -4  -5  151.33   11.35
   1  -4   5  184.28    9.09
  -1   4  -5  174.41   10.43
   1  -4   5  174.94   10.59
  -1   4  -5  175.87   11.62
   1   4   5  162.28   10.72
  -1  -4  -5  141.77    5.59
  -1  -4  -6   24.89    4.93
  -1   4  -6   25.40    4.98
   1  -4   6   25.44    3.14
   1  -4   6   19.10    3.71
  -1  -4  -6   21.59    1.87
   1   4   6   24.03    4.67
  -1   4  -7   41.91    6.90
   1  -4   7   32.33    3.77
  -1  -4  -7   34.72    7.33
   1   4   7   34.61    6.56
   1  -4   7   37.49    6.22
  -1  -4  -8  823.33   31.25
  -1   4  -8  782.24   31.36
   1  -4   8  770.53   27.48
   1  -4   8  736.00   15.74
   1   4   8  799.43   29.16
  -1  -4  -9   -0.96    2.81
   1   4   9   -0.63    3.76
  -1   4  -9   -2.52    3.25
   1  -4   9   -0.34    1.71
  -1  -4 -10  243.74   19.82
   1   4  10  244.78   18.28
  -1   4 -10  227.20   18.92
   1  -4  10  232.39   17.75
   1  -4  10  248.72   17.86
   1  -4  11   -0.36    4.39
   1   4  11   13.73    6.48
  -1   4 -11    9.86    5.47
   1  -4  11    3.96    3.78
  -1  -4 -11   15.63    6.72
  -1   4 -12   23.18    7.12
  -1  -4 -12   36.45    8.28
   1  -4  12   23.52    6.58
   1   4  12   31.91    7.93
   1  -4  12   23.62    6.34
  -1  -4 -13    2.77    5.79
  -1   4 -13    8.25    5.95
   1  -4  13    2.99    3.97
   1  -4  13    2.41    3.75
   1   4  13    8.72    5.54
   1  -4  14   69.41   11.77
   1   4  14   54.62   11.46
  -1   4 -14   60.98   12.23
   1  -4  14   71.95   11.40
  -1  -4 -14   76.99   13.92
  -1  -4 -15   -5.99    6.30
   1   4  15   -4.31    4.07
  -1   4 -15    8.28    5.31
   1  -4  15   -1.74    4.27
   1  -4  15   -0.91    3.13
   1  -4  16    1.43    3.27
   1  -4  16   -0.52    3.32
  -1   4 -16    2.49    4.44
   1   4  16   14.86    7.64
  -1  -4 -16    5.20    5.57
   1   4  17    7.39    5.94
  -1  -4 -17    1.34    3.71
  -1   4 -17    6.36    7.13
   1  -4  17   -1.28    4.89
   1   4  18    2.23    4.30
   1   5 -18    5.04    4.41
  -1   5  18   -7.48    6.25
   1  -5 -18    5.22    4.97
  -1  -5  17   10.05    4.73
  -1   5  17   -2.54    3.15
   1   5 -17    1.21    4.81
   1  -5 -17    9.38    6.89
   1  -5 -16    8.49    5.61
  -1  -5  16    1.90    2.88
  -1  -5  16    3.19    4.44
  -1   5  16   -4.35    3.61
   1   5 -16    2.95    4.22
  -1   5  15    4.48    3.46
  -1  -5  15    6.19    4.79
  -1  -5  15    2.78    3.49
   1  -5 -15   -2.73    3.71
   1   5 -15    8.87    6.67
  -1   5  14   11.08    6.09
   1  -5 -14   13.93    7.28
  -1  -5  14    8.87    4.11
   1   5 -14   13.80    6.90
  -1  -5  14    6.70    4.76
  -1  -5  13   17.08    5.60
   1   5 -13   12.97    5.78
  -1   5  13   17.49    6.08
  -1  -5  13   16.29    5.00
   1  -5 -13    5.50    3.45
  -1   5  12   44.47    9.19
   1   5 -12   50.81    9.41
   1  -5 -12   48.99    9.83
  -1  -5  12   50.74    8.21
  -1  -5  12   61.25    9.72
  -1   5  11  114.12   13.21
   1  -5 -11  150.86   15.46
  -1  -5  11  131.48   12.86
   1   5 -11  133.29   14.84
  -1  -5  11  123.85   12.02
  -1  -5  10  141.69    8.80
  -1  -5  10  174.06   13.48
   1  -5 -10  187.15   16.45
  -1   5  10  156.72   15.28
  -1  -5  10  195.46   14.96
   1   5 -10  177.68   16.62
   1  -5  -9   52.52    8.23
   1   5  -9   37.76    7.18
   1  -5  -9   38.77    4.40
  -1  -5   9   49.28    6.94
  -1  -5   9   37.70    4.62
  -1   5   9   40.50    7.17
   1  -5  -8   49.53    8.08
   1  -5  -8   36.39    4.46
  -1   5   8   46.59    8.35
  -1  -5   8   48.50    6.81
  -1  -5   8   47.11    5.37
   1   5  -8   48.77    8.29
   1  -5  -7  597.42   22.98
  -1  -5   7  602.78   17.85
   1   5  -7  622.59   24.12
  -1  -5   7  638.23   20.09
  -1   5   7  625.71   24.08
   1  -5  -7  592.97   17.59
  -1  -5   6  458.95   15.00
   1  -5  -6  462.67   18.51
  -1  -5   6  474.03   15.67
  -1   5   6  460.47   19.38
   1   5  -6  479.10   19.48
   1  -5  -6  467.17   15.74
  -1  -5   5 2047.16   31.01
   1  -5  -5 2024.78   32.36
   1   5  -5 2034.39   37.26
  -1  -5   5 2048.96   29.31
  -1   5   5 2033.94   37.98
   1  -5  -5 1986.01   34.32
  -1  -5   4   30.15    4.11
   1  -5  -4   25.68    3.90
   1  -5  -4   31.45    4.27
  -1  -5   4   21.27    2.67
  -1   5   4   26.54    4.45
   1   5  -4   28.61    4.43
   1   5  -3  126.70    5.40
   1  -5  -3  127.18    8.03
  -1  -5   3  121.49    7.48
  -1   5   3  117.97    7.93
   1  -5  -3  108.33    6.17
   1   5  -3  118.50    7.39
   1  -5  -2    3.80    1.64
  -1  -5   2    3.83    1.73
   1   5  -2    4.30    1.01
   1   5  -2    4.60    0.86
  -1   5   2    7.90    1.96
   1  -5  -2    5.19    0.92
   1   5  -1 5398.13   27.71
   1  -5  -1 5316.99   52.46
   1   5  -1 5317.96   44.07
  -1   5   1 5203.51   44.79
  -1  -5   1 5294.59   46.54
   1  -5  -1 5289.30   21.44
  -1   5   1 5299.94   22.37
  -1   5   0 1657.94   24.29
   1  -5   0 1734.55   29.95
   1   5   0 1671.36   25.10
   1   5   0 1707.27   18.67
  -1  -5   0 1654.30   25.69
  -1  -5  -1 5500.13   45.08
   1  -5   1 5355.99   53.10
  -1   5  -1 5451.75   44.65
   1   5   1 5415.22   39.87
  -1  -5  -1 5425.01   46.21
  -1  -5  -2  159.33    7.77
  -1   5  -2  158.39    7.94
  -1   5  -2  149.30    7.02
   1   5   2  161.13    8.03
   1  -5   2  159.06    9.27
  -1  -5  -2  155.47    8.35
  -1   5  -3  269.59   11.08
   1   5   3  282.89   12.00
   1  -5   3  286.29   12.38
  -1  -5  -3  287.91   10.24
  -1  -5  -3  272.93   12.28
  -1   5  -3  258.88   10.85
  -1   5  -4 1247.75   25.68
  -1   5  -4 1245.89   27.34
   1  -5   4 1253.01   25.41
   1   5   4 1248.45   27.55
  -1  -5  -4 1229.70   20.54
  -1  -5  -4 1243.32   28.95
  -1  -5  -5 1867.47   23.94
  -1   5  -5 2029.19   38.60
   1   5   5 1927.96   37.04
   1  -5   5 1957.89   31.18
  -1   5  -5 1944.63   34.86
  -1  -5  -5 1920.04   39.07
   1   5   6    6.84    2.21
  -1   5  -6    6.95    2.89
  -1   5  -6    8.91    2.35
  -1  -5  -6    6.91    1.33
  -1  -5  -6   10.23    3.05
   1  -5   6   10.52    2.25
   1  -5   6    6.43    1.34
  -1  -5  -7  346.43   18.87
  -1   5  -7  336.77   19.17
   1   5   7  324.48   17.81
   1  -5   7  344.05   12.62
   1  -5   7  336.80   16.64
   1   5   8  170.24   14.03
  -1   5  -8  166.89   15.02
   1  -5   8  190.52   13.88
   1  -5   8  169.03    8.74
  -1  -5  -8  180.98   14.84
   1   5   9   17.06    4.79
  -1   5  -9   13.61    4.84
   1  -5   9   16.92    4.43
  -1  -5  -9   21.33    5.58
   1   5  10   21.50    6.51
  -1  -5 -10   21.62    6.47
  -1   5 -10   10.86    4.25
   1  -5  10   24.90    6.23
   1   5  11  184.57   17.67
  -1   5 -11  155.39   16.99
  -1  -5 -11  173.54   17.63
   1  -5  11  183.70   16.53
   1  -5  11  173.04   15.57
  -1   5 -12   35.76    8.37
   1  -5  12   42.14    8.42
  -1  -5 -12   36.24    8.03
   1   5  12   39.45    9.58
   1  -5  12   34.79    7.60
   1  -5  13   28.96    8.33
   1  -5  13   19.04    6.34
   1   5  13   11.18    5.60
  -1  -5 -13   11.69    5.50
  -1   5 -13   25.04    8.05
   1  -5  14    0.35    4.96
  -1  -5 -14   10.21    6.14
   1   5  14   14.49    7.46
   1  -5  14    0.04    2.75
  -1   5 -14    4.04    5.57
   1   5  15    7.02    3.82
  -1  -5 -15   -2.63    4.51
   1  -5  15   -4.87    5.17
  -1   5 -15    1.83    4.40
   1  -5  15   -0.39    4.55
   1  -5  16    9.03    5.54
  -1   5 -16    8.60    5.47
  -1  -5 -16   -1.67    4.88
   1  -5  16    1.20    2.98
   1   5  16    3.25    3.14
   1  -5  17   11.59    6.78
  -1  -5 -17    1.67    3.29
  -1   5 -17    7.42    7.43
   1   5  17    7.40    5.36
   1   6 -18    5.92    6.38
   1  -6 -18    0.27    3.92
  -1   6  18    6.00    3.91
   1   6 -17    4.03    4.06
  -1  -6  17    4.59    5.86
  -1   6  17    6.33    5.43
   1  -6 -17    0.13    3.49
   1  -6 -16    4.78    4.64
  -1  -6  16    4.63    3.98
  -1   6  16   -6.75    4.83
   1   6 -16    7.15    5.23
  -1   6  15    6.93    4.21
   1  -6 -15   14.37    7.19
  -1  -6  15   14.86    6.05
   1   6 -15   10.05    6.22
  -1  -6  15   21.11    7.39
  -1  -6  14   37.18    8.69
   1  -6 -14   27.92    8.83
  -1   6  14   28.20    8.54
   1   6 -14   30.84    8.95
  -1  -6  14   22.32    6.50
  -1  -6  13   23.66    6.70
  -1   6  13   19.66    6.38
   1  -6 -13   27.78    8.43
   1   6 -13   30.81    7.35
  -1  -6  13   25.00    6.49
  -1  -6  12   18.83    6.53
   1   6 -12   20.43    8.34
  -1  -6  12   10.83    5.04
   1  -6 -12   21.44    7.77
  -1   6  12   25.45    7.60
  -1   6  11   75.10   10.97
   1   6 -11   92.68   12.36
  -1  -6  11   77.18   10.03
  -1  -6  11   64.55    6.33
   1  -6 -11   75.85   11.33
  -1  -6  11   79.45    9.64
  -1  -6  10  134.52   12.58
  -1   6  10  137.21   15.00
  -1  -6  10  135.77    9.33
   1   6 -10  131.77   15.35
   1  -6 -10  131.74   14.07
  -1  -6   9  230.80   11.87
   1  -6  -9  226.58   16.47
   1   6  -9  233.93   16.92
  -1   6   9  224.52   16.95
  -1  -6   9  230.02   14.72
   1  -6  -9  214.92   11.09
  -1   6   8  152.33   13.14
   1   6  -8  152.46   13.38
   1  -6  -8  144.81   12.67
  -1  -6   8  156.01    9.88
   1  -6  -8  143.30    9.29
  -1  -6   8  172.49   11.56
  -1   6   7  251.03   15.69
  -1  -6   7  264.78   12.37
   1  -6  -7  249.37   12.38
  -1  -6   7  261.48   13.11
   1  -6  -7  272.84   15.50
   1   6  -7  257.11   15.91
  -1  -6   6   27.73    4.48
   1   6  -6   41.58    6.95
  -1  -6   6   30.99    4.69
  -1   6   6   27.61    6.06
   1  -6  -6   26.35    4.35
   1  -6  -6   25.20    5.09
   1  -6  -5  281.36   13.08
   1   6  -5  307.31   14.73
  -1  -6   5  273.97   10.98
   1  -6  -5  289.57   13.28
  -1   6   5  292.84   15.10
  -1  -6   5  279.93   12.33
   1   6  -4 1520.48   22.87
  -1  -6   4 1457.45   27.73
  -1  -6   4 1461.42   22.16
   1  -6  -4 1428.25   26.01
   1   6  -4 1518.85   30.18
   1  -6  -4 1458.27   29.62
  -1   6   4 1439.11   31.12
   1   6  -3 3116.10   39.82
  -1  -6   3 3147.29   39.97
  -1   6   3 3180.79   42.68
   1   6  -3 3192.05   28.65
   1  -6  -3 3280.45   44.47
   1  -6  -3 3162.69   32.77
   1  -6  -2  987.08   24.41
   1   6  -2  968.25   13.96
  -1  -6   2  979.80   22.10
   1   6  -2  987.41   21.08
   1  -6  -2  981.81   14.30
  -1   6   2  984.61   21.96
   1   6  -1   23.20    3.44
  -1   6   1   17.66    2.81
  -1  -6   1   23.58    3.49
   1  -6  -1   17.63    3.18
   1   6  -1   20.41    2.32
  -1   6   1   15.84    1.42
  -1  -6   0  420.75   14.30
   1   6   0  413.34   13.22
   1   6   0  409.43   10.15
  -1   6   0  422.85   13.16
  -1   6   0  423.50    7.45
   1  -6   0  402.35   15.65
   1   6   1 1855.26   25.09
   1  -6   1 1910.24   34.08
  -1  -6  -1 1832.19   27.79
   1   6   1 1898.78   29.08
  -1  -6  -1 1894.80   30.11
  -1   6  -1 1850.18   27.63
  -1   6  -1 1796.44   19.93
  -1  -6  -2 1138.32   23.43
  -1   6  -2 1164.90   22.80
   1  -6   2 1161.03   27.02
  -1  -6  -2 1197.74   23.56
  -1   6  -2 1160.88   19.96
   1   6   2 1152.38   22.64
  -1  -6  -3 2756.04   39.89
   1   6   3 2672.61   38.44
  -1   6  -3 2723.22   36.42
   1  -6   3 2754.80   40.93
  -1   6  -3 2695.38   35.43
  -1  -6  -3 2764.47   35.51
   1   6   4  813.67   23.04
  -1  -6  -4  805.46   18.70
  -1   6  -4  820.59   22.34
  -1   6  -4  796.79   21.26
   1  -6   4  836.10   22.35
  -1  -6  -4  792.32   23.35
  -1   6  -5  835.20   23.18
  -1  -6  -5  783.37   17.81
   1   6   5  833.89   25.07
  -1   6  -5  846.50   25.01
   1  -6   5  814.03   21.95
  -1  -6  -5  823.56   25.72
  -1   6  -6  101.91    9.04
   1   6   6  105.95    9.79
   1  -6   6   97.86    8.75
  -1  -6  -6   92.80    5.82
  -1   6  -6  106.17    9.90
   1  -6   6  105.71    7.95
  -1  -6  -6   95.56    9.55
   1  -6   7  677.23   19.38
  -1  -6  -7  684.21   27.01
  -1  -6  -7  597.08   13.33
  -1   6  -7  690.17   27.31
   1   6   7  687.29   25.85
   1  -6   7  645.78   23.35
  -1   6  -8  369.67   21.76
   1  -6   8  370.41   14.02
  -1  -6  -8  363.42   20.76
   1  -6   8  377.43   18.98
   1   6   8  355.69   20.24
  -1  -6  -9  408.54   23.19
   1  -6   9  383.04   20.84
   1  -6   9  368.82   13.69
  -1   6  -9  398.03   23.55
   1   6   9  381.47   21.64
  -1  -6 -10   13.93    5.00
  -1   6 -10   23.41    6.00
   1   6  10   12.73    6.01
   1  -6  10   24.02    6.14
   1   6  11    6.81    4.25
  -1   6 -11    9.89    4.88
  -1  -6 -11   15.28    5.01
   1  -6  11    5.82    4.07
  -1  -6 -12   10.28    5.56
   1  -6  12   23.15    6.68
  -1   6 -12   22.12    7.88
   1  -6  12   28.98    7.57
   1   6  12   18.10    6.12
   1   6  13   12.18    5.26
  -1   6 -13    8.96    4.62
  -1  -6 -13    6.94    4.84
   1  -6  13    5.23    3.36
   1  -6  13   13.87    5.73
   1   6  14   26.75    8.42
  -1  -6 -14   17.69    7.30
   1  -6  14   36.36    8.87
   1  -6  14   25.00    7.89
  -1   6 -14   16.60    8.17
   1  -6  15    5.56    5.40
  -1   6 -15    6.42    3.85
  -1  -6 -15    5.95    5.20
   1  -6  15    3.78    3.99
   1   6  15   16.11    5.89
  -1   6 -16    3.48    4.86
   1   6  16    1.73    4.19
   1  -6  16    5.73    3.96
  -1  -6 -16    4.40    3.81
   1  -6  16    2.74    4.85
  -1   6 -17    1.15    4.15
  -1  -6 -17    0.67    4.27
   1  -6  17    1.68    4.63
   1   6  17    7.63    6.27
   1   7 -18   15.72    8.35
  -1   7  18    7.12    5.27
  -1   7  17    2.71    3.08
  -1  -7  17   -5.66    3.54
   1  -7 -17    3.32    3.83
   1   7 -17   -2.97    3.95
  -1   7  16   10.60    5.74
  -1  -7  16   21.92    8.33
   1  -7 -16   17.85    7.69
   1   7 -16   30.71   10.19
  -1  -7  15    8.82    5.55
  -1   7  15    5.48    5.89
  -1  -7  15    5.76    3.91
   1  -7 -15   16.13    7.39
   1   7 -15    6.59    5.35
  -1  -7  14   15.25    5.24
   1  -7 -14   12.71    5.43
  -1   7  14   10.39    4.56
   1   7 -14    3.26    3.35
  -1  -7  14    7.47    4.25
   1   7 -13    0.51    4.11
  -1  -7  13    9.31    5.20
  -1   7  13    1.29    3.58
   1  -7 -13    6.99    4.68
  -1  -7  13    0.28    2.32
  -1  -7  12  254.47   18.17
  -1  -7  12  266.27   19.49
   1  -7 -12  233.55   20.29
  -1   7  12  231.59   20.48
   1   7 -12  268.24   22.17
   1  -7 -11   19.94    5.68
  -1  -7  11   26.20    4.34
  -1  -7  11   36.33    6.85
   1   7 -11   28.11    7.40
  -1   7  11   33.85    7.73
   1   7 -10  326.15   21.79
  -1   7  10  298.93   21.32
  -1  -7  10  345.01   19.06
   1  -7 -10  286.91   19.82
  -1  -7  10  278.78   13.99
  -1   7   9   42.06    8.62
  -1  -7   9   39.72    6.74
  -1  -7   9   43.67    5.74
   1  -7  -9   35.58    5.11
   1   7  -9   34.01    7.34
   1  -7  -9   37.36    7.75
   1  -7  -8  177.77   13.40
   1  -7  -8  171.67   10.82
  -1  -7   8  184.54   11.94
  -1  -7   8  176.96   10.92
   1   7  -8  185.13   14.41
  -1   7   8  184.87   14.41
  -1  -7   7   72.63    7.17
   1  -7  -7   73.03    7.32
  -1   7   7   72.80    9.08
   1  -7  -7   68.53    8.51
  -1  -7   7   71.12    7.26
   1   7  -7   88.67    9.93
   1  -7  -6 1301.59   30.15
  -1   7   6 1243.92   34.43
  -1  -7   6 1311.21   26.95
   1  -7  -6 1289.10   30.75
  -1  -7   6 1326.03   29.03
   1   7  -6 1384.60   34.34
   1  -7  -5  272.62   12.81
   1   7  -5  270.29   11.17
  -1  -7   5  266.51   12.92
  -1   7   5  271.80   15.24
  -1  -7   5  275.62   11.04
   1   7  -5  294.52   14.75
   1  -7  -5  300.18   14.34
  -1  -7   4  151.40    9.56
   1   7  -4  140.53    7.26
   1  -7  -4  149.64    8.51
  -1   7   4  149.86   10.35
   1  -7  -4  138.84    9.95
   1   7  -4  150.62    9.87
  -1  -7   3   26.22    4.38
   1   7  -3   22.73    2.62
   1   7  -3   25.68    4.53
   1  -7  -3   19.92    4.08
  -1   7   3   21.59    4.22
   1  -7  -3   21.94    3.08
   1  -7  -2  339.74   15.33
   1   7  -2  317.37   12.56
   1  -7  -2  316.66    8.61
   1   7  -2  340.17    9.17
  -1  -7   2  319.50   13.67
  -1   7   2  310.23   13.14
  -1   7   1   53.91    3.06
   1  -7  -1   57.06    6.23
  -1   7   1   47.74    4.80
  -1  -7   1   52.23    5.57
   1   7  -1   58.13    3.91
   1   7  -1   52.22    4.87
  -1  -7   0 1850.16   32.39
  -1   7   0 1847.39   29.23
  -1   7   0 1855.52   17.91
   1   7   0 1850.89   23.54
   1  -7   0 1818.36   35.73
   1   7   0 1826.60   29.42
  -1   7  -1  131.12    7.91
  -1   7  -1  127.68    5.66
   1   7   1  128.71    8.09
   1   7   1  126.58    6.98
  -1  -7  -1  128.84    8.61
   1  -7   1  127.86    9.62
  -1  -7  -1  127.85    7.70
   1  -7   2  303.54   14.72
  -1  -7  -2  307.74   12.66
   1   7   2  304.63   12.24
  -1   7  -2  298.30   10.32
  -1  -7  -2  313.73   13.20
  -1   7  -2  309.31   12.29
  -1   7  -3    9.99    2.06
   1   7   3    9.50    2.30
  -1  -7  -3   13.16    2.97
  -1  -7  -3    9.29    2.28
  -1   7  -3   10.65    2.22
   1  -7   3   14.57    3.86
  -1  -7  -4 1037.81   23.42
  -1  -7  -4 1020.32   26.98
   1   7   4 1065.02   27.15
   1  -7   4 1009.97   26.42
  -1   7  -4 1013.47   24.56
  -1   7  -4 1023.45   25.34
  -1  -7  -5   48.25    5.10
   1  -7   5   48.83    6.01
  -1   7  -5   55.08    6.55
   1   7   5   48.84    6.30
  -1   7  -5   48.73    6.09
  -1  -7  -5   49.24    6.54
  -1   7  -6 1364.86   33.13
  -1   7  -6 1398.11   36.19
  -1  -7  -6 1384.00   25.16
   1   7   6 1440.24   36.05
  -1  -7  -6 1397.87   36.40
   1  -7   6 1441.04   30.73
   1  -7   7   67.40    8.19
  -1  -7  -7   50.30    4.70
  -1   7  -7   64.61    8.94
   1  -7   7   67.97    7.04
  -1  -7  -7   48.13    8.21
  -1   7  -7   65.13    8.34
   1   7   7   62.48    8.51
  -1   7  -8   58.46    8.65
   1   7   8   55.78    8.20
   1  -7   8   52.98    5.85
   1  -7   8   58.31    7.85
  -1  -7  -8   63.26    8.43
  -1  -7  -9   49.70    9.04
   1  -7   9   38.87    5.51
   1   7   9   35.59    7.80
   1  -7   9   39.20    8.12
  -1   7  -9   44.13    8.90
   1   7  10  198.80   17.94
  -1   7 -10  184.87   17.94
  -1  -7 -10  202.31   17.68
   1  -7  10  205.19   15.81
  -1   7 -11   24.68    7.17
   1   7  11   32.47    7.54
  -1  -7 -11   26.53    7.28
   1  -7  11   25.77    6.38
   1  -7  12  143.81   15.87
  -1   7 -12  114.11   15.57
  -1  -7 -12  125.82   15.59
   1   7  12  118.07   14.69
   1  -7  12  130.45   14.36
  -1  -7 -13    0.48    3.70
   1  -7  13   11.65    5.53
   1  -7  13    9.59    5.43
   1   7  13    5.27    2.49
   1  -7  14    1.29    4.17
  -1   7 -14   -7.22    5.37
   1  -7  14    1.79    2.97
   1   7  14   -4.68    4.70
  -1  -7 -14    0.47    4.58
  -1  -7 -15   13.19    7.23
   1  -7  15   -1.30    2.84
   1   7  15   -1.82    3.48
   1  -7  15   -0.82    3.93
  -1   7 -15    9.64    6.22
   1   7  16   20.02    7.00
   1  -7  16    6.33    4.32
  -1   7 -16    4.47    5.16
  -1  -7 -16   11.15    7.61
   1  -7  16   11.89    6.79
  -1  -7 -17   -1.53    3.82
   1   7  17    3.10    4.76
   1  -7  17    4.33    3.62
  -1   8  18    2.59    3.98
   1   8 -18   -1.83    4.23
   1   8 -17    0.07    4.24
   1  -8 -17   -0.37    3.87
  -1   8  17    0.18    3.02
   1  -8 -16    0.75    4.48
  -1   8  16    1.24    3.06
  -1  -8  16   -2.92    4.14
   1   8 -16   11.71    6.58
  -1   8  15   21.71    7.63
   1  -8 -15   20.94    7.75
   1   8 -15   14.15    7.26
  -1  -8  15   19.00    6.66
  -1  -8  15   21.47    6.38
  -1   8  14    3.02    3.55
   1   8 -14    2.89    3.97
  -1  -8  14    4.62    3.30
  -1  -8  14    5.82    3.91
   1  -8 -14    4.06    3.25
  -1  -8  13   16.72    5.30
   1  -8 -13   19.44    5.50
  -1   8  13   13.60    5.82
  -1  -8  13   29.57    7.24
   1   8 -13   24.06    8.38
   1   8 -12   36.35    9.80
  -1   8  12   27.24    8.64
  -1  -8  12   21.09    7.16
  -1  -8  12   28.57    7.53
   1  -8 -12   20.00    7.47
  -1  -8  11    1.63    1.84
  -1   8  11   -2.08    1.80
  -1  -8  11    2.23    1.98
   1  -8 -11   -3.13    2.57
   1   8 -11    0.72    3.07
  -1  -8  10    9.40    3.34
   1   8 -10   20.83    6.92
   1  -8 -10   11.88    5.84
  -1   8  10   15.08    5.92
  -1  -8  10   11.91    5.04
  -1   8   9  348.84   22.10
  -1  -8   9  387.88   18.73
  -1  -8   9  369.11   16.92
   1  -8  -9  346.67   15.74
   1  -8  -9  361.23   20.77
   1   8  -9  396.68   22.79
   1  -8  -8   32.61    6.22
   1  -8  -8   23.24    4.43
  -1  -8   8   32.53    5.20
  -1   8   8   25.21    5.84
   1   8  -8   31.52    6.44
  -1  -8   8   30.37    5.13
  -1  -8   7  642.62   20.80
   1  -8  -7  584.51   22.86
   1  -8  -7  598.68   21.74
  -1  -8   7  610.78   21.06
   1   8  -7  651.01   25.89
  -1   8   7  598.76   26.70
   1  -8  -6   11.01    3.71
   1  -8  -6   10.20    4.35
  -1   8   6   14.41    5.42
   1   8  -6   14.52    5.27
  -1  -8   6   14.82    4.12
  -1  -8   6   11.81    3.24
  -1  -8   5  160.88   10.54
  -1   8   5  152.19   11.42
   1  -8  -5  159.97   10.03
   1   8  -5  148.34    8.40
  -1  -8   5  153.43    8.54
   1  -8  -5  155.31   10.98
   1   8  -5  164.11   11.37
   1  -8  -4    6.10    1.86
  -1  -8   4    6.91    2.77
   1   8  -4    9.05    2.11
   1   8  -4    7.66    3.10
  -1   8   4    5.12    3.19
   1  -8  -4    3.90    1.96
   1   8  -3 1910.18   34.05
  -1   8   3 1866.39   36.02
   1   8  -3 1942.38   25.31
   1  -8  -3 1907.27   38.73
   1  -8  -3 1932.20   26.57
  -1  -8   3 1909.04   35.51
  -1  -8   2  215.04   11.99
  -1   8   2  211.33   11.35
   1   8  -2  206.18   10.73
   1   8  -2  208.60    7.98
   1  -8  -2  209.37    7.32
   1  -8  -2  233.83   13.56
  -1  -8   1 1055.87   26.33
  -1   8   1 1042.76   15.01
   1   8  -1 1073.53   17.92
  -1   8   1 1050.29   24.11
   1   8  -1 1040.63   23.20
   1  -8  -1 1073.67   29.18
  -1   8   0   52.61    5.35
   1   8   0   46.65    4.85
  -1   8   0   49.15    3.10
   1  -8   0   57.33    6.27
  -1  -8   0   51.06    5.91
   1   8   0   44.19    3.88
   1  -8   1 1749.40   37.12
   1   8   1 1750.10   27.77
  -1   8  -1 1718.62   21.99
   1   8   1 1738.51   31.26
  -1   8  -1 1724.65   29.75
  -1  -8  -1 1791.74   34.21
  -1   8  -2   31.37    3.51
  -1   8  -2   30.43    4.09
  -1  -8  -2   34.73    4.17
   1   8   2   29.52    4.03
  -1  -8  -2   33.69    4.92
   1  -8   2   45.55    6.53
  -1  -8  -3 2525.26   40.18
  -1   8  -3 2563.49   38.35
   1   8   3 2529.93   39.98
  -1   8  -3 2572.42   36.26
  -1  -8  -3 2600.08   40.84
   1  -8   3 2499.92   44.37
  -1   8  -4    8.48    2.25
  -1   8  -4   12.00    2.99
  -1  -8  -4   12.18    3.26
  -1  -8  -4   13.24    3.30
   1  -8   4    9.26    3.15
   1   8   4   16.22    3.43
  -1   8  -5  194.37   12.22
  -1  -8  -5  185.38   10.51
   1  -8   5  187.01   12.05
  -1   8  -5  198.56   11.85
   1   8   5  185.11   12.44
  -1  -8  -5  191.23   12.68
  -1   8  -6   60.65    7.91
  -1   8  -6   43.89    6.40
  -1  -8  -6   57.60    5.99
   1  -8   6   65.80    7.68
  -1  -8  -6   54.00    7.68
   1   8   6   53.11    7.91
  -1   8  -7  506.80   21.53
   1  -8   7  515.05   21.09
   1  -8   7  480.64   18.83
  -1  -8  -7  472.51   22.77
  -1  -8  -7  462.42   15.36
   1   8   7  515.29   23.31
  -1   8  -7  519.48   23.95
  -1   8  -8    0.70    2.66
   1  -8   8    0.67    1.53
   1   8   8    6.00    3.27
  -1  -8  -8    2.39    2.78
   1  -8   8    2.33    1.68
   1  -8   9  421.60   17.21
  -1   8  -9  431.24   24.80
   1   8   9  382.46   22.76
  -1  -8  -9  409.83   23.70
   1  -8   9  430.42   21.91
   1   8  10   12.55    5.46
  -1  -8 -10    9.87    3.81
   1  -8  10   25.15    6.77
  -1   8 -10   18.55    6.75
   1  -8  11    7.99    3.54
   1   8  11   10.72    3.66
  -1  -8 -11    2.92    2.35
  -1   8 -11    9.23    4.10
  -1   8 -12    3.52    4.29
  -1  -8 -12   13.24    5.81
   1  -8  12   11.76    5.65
   1   8  12    4.28    3.95
   1  -8  13   67.24   11.92
  -1   8 -13   31.14    8.96
   1  -8  13   47.90   10.02
   1   8  13   60.42   11.46
  -1  -8 -13   58.73   11.38
  -1  -8 -14   -2.40    4.19
   1  -8  14    3.63    3.29
   1  -8  14    4.65    3.09
   1   8  14  -11.04    6.91
  -1   8 -14   -7.43    5.30
   1  -8  15   16.25    6.18
   1   8  15   22.25    7.71
   1  -8  15   17.41    6.33
  -1   8 -15    5.39    4.57
  -1  -8 -15    9.82    5.60
   1  -8  16    8.47    6.13
  -1  -8 -16    1.86    3.67
   1   8  16    8.44    6.05
  -1   8 -16   11.90    7.99
   1  -8  16    4.02    5.72
   1   8  17    3.83    5.16
  -1  -8 -17    8.10    6.19
  -1   9  18    0.06    4.68
   1   9 -17    2.13    4.44
  -1   9  17   -7.84    5.62
   1  -9 -17    5.60    4.94
   1  -9 -16    8.61    5.85
  -1   9  16    7.49    5.67
   1   9 -16   10.47    6.73
  -1  -9  16   11.17    5.13
  -1  -9  15   -4.89    4.16
  -1   9  15    6.73    3.66
  -1  -9  15    5.09    4.80
   1   9 -15    3.85    4.16
   1  -9 -14    1.78    3.23
  -1  -9  14    3.42    3.81
  -1   9  14    5.25    4.37
   1   9 -14    9.20    6.42
  -1  -9  14    6.68    4.24
  -1   9  13    3.76    3.90
  -1  -9  13    2.31    1.97
   1  -9 -13   -0.22    3.01
   1   9 -13    3.87    5.68
  -1  -9  13    6.82    4.21
   1   9 -12  129.29   15.81
   1  -9 -12  100.86   13.83
  -1  -9  12   99.60   12.02
  -1   9  12   99.01   14.07
  -1  -9  11   17.81    4.16
  -1  -9  11   14.83    4.14
  -1   9  11   21.81    6.14
   1   9 -11   13.18    2.05
   1  -9 -11   20.70    6.15
  -1  -9  10  125.41   10.54
   1  -9 -10  122.32   12.84
  -1   9  10  140.61   14.09
   1   9 -10  140.53   14.70
  -1  -9  10  133.70   12.08
   1   9  -9   53.97    9.26
  -1   9   9   51.25    9.00
  -1  -9   9   46.18    6.52
  -1  -9   9   48.01    6.77
   1  -9  -9   35.18    5.55
   1  -9  -9   42.35    7.81
  -1   9   8   72.50   10.23
   1   9  -8   51.99    8.52
  -1  -9   8   59.46    7.54
   1  -9  -8   59.64    8.21
  -1  -9   8   56.72    6.84
   1  -9  -8   52.88    6.96
  -1  -9   7   92.31    8.70
   1  -9  -7   89.95    9.16
   1  -9  -7   91.78    9.17
   1   9  -7   99.70   10.57
  -1   9   7   89.05   10.64
  -1  -9   7   90.23    8.05
  -1  -9   6  554.44   21.25
   1   9  -6  594.66   19.28
   1  -9  -6  570.42   20.63
  -1  -9   6  586.40   18.49
   1  -9  -6  586.52   22.54
  -1   9   6  620.83   25.33
   1   9  -6  614.19   24.18
   1   9  -5  215.61   13.41
  -1  -9   5  190.25   12.37
  -1   9   5  212.26   14.08
   1   9  -5  196.47   10.23
   1  -9  -5  214.25   13.77
   1  -9  -5  210.71   11.54
  -1  -9   4  978.38   27.09
   1   9  -4  984.29   20.71
   1  -9  -4 1027.78   29.95
   1  -9  -4  970.03   22.01
   1   9  -4 1006.80   26.96
  -1   9   4  966.86   28.60
   1  -9  -3   11.14    2.01
   1   9  -3    7.28    2.62
   1  -9  -3   12.51    3.86
   1   9  -3    4.40    1.25
  -1   9   3    8.71    2.52
  -1  -9   3    7.25    3.17
   1   9  -2 2285.22   28.32
  -1  -9   2 2287.72   41.14
   1  -9  -2 2365.81   45.51
  -1   9   2 2319.98   27.01
   1   9  -2 2352.19   37.30
   1  -9  -2 2266.51   25.65
  -1   9   2 2298.16   38.90
   1   9  -1  656.60   19.33
  -1   9   1  638.51   12.91
   1  -9  -1  650.54   23.84
  -1  -9   1  623.00   21.85
   1   9  -1  645.69   15.14
  -1   9   1  635.78   19.63
   1   9   0 1264.93   22.52
   1  -9   0 1314.70   33.91
  -1   9   0 1274.29   18.33
  -1   9   0 1288.87   27.34
   1   9   0 1311.48   27.25
  -1  -9   0 1255.77   30.74
   1  -9   1  681.46   24.38
  -1  -9  -1  675.41   22.53
   1   9   1  648.24   19.75
   1   9   1  676.60   17.98
  -1   9  -1  690.94   14.87
  -1   9  -1  675.35   19.61
  -1  -9  -2    9.11    2.15
  -1   9  -2   12.78    2.26
  -1  -9  -2   14.29    3.64
   1   9   2   13.06    2.26
   1  -9   2   16.09    4.00
   1   9   2   13.11    2.66
  -1   9  -2   10.99    2.38
  -1  -9  -3   11.27    3.17
  -1   9  -3    8.49    2.32
  -1  -9  -3    7.29    2.36
  -1   9  -3    7.78    2.42
   1  -9   3    8.30    3.18
   1   9   3    5.82    2.14
   1   9   4  522.20   20.46
  -1  -9  -4  563.57   20.20
  -1   9  -4  546.95   18.94
   1  -9   4  523.65   21.30
  -1  -9  -4  538.84   20.56
  -1   9  -4  507.34   19.06
  -1  -9  -5  423.65   17.28
  -1   9  -5  432.04   18.59
  -1   9  -5  400.21   17.40
   1  -9   5  392.50   18.54
   1   9   5  407.36   19.46
  -1  -9  -5  411.23   19.38
   1   9   6  815.02   28.71
  -1  -9  -6  805.28   28.51
  -1  -9  -6  804.36   23.06
   1  -9   6  796.69   25.74
  -1   9  -6  811.07   27.97
  -1   9  -6  809.47   26.34
   1  -9   7  172.66   12.04
  -1  -9  -7  163.22   10.16
  -1   9  -7  208.24   13.96
  -1  -9  -7  206.16   14.89
   1   9   7  186.59   14.59
  -1   9  -7  200.84   14.80
   1  -9   7  187.13   13.13
  -1   9  -8   19.86    5.20
   1  -9   8   16.40    4.43
   1  -9   8   17.21    3.73
  -1  -9  -8   17.31    5.38
  -1   9  -8   15.90    4.87
   1   9   8   12.12    3.96
  -1  -9  -9   23.17    6.49
   1  -9   9   15.38    4.14
   1   9   9   20.51    5.80
   1  -9   9    8.91    3.81
  -1   9  -9    6.44    4.87
   1  -9  10   77.55    7.92
  -1   9 -10   84.26   11.75
  -1  -9 -10   75.66   10.88
   1  -9  10   76.31   10.52
   1   9  10   78.12   10.98
  -1   9 -11   36.48    8.09
   1  -9  11   40.25    7.85
  -1  -9 -11   40.14    8.05
   1   9  11   36.47    7.70
  -1   9 -12   27.57    7.80
   1   9  12   28.91    8.45
  -1  -9 -12   34.66    7.77
   1  -9  12   21.18    6.47
  -1  -9 -13   30.35    8.68
   1  -9  13   20.45    8.02
   1  -9  13   25.01    8.53
   1   9  13   15.10    6.22
  -1   9 -13   20.07    7.10
   1   9  14   -5.33    5.29
   1  -9  14    3.37    2.58
  -1   9 -14    4.94    4.77
  -1  -9 -14    1.26    3.36
   1  -9  14    0.09    3.75
   1   9  15    3.07    4.34
  -1  -9 -15   -0.69    3.08
   1  -9  15    1.61    3.22
   1  -9  15    2.02    2.99
   1   9  16    6.15    5.43
  -1   9 -16   18.02    8.18
   1  -9  16   15.90    7.32
  -1  -9 -16   11.27    7.07
   1   9  17    1.42    5.11
   1  10 -17   -2.45    3.27
  -1  10  17   -6.30    5.45
   1 -10 -16    3.72    3.43
   1  10 -16    0.33    4.41
  -1  10  16    4.58    5.11
   1  10 -15   13.69    6.78
  -1  10  15   13.74    7.08
  -1 -10  15   13.93    6.69
   1 -10 -15    9.93    5.19
  -1  10  14   28.82    9.06
   1 -10 -14    9.03    5.02
  -1 -10  14   17.98    5.92
   1  10 -14   17.22    7.26
  -1 -10  14   17.04    5.83
   1  10 -13   25.64    8.49
  -1  10  13   13.35    6.16
  -1 -10  13   25.42    6.98
   1 -10 -13   21.76    6.31
   1 -10 -12    3.33    3.70
  -1 -10  12    8.61    4.20
   1  10 -12   15.38    6.25
  -1  10  12    4.64    3.55
  -1  10  11    9.42    4.86
   1  10 -11    1.40    3.08
  -1 -10  11    7.90    2.72
  -1 -10  11    9.58    3.94
   1 -10 -11    8.31    3.60
  -1 -10  10   70.47    8.85
  -1  10  10   57.58    9.80
  -1 -10  10   65.91    8.11
   1 -10 -10   56.54    8.44
   1  10 -10   65.02    9.98
  -1 -10   9   72.96    8.35
  -1  10   9   63.88   10.08
   1  10  -9   64.38   10.12
   1 -10  -9   65.37    7.86
   1 -10  -9   58.75    8.34
  -1 -10   9   73.37    8.23
  -1 -10   8  293.35   15.55
   1 -10  -8  274.68   16.92
  -1  10   8  311.72   20.49
   1  10  -8  312.44   19.73
   1 -10  -8  300.44   16.57
  -1 -10   8  279.73   16.00
   1  10  -7   87.24   10.42
  -1 -10   7   74.69    7.48
   1 -10  -7   68.32    8.32
   1 -10  -7   68.60    8.00
  -1 -10   7   81.06    8.96
  -1  10   7   82.75   10.88
   1 -10  -6   23.57    4.85
   1  10  -6   16.53    3.26
  -1  10   6   24.82    5.56
   1  10  -6   22.44    5.24
  -1 -10   6   21.40    4.31
  -1 -10   6   16.87    3.37
   1 -10  -6   26.43    4.62
   1 -10  -5    6.30    2.85
   1  10  -5    6.54    4.05
  -1 -10   5    8.80    3.76
   1  10  -5    5.13    2.46
   1 -10  -5    7.02    3.56
  -1  10   5    6.72    3.46
  -1  10   4 1076.05   31.26
   1 -10  -4 1090.07   32.45
   1  10  -4 1067.34   22.78
  -1 -10   4 1122.12   30.56
   1  10  -4 1103.21   29.15
   1 -10  -4 1091.53   23.97
   1 -10  -3   40.24    4.10
   1  10  -3   37.45    4.98
  -1 -10   3   45.60    6.25
   1  10  -3   34.60    3.63
  -1  10   3   39.01    5.49
   1 -10  -3   44.61    6.52
  -1  10   2  484.64   18.71
   1 -10  -2  497.89   21.85
  -1 -10   2  452.27   19.49
   1  10  -2  466.52   17.50
  -1  10   2  438.92   12.48
   1  10  -2  464.66   13.69
  -1  10   1   64.58    6.64
  -1 -10   1   71.22    8.23
   1  10  -1   62.73    6.23
  -1  10   1   58.35    4.25
   1 -10  -1   71.34    8.39
   1  10  -1   65.32    5.24
  -1  10   0    6.63    1.51
  -1  10   0    5.35    2.03
   1  10   0    3.28    0.79
   1 -10   0    2.82    1.75
   1  10   0    5.15    1.67
  -1 -10   0    4.87    3.49
   1 -10   1  300.30   17.13
  -1  10  -1  297.56   10.49
  -1 -10  -1  306.49   16.07
  -1  10  -1  298.20   13.82
   1  10   1  310.15   14.12
   1  10   1  310.66   12.85
  -1 -10  -2  487.83   18.06
  -1  10  -2  500.24   18.05
  -1 -10  -2  541.36   21.32
  -1  10  -2  492.17   14.90
   1  10   2  529.07   19.29
   1 -10   2  510.90   22.28
   1  10   2  524.02   18.19
  -1 -10  -3  512.20   20.60
  -1  10  -3  467.50   17.88
   1 -10   3  487.75   21.38
   1  10   3  492.56   19.05
  -1 -10  -3  493.22   18.76
  -1  10  -3  496.78   16.59
  -1  10  -4  610.29   20.53
   1  10   4  614.48   22.75
  -1  10  -4  608.44   21.04
   1 -10   4  588.61   23.47
  -1 -10  -4  611.83   22.21
  -1 -10  -4  626.14   22.67
  -1 -10  -5   11.89    3.98
  -1 -10  -5   13.91    4.37
   1 -10   5   10.14    4.25
  -1  10  -5    9.61    3.26
   1  10   5    9.08    3.46
  -1  10  -5   10.53    3.55
   1  10   6    9.95    3.46
  -1 -10  -6    6.72    2.54
  -1  10  -6   12.13    3.63
  -1  10  -6    7.68    2.42
   1 -10   6   13.99    4.12
  -1 -10  -6    9.87    3.04
  -1 -10  -7  141.32   13.14
  -1  10  -7  139.08   12.23
  -1 -10  -7  143.70   10.13
  -1  10  -7  155.23   13.40
   1  10   7  138.80   13.19
   1 -10   7  158.45   12.23
   1  10   8  194.61   16.06
   1 -10   8  185.11   13.18
  -1  10  -8  204.97   15.54
  -1  10  -8  204.15   16.58
   1 -10   8  201.46   14.31
  -1 -10  -8  192.09   15.53
  -1 -10  -8  190.90   11.15
   1 -10   9   71.70    7.99
  -1  10  -9   72.11   10.33
   1 -10   9   83.21    9.94
  -1 -10  -9   62.96    9.74
   1  10   9   77.70   10.86
  -1 -10 -10  109.00   13.03
   1 -10  10  104.91    9.79
   1  10  10  123.38   13.87
   1 -10  10  135.87   13.42
  -1  10 -10  103.60   13.23
  -1 -10 -11    5.65    4.57
   1 -10  11   14.60    5.58
   1  10  11   10.97    6.14
  -1  10 -11    6.83    5.23
  -1  10 -12   -4.73    4.80
   1  10  12   -3.55    3.71
   1 -10  12    1.16    2.78
  -1 -10 -12    5.32    3.53
   1  10  13   20.26    7.30
  -1  10 -13   19.04    6.80
   1 -10  13   25.35    6.82
  -1 -10 -13   25.85    7.36
   1 -10  14   14.55    6.45
  -1  10 -14   22.88    7.87
   1  10  14   16.53    5.96
  -1 -10 -14    8.70    4.99
   1 -10  14   14.53    6.17
   1  10  15   -3.55    2.79
  -1  10 -15   -1.11    4.30
  -1 -10 -15    0.86    3.62
   1 -10  15    9.09    4.98
   1 -10  15   -2.26    3.69
  -1 -10 -16    7.99    4.59
   1  10  16    5.00    4.15
   1 -10  16   11.03    6.29
  -1  11  17    5.43    5.40
   1  11 -16   -1.21    4.17
   1 -11 -16    5.93    5.98
  -1  11  16   -2.46    3.49
  -1 -11  15    3.84    3.18
  -1  11  15    6.76    6.35
   1  11 -15    6.64    5.78
   1 -11 -15   -1.83    4.36
   1  11 -14   10.48    6.47
  -1 -11  14    1.87    2.15
   1 -11 -14    2.23    3.99
  -1  11  14   14.73    7.72
  -1 -11  14    0.92    2.50
   1 -11 -13   19.96    6.03
   1  11 -13   25.97    8.62
  -1  11  13   23.80    7.52
  -1 -11  13   27.07    6.65
  -1  11  12    4.57    3.65
   1 -11 -12   -7.00    3.73
   1  11 -12    4.00    4.34
  -1 -11  12   -0.95    2.58
  -1 -11  11   42.41    7.59
   1  11 -11   25.62    6.18
  -1  11  11   29.15    7.91
  -1 -11  11   26.48    5.50
   1 -11 -11   29.28    7.21
  -1  11  10    6.89    5.89
   1  11 -10    4.84    3.92
   1 -11 -10    1.53    2.81
  -1 -11  10   13.52    4.90
  -1 -11  10   11.05    4.07
   1  11  -9   40.45    7.86
  -1 -11   9   29.92    5.51
   1 -11  -9   28.61    5.58
  -1  11   9   35.01    8.12
   1 -11  -9   30.55    6.10
  -1 -11   9   36.48    6.15
   1  11  -8  100.04   11.72
  -1 -11   8   83.69    9.63
   1 -11  -8   86.98    9.58
  -1  11   8   92.39   11.74
   1 -11  -8   91.96    9.91
  -1 -11   8   94.34    9.07
   1  11  -7  522.46   20.23
  -1 -11   7  512.28   22.34
   1 -11  -7  544.18   23.86
  -1  11   7  548.47   26.94
  -1 -11   7  525.25   19.63
   1 -11  -7  467.88   20.61
   1  11  -7  533.79   24.95
   1  11  -6   10.19    3.09
  -1  11   6    8.77    3.11
  -1 -11   6   10.43    3.70
   1 -11  -6    7.65    2.98
   1  11  -6   11.06    3.88
   1 -11  -6   14.77    4.52
   1  11  -5  954.46   29.84
   1 -11  -5  911.80   24.64
   1 -11  -5  944.45   31.56
  -1  11   5  915.87   31.05
   1  11  -5  929.66   23.55
  -1 -11   5  884.05   29.11
   1  11  -4    3.15    2.66
   1 -11  -4    4.90    3.70
   1 -11  -4    4.63    1.65
  -1 -11   4    5.70    4.07
   1  11  -4    5.25    1.90
  -1  11   4    6.64    3.21
  -1  11   3    8.10    1.76
  -1 -11   3    7.17    2.91
   1  11  -3    9.60    2.72
   1  11  -3    4.06    1.15
   1 -11  -3   10.78    3.20
  -1  11   3    7.03    1.52
   1 -11  -3    5.91    1.82
  -1 -11   2   13.09    4.57
   1  11  -2   12.52    2.74
  -1  11   2    6.86    1.69
  -1  11   2    6.79    2.13
   1  11  -2    8.07    2.58
   1 -11  -2    7.58    3.37
   1 -11  -1 1509.19   40.17
  -1 -11   1 1515.91   37.42
  -1  11   1 1452.24   22.83
   1  11  -1 1505.70   26.45
   1  11  -1 1501.06   32.56
  -1  11   1 1592.96   33.89
  -1  11   0   67.68    6.92
   1  11   0   71.71    7.00
  -1  11   0   71.88    4.89
   1 -11   0   70.52    9.22
   1  11   0   64.53    5.43
  -1 -11   0   74.41    8.81
  -1 -11  -1 1607.23   38.71
   1  11   1 1611.51   33.91
   1 -11   1 1627.85   41.54
   1  11   1 1583.45   30.38
  -1  11  -1 1604.81   33.18
  -1  11  -1 1598.71   25.62
   1 -11   2    0.31    1.27
   1  11   2   -3.29    2.81
   1  11   2    2.26    2.06
  -1 -11  -2   -0.13    2.39
  -1  11  -2    1.41    1.01
  -1  11  -2    4.05    2.01
   1 -11   3    1.63    1.14
  -1  11  -3    1.93    0.98
   1  11   3   -2.64    2.35
  -1  11  -3   -1.67    2.66
  -1 -11  -3    2.04    1.86
  -1 -11  -3    0.12    1.27
  -1  11  -4   28.04    4.60
  -1 -11  -4   25.21    4.66
   1  11   4   30.68    5.44
  -1 -11  -4   28.25    5.81
   1 -11   4   26.40    6.03
  -1  11  -4   29.67    4.94
  -1  11  -5  830.06   26.74
   1 -11   5  805.25   29.12
  -1 -11  -5  854.08   28.85
  -1 -11  -5  836.46   27.41
   1  11   5  839.77   29.03
  -1  11  -5  816.36   26.59
   1 -11   6   95.45   10.08
   1  11   6  101.36   10.85
  -1  11  -6   94.68    9.57
  -1 -11  -6   85.90    9.87
  -1  11  -6   84.61    9.11
  -1 -11  -6   90.44    8.81
   1  11   7  349.74   21.26
  -1 -11  -7  354.12   20.66
  -1  11  -7  377.81   21.14
  -1 -11  -7  335.51   16.46
   1 -11   7  339.53   18.48
  -1  11  -7  340.48   19.09
  -1  11  -8    9.48    4.47
  -1  11  -8    8.29    4.82
   1  11   8   10.67    4.94
   1 -11   8   12.18    4.42
  -1 -11  -8   13.67    5.06
  -1 -11  -8    9.33    3.51
   1 -11   8   12.36    5.16
  -1  11  -9   22.86    6.44
  -1 -11  -9   11.68    4.39
   1 -11   9   11.91    3.96
   1  11   9    9.34    4.43
   1 -11   9    9.74    3.01
  -1  11 -10   -0.16    3.89
   1 -11  10    7.57    4.72
  -1 -11 -10   -1.52    2.66
   1  11  10    4.18    2.15
   1 -11  10    7.35    3.09
  -1  11 -11   65.91   11.32
   1 -11  11   68.49   10.57
  -1 -11 -11   68.21   11.07
   1  11  11   65.35   11.15
  -1  11 -12    2.03    2.65
  -1 -11 -12    1.19    3.29
   1  11  12    1.38    3.83
   1 -11  12   -1.14    2.90
   1  11  13    5.09    3.82
   1 -11  13    8.38    4.00
  -1 -11 -13    5.13    3.76
  -1  11 -13    0.77    3.54
   1 -11  14   13.68    6.61
  -1 -11 -14   -0.69    2.87
   1 -11  14   10.16    5.52
  -1  11 -14   -7.10    6.47
   1  11  14    2.68    3.73
   1  11  15    0.06    3.95
  -1  11 -15    0.53    4.82
  -1 -11 -15   -1.79    4.21
   1 -11  15   -0.15    3.07
   1 -11  15    6.30    4.83
   1  11  16    1.16    4.10
  -1 -11 -16   -5.70    6.57
  -1  12  17   -6.54    5.32
   1  12 -16    1.37    4.54
  -1  12  16    7.72    6.58
  -1  12  15    5.15    2.39
   1 -12 -15   -5.45    5.25
   1  12 -15   -7.78    5.93
   1  12 -14   10.50    5.92
  -1  12  14   13.68    7.00
   1 -12 -14    4.20    2.70
  -1 -12  14   11.34    5.55
  -1  12  13   -0.51    3.65
   1 -12 -13   -1.36    3.73
   1  12 -13    4.91    4.57
  -1 -12  13    4.08    3.37
   1 -12 -12    5.98    3.71
  -1  12  12    6.74    4.68
   1  12 -12    8.89    4.37
  -1 -12  12    7.41    4.23
   1  12 -11   32.61    8.52
  -1 -12  11   46.91    7.92
  -1  12  11   42.11    9.15
   1 -12 -11   34.67    8.13
  -1 -12  11   44.26    7.57
   1  12 -10  159.68   16.55
   1 -12 -10  128.24   13.65
  -1 -12  10  146.08   12.92
  -1  12  10  174.69   17.12
  -1 -12  10  154.89   13.29
  -1 -12   9   14.31    4.47
   1  12  -9   25.12    6.72
   1 -12  -9   19.51    5.32
   1 -12  -9   14.36    4.12
  -1  12   9   24.45    6.57
  -1 -12   9   21.03    4.66
  -1  12   8  141.48   14.46
   1 -12  -8  114.78   11.07
  -1 -12   8  136.42   10.89
   1  12  -8  133.07   13.79
  -1 -12   8  138.69   12.40
   1 -12  -8  128.64   11.98
   1  12  -7   10.95    3.61
   1 -12  -7    8.77    4.28
  -1 -12   7   10.26    3.57
   1 -12  -7    6.75    3.47
  -1  12   7   -0.98    3.05
   1  12  -7    9.41    5.02
  -1 -12   7    7.81    3.87
  -1  12   6    0.65    1.79
  -1 -12   6    5.34    2.92
   1 -12  -6    4.14    2.51
   1  12  -6    1.33    1.64
   1  12  -6    5.41    3.30
   1 -12  -6    2.87    3.00
   1  12  -5   14.14    3.46
   1  12  -5   18.84    4.83
  -1 -12   5   19.13    5.33
   1 -12  -5   15.89    3.42
   1 -12  -5   18.41    5.56
  -1  12   5   18.20    5.18
  -1 -12   4  387.20   19.97
   1  12  -4  370.38   14.77
   1 -12  -4  375.70   14.57
   1 -12  -4  396.77   21.29
  -1  12   4  373.11   19.39
   1  12  -4  391.57   18.57
  -1 -12   3   82.34    9.66
  -1  12   3   93.95    9.45
  -1  12   3   85.79    6.56
   1  12  -3   87.19    8.33
   1  12  -3   93.22    7.11
   1 -12  -3   99.50   10.90
  -1  12   2 1293.31   32.86
  -1 -12   2 1280.72   35.76
   1 -12  -2 1344.39   39.17
   1  12  -2 1279.75   31.35
  -1  12   2 1203.75   22.79
   1  12  -2 1224.73   25.14
   1 -12  -1   24.82    5.87
  -1 -12   1   32.92    6.80
  -1  12   1   28.58    4.88
  -1  12   1   23.82    3.25
   1  12  -1   21.57    3.36
   1  12  -1   25.05    4.05
  -1  12   0   12.25    2.30
   1  12   0    2.17    2.42
  -1 -12   0   17.75    4.95
   1  12   0   12.53    2.74
   1 -12   0   11.94    4.28
  -1  12   0   12.71    3.15
   1  12   1   -1.02    1.66
  -1  12  -1   -0.28    1.72
  -1 -12  -1    5.42    3.93
   1 -12   1    0.23    2.04
   1  12   1    0.26    1.49
  -1  12  -1    2.62    1.48
   1 -12   2  465.61   22.94
   1  12   2  484.41   19.83
  -1  12  -2  450.05   18.52
  -1 -12  -2  474.24   22.11
   1  12   2  453.94   18.09
  -1  12  -2  448.56   15.44
  -1  12  -3   -3.37    2.70
  -1 -12  -3   -0.35    1.21
   1  12   3    1.30    1.97
  -1  12  -3   -1.14    1.51
  -1 -12  -3    4.98    3.09
   1 -12   3   -1.08    2.49
   1  12   3    3.14    1.43
  -1 -12  -4 1239.99   33.58
  -1  12  -4 1293.73   31.30
  -1 -12  -4 1316.61   36.55
   1  12   4 1265.51   35.00
   1 -12   4 1269.04   38.17
  -1  12  -4 1310.69   33.05
  -1  12  -5  348.26   17.75
  -1 -12  -5  353.92   18.95
  -1 -12  -5  379.10   19.61
   1 -12   5  385.85   21.02
   1  12   5  373.85   19.98
  -1  12  -5  351.76   18.57
  -1  12  -6    1.29    3.22
   1 -12   6   -5.80    4.17
  -1 -12  -6   -1.52    3.15
  -1 -12  -6    3.07    2.29
   1  12   6    3.27    3.02
  -1  12  -6    5.15    2.16
  -1  12  -7   81.17    9.79
  -1 -12  -7   61.80    7.40
   1 -12   7   79.77    9.46
  -1 -12  -7   84.52   10.03
   1  12   7   70.63    9.76
  -1  12  -7   93.51   10.90
   1 -12   8  300.65   18.47
  -1 -12  -8  276.27   15.44
  -1  12  -8  290.34   18.95
  -1 -12  -8  295.97   20.00
   1 -12   8  266.75   17.30
  -1  12  -8  298.97   20.23
   1  12   8  314.73   21.32
  -1  12  -9   22.16    5.33
  -1  12  -9   20.17    5.59
   1  12   9   24.56    7.01
  -1 -12  -9   15.86    5.24
   1 -12   9   20.36    5.17
   1 -12   9   25.28    5.10
   1 -12  10   65.13    9.89
  -1  12 -10   80.59   12.01
  -1 -12 -10   76.14   11.44
   1 -12  10   74.61    9.18
   1  12  10   85.57   12.25
  -1 -12 -11    3.73    3.70
   1  12  11   12.70    5.80
  -1  12 -11    6.27    5.25
   1 -12  11   18.12    5.93
   1 -12  12    1.58    2.02
  -1 -12 -12    3.42    3.81
   1  12  12   -3.22    3.86
  -1  12 -12    2.22    3.25
   1  12  13    4.85    2.30
  -1 -12 -13   -3.07    3.88
  -1  12 -13    1.79    3.29
   1 -12  13   -3.36    4.63
   1 -12  14   31.53    9.43
  -1  12 -14   19.09    8.09
  -1 -12 -14   25.49    8.03
   1  12  14   33.85    9.54
   1  12  15   -3.24    4.17
   1 -12  15    5.24    5.27
  -1 -12 -15   -0.29    3.32
   1  12  16   -0.12    4.17
  -1  13  16    3.22    4.10
  -1  13  15    8.22    6.16
   1  13 -15    1.60    4.90
   1  13 -14    1.70    5.26
   1 -13 -14   -3.01    4.93
  -1  13  14    6.88    5.59
   1 -13 -13    4.90    2.60
   1  13 -13   -3.75    3.61
  -1  13  13    8.78    5.40
  -1 -13  13    6.72    4.08
   1  13 -12   15.46    6.22
  -1  13  12   13.48    6.37
  -1 -13  12   28.04    7.18
   1 -13 -12    5.42    4.54
   1 -13 -11   35.88    7.55
  -1 -13  11   47.91    7.92
  -1  13  11   59.87   10.99
   1  13 -11   42.69    9.13
  -1 -13  11   52.03    8.53
  -1 -13  10    5.84    3.70
  -1  13  10   14.72    6.54
   1  13 -10    1.88    2.99
   1 -13 -10    9.11    4.81
  -1 -13  10    7.97    3.52
   1 -13  -9    8.45    4.12
  -1  13   9    4.45    4.16
  -1 -13   9   -1.24    1.82
   1 -13  -9    3.64    2.04
   1  13  -9    5.55    5.09
  -1 -13   9   -0.23    1.90
  -1 -13   8    9.77    3.62
   1 -13  -8   11.93    4.10
   1 -13  -8   10.97    3.50
  -1 -13   8    9.66    3.83
  -1  13   8   15.67    5.72
   1  13  -8    8.72    4.23
   1 -13  -7  112.84   11.73
  -1  13   7  103.67   12.45
   1  13  -7   86.70   10.71
   1  13  -7   96.59    9.40
  -1 -13   7  113.41   11.52
  -1 -13   7  102.26    9.08
   1 -13  -7  111.80   10.53
  -1 -13   6  253.94   17.29
   1 -13  -6  266.77   18.18
   1  13  -6  262.91   17.84
   1  13  -6  268.03   14.48
  -1  13   6  273.92   19.12
   1 -13  -6  257.62   14.81
  -1 -13   5  150.98   13.20
   1  13  -5  153.12   12.74
   1 -13  -5  162.10   14.15
   1  13  -5  151.02   10.37
   1 -13  -5  147.14   10.30
  -1  13   5  135.49   12.56
  -1 -13   4   57.78    8.53
   1 -13  -4   82.51   10.54
   1  13  -4   62.69    6.35
  -1  13   4   64.34    6.50
   1 -13  -4   64.66    6.18
  -1  13   4   65.78    8.85
   1  13  -4   75.37    8.51
  -1  13   3   12.33    2.76
   1  13  -3    8.36    1.29
   1  13  -3    8.01    2.39
  -1  13   3    7.82    2.80
  -1 -13   3    9.64    3.92
   1 -13  -3    8.03    3.84
   1 -13  -2   82.23   10.31
   1  13  -2   71.30    6.39
  -1  13   2   64.61    7.54
  -1 -13   2   69.87    9.00
  -1  13   2   65.91    5.58
   1  13  -2   65.82    7.28
   1  13  -1  430.67   15.89
   1 -13  -1  454.31   23.92
  -1  13   1  470.95   20.13
  -1 -13   1  467.92   22.86
  -1  13   1  453.86   14.25
   1  13  -1  456.35   19.09
   1 -13   0  308.32   19.49
  -1 -13   0  271.26   17.75
  -1  13   0  303.09   11.71
   1  13   0  303.53   15.47
  -1  13   0  303.07   16.00
   1  13   0  299.59   13.61
  -1  13  -1  384.30   18.02
   1  13   1  402.73   16.68
  -1 -13  -1  404.49   21.37
   1 -13   1  411.09   22.41
   1  13   1  414.48   18.33
  -1  13  -1  397.95   14.05
  -1 -13  -2   37.07    7.13
   1 -13   2   37.60    6.59
   1  13   2   33.40    4.79
   1  13   2   35.49    5.41
  -1  13  -2   34.51    4.46
  -1  13  -2   40.35    5.74
  -1  13  -3  185.84   12.60
  -1 -13  -3  209.87   15.30
  -1  13  -3  193.76   11.49
   1  13   3  188.37   12.90
   1  13   3  198.68   13.78
  -1 -13  -3  201.86   13.19
   1 -13   3  198.54   15.80
   1  13   4  152.62   12.43
  -1 -13  -4  153.91   13.28
   1 -13   4  133.56   13.25
   1  13   4  127.58   11.67
  -1  13  -4  151.21   10.96
  -1 -13  -4  147.10   11.88
  -1  13  -4  129.11   10.85
  -1  13  -5  156.14   11.91
   1 -13   5  141.43   12.92
  -1  13  -5  147.79   12.04
  -1 -13  -5  158.55   13.27
   1  13   5  152.32   13.45
  -1 -13  -5  162.39   12.94
   1  13   6   23.97    5.55
  -1 -13  -6   18.74    4.60
  -1  13  -6   24.48    5.30
  -1  13  -6   25.63    5.12
  -1 -13  -6   26.31    4.82
   1 -13   6   24.25    5.11
  -1 -13  -7   20.57    4.27
  -1 -13  -7   22.00    5.11
  -1  13  -7   23.74    5.02
   1 -13   7   21.91    5.42
   1  13   7   21.83    5.67
  -1  13  -7   27.25    6.46
  -1 -13  -8   -0.37    1.55
  -1 -13  -8    4.26    3.04
   1 -13   8    4.88    2.48
  -1  13  -8    0.87    2.05
   1 -13   8    0.91    2.63
  -1  13  -8    5.85    3.80
   1  13   8   -3.32    2.69
  -1  13  -9   35.32    7.89
   1 -13   9   25.57    5.88
   1 -13   9   19.24    5.60
  -1  13  -9   29.25    7.25
   1  13   9   29.17    7.93
  -1 -13  -9   28.19    7.15
  -1  13 -10    7.53    5.29
   1 -13  10    7.74    3.91
  -1 -13 -10    6.34    3.90
   1  13  10   13.06    6.10
   1 -13  10    9.88    4.36
  -1  13 -11   37.85    9.39
   1 -13  11   31.74    7.34
   1  13  11   28.52    7.22
  -1 -13 -11   28.74    7.43
   1  13  12   20.75    6.74
   1 -13  12   27.22    6.88
  -1 -13 -12   14.09    5.53
  -1  13 -12   26.50    7.81
   1 -13  13   -3.63    4.16
  -1 -13 -13   -1.24    3.80
   1  13  13    1.38    2.90
  -1  13 -13    2.38    4.16
   1 -13  14   -0.23    3.34
  -1 -13 -14   -1.08    3.88
   1  13  14    5.29    4.38
   1  13  15    5.39    4.36
  -1 -13 -15    0.18    4.55
  -1  14  16    6.60    5.82
   1  14 -15    8.74    5.65
  -1  14  15   18.82    8.48
   1  14 -14   -4.25    4.24
   1 -14 -14   -4.18    4.23
  -1  14  14    7.04    5.67
   1 -14 -13   -1.87    3.14
   1  14 -13    6.34    4.03
  -1  14  13   -0.05    3.00
   1  14 -12   13.54    6.59
  -1  14  12   13.05    5.87
   1 -14 -12   13.25    5.68
  -1 -14  12   15.04    5.82
   1 -14 -11    1.22    1.85
  -1  14  11    2.30    2.84
   1  14 -11   -2.08    3.76
  -1 -14  11    1.04    1.70
  -1 -14  11    0.90    1.94
  -1  14  10   -0.12    3.51
   1 -14 -10    2.88    2.76
  -1 -14  10   -1.99    3.31
   1  14 -10   -4.19    4.72
  -1 -14  10    2.68    2.66
  -1 -14   9  185.45   15.79
   1  14  -9  216.62   18.93
   1 -14  -9  173.63   14.71
   1 -14  -9  198.72   16.04
  -1  14   9  218.91   19.87
  -1 -14   9  212.04   15.01
   1  14  -8   39.71    8.10
  -1 -14   8   41.57    6.15
   1 -14  -8   43.45    7.25
  -1 -14   8   55.70    8.78
   1 -14  -8   45.56    7.61
  -1  14   8   41.38    8.98
   1  14  -7   24.52    4.69
   1 -14  -7   26.45    5.05
   1 -14  -7   20.19    4.97
  -1  14   7   26.14    6.44
  -1 -14   7   36.51    5.66
  -1 -14   7   24.26    5.64
   1  14  -7   25.80    6.02
   1 -14  -6    5.52    3.38
  -1  14   6    4.13    3.12
   1  14  -6   19.74    6.15
  -1 -14   6   12.81    5.16
   1 -14  -6   15.00    4.57
   1  14  -6   11.91    3.42
   1  14  -5  130.94   10.14
   1  14  -5  150.23   13.16
  -1 -14   5  140.48   12.93
   1 -14  -5  136.58   10.08
   1 -14  -5  144.87   13.71
  -1  14   5  140.12   12.95
  -1  14   4   56.35    8.02
   1  14  -4   48.97    5.67
   1 -14  -4   56.98    5.88
  -1  14   4   53.38    6.14
  -1 -14   4   58.08    8.64
   1 -14  -4   58.32    8.93
   1  14  -4   51.50    7.50
  -1 -14   3  440.49   23.23
   1 -14  -3  502.92   25.87
  -1  14   3  499.14   22.81
   1  14  -3  493.38   21.38
   1  14  -3  441.30   16.85
  -1  14   3  453.84   16.28
   1  14  -2  143.53    9.40
  -1 -14   2  129.88   12.82
  -1  14   2  125.16   11.00
   1  14  -2  151.90   11.83
   1 -14  -2  150.14   14.06
  -1  14   2  146.30    8.77
   1 -14  -1  316.20   20.76
  -1 -14   1  299.77   19.32
  -1  14   1  291.49   12.00
   1  14  -1  316.20   16.54
   1  14  -1  290.93   13.79
  -1  14   1  319.07   17.56
  -1 -14   0   -2.87    3.55
  -1  14   0   -5.16    2.45
   1  14   0    1.01    1.14
   1 -14   0    3.38    2.02
  -1  14   0   -1.41    2.61
   1  14   0   -5.14    3.16
  -1  14  -1  147.69   11.44
  -1 -14  -1  154.53   13.91
   1  14   1  151.02   10.68
  -1  14  -1  169.02    9.57
   1  14   1  161.36   11.77
   1 -14   1  148.00   13.82
  -1 -14  -2  275.71   18.58
   1 -14   2  257.97   19.24
  -1  14  -2  258.72   12.60
  -1  14  -2  276.09   15.73
   1  14   2  261.82   15.44
   1  14   2  273.54   15.12
   1  14   3 1007.90   31.96
  -1 -14  -3  974.60   34.73
   1 -14   3  979.40   36.38
   1  14   3 1009.28   30.62
  -1  14  -3  911.61   25.56
  -1  14  -3  952.47   29.41
  -1 -14  -4   26.87    5.39
  -1  14  -4   18.02    4.22
  -1 -14  -4   23.64    5.41
   1  14   4   19.89    4.86
  -1  14  -4   21.21    4.02
   1 -14   4   15.87    5.29
   1  14   4   13.95    4.39
  -1 -14  -5   36.01    6.13
   1  14   5   37.77    6.94
  -1  14  -5   31.67    5.43
  -1 -14  -5   29.84    5.01
   1 -14   5   28.87    5.35
  -1  14  -5   38.70    6.47
   1  14   6   30.71    6.92
  -1  14  -6   36.61    7.02
  -1 -14  -6   27.51    5.72
  -1 -14  -6   24.74    5.28
   1 -14   6   30.58    7.19
  -1  14  -6   27.88    6.01
  -1 -14  -7    2.73    2.44
  -1  14  -7    9.36    4.17
  -1 -14  -7   -0.85    2.65
   1  14   7    9.63    4.13
   1 -14   7    6.08    3.51
  -1  14  -7    4.48    2.15
  -1  14  -8    2.33    2.34
  -1 -14  -8   -0.90    2.08
  -1 -14  -8   -0.16    1.85
   1  14   8    1.46    2.17
   1 -14   8   -0.43    2.78
  -1  14  -8    2.00    1.88
  -1  14  -9  165.94   15.76
   1 -14   9  167.36   14.86
   1  14   9  152.71   16.57
  -1  14  -9  166.97   16.75
   1 -14   9  146.34   14.00
  -1 -14  -9  169.40   16.19
   1 -14  10   12.92    4.53
  -1 -14 -10    7.48    3.49
   1 -14  10    4.13    3.53
   1  14  10   16.69    6.39
  -1  14 -10   17.71    6.59
   1  14  11    0.43    3.29
  -1 -14 -11   -3.92    3.73
   1 -14  11    6.77    4.41
  -1  14 -11    5.91    5.00
   1  14  12    4.39    5.79
  -1  14 -12    0.84    3.49
  -1 -14 -12    0.18    2.41
   1 -14  12   11.48    5.38
   1  14  13   15.06    7.82
  -1 -14 -13    3.00    2.88
   1 -14  13    6.73    4.11
   1  14  14    5.85    4.44
  -1 -14 -14    1.97    4.08
   1 -14  14    5.32    3.99
   1  14  15   -2.25    3.91
  -1  15  16   -7.02    5.54
  -1  15  15    0.82    3.63
   1  15 -14   -0.31    4.03
  -1  15  14   -1.43    3.56
  -1  15  13    0.52    3.38
   1  15 -13    1.06    3.29
   1 -15 -13    6.66    4.53
   1  15 -12   52.34   11.36
   1 -15 -12   38.85    8.97
  -1  15  12   43.06   10.07
  -1  15  11    5.16    2.41
   1 -15 -11    3.53    2.78
  -1 -15  11    5.54    3.18
   1  15 -11    7.37    4.45
  -1 -15  11    3.78    3.66
  -1  15  10   16.34    5.96
  -1 -15  10   14.29    4.80
   1  15 -10   10.30    3.70
   1 -15 -10   11.77    4.94
  -1 -15  10   17.64    4.76
  -1  15   9   10.70    5.96
   1 -15  -9   11.88    4.91
   1 -15  -9   10.98    4.80
   1  15  -9   12.05    5.73
  -1 -15   9   18.71    5.95
  -1 -15   9   11.72    4.47
   1 -15  -8   28.62    6.48
   1  15  -8   24.10    5.53
  -1 -15   8   30.24    6.28
   1 -15  -8   29.45    5.92
  -1  15   8   20.04    5.96
  -1 -15   8   18.01    3.80
   1  15  -8   24.19    6.52
  -1 -15   7    8.21    2.78
   1 -15  -7    5.19    2.75
   1  15  -7   12.39    4.86
   1  15  -7   12.08    3.35
  -1  15   7    9.33    4.19
   1 -15  -7   12.27    4.59
  -1 -15   7    8.38    3.86
   1 -15  -6  310.90   20.92
   1  15  -6  309.51   20.31
   1 -15  -6  281.32   15.93
  -1 -15   6  283.63   19.47
  -1  15   6  320.72   21.37
   1  15  -6  306.72   16.45
   1 -15  -5    9.73    4.30
  -1 -15   5   12.53    4.98
   1 -15  -5    9.84    3.09
  -1  15   5   12.08    4.44
  -1  15   5   10.83    3.30
   1  15  -5   13.36    4.55
   1  15  -5    4.29    1.69
  -1 -15   4  118.03   12.53
  -1  15   4  133.26   12.45
   1  15  -4  119.05   11.45
   1  15  -4  126.95    9.60
   1 -15  -4  138.30   14.24
  -1  15   4  121.56    9.32
  -1 -15   3    0.47    3.68
   1 -15  -3    0.94    2.01
   1  15  -3    0.26    1.64
  -1  15   3    0.75    2.10
  -1  15   3   -2.39    1.94
   1  15  -3   -6.01    2.87
  -1  15   2   65.70    5.96
  -1 -15   2   72.76    9.98
  -1  15   2   67.19    8.40
   1 -15  -2   90.86   11.47
   1  15  -2   64.41    6.62
   1  15  -2   62.43    7.46
  -1 -15   1   12.17    4.05
   1  15  -1   13.93    3.10
  -1  15   1   15.45    3.65
   1 -15  -1   11.98    4.26
  -1  15   1   13.24    2.95
   1  15  -1    8.41    1.86
   1  15   0  576.25   23.10
   1  15   0  553.01   20.22
  -1 -15   0  541.61   26.84
   1 -15   0  538.82   27.91
  -1  15   0  545.60   23.08
  -1  15   0  531.71   17.13
  -1  15  -1   -4.31    3.71
   1 -15   1    3.56    2.81
  -1 -15  -1    2.94    2.10
  -1  15  -1   -3.61    2.61
   1  15   1   -0.60    2.64
   1  15   1   -4.94    3.90
   1 -15   2  131.33   13.88
  -1 -15  -2  120.28   12.89
  -1  15  -2  101.98    8.28
  -1  15  -2  115.43   10.90
   1  15   2  116.61   10.08
   1  15   2  125.91   11.13
   1 -15   3   28.37    6.34
  -1  15  -3   25.61    4.80
  -1 -15  -3   22.53    5.65
  -1  15  -3   22.39    4.64
   1  15   3   15.14    4.24
   1  15   3   22.65    4.63
   1 -15   4   -1.20    5.04
   1  15   4    0.03    2.51
  -1  15  -4    7.91    3.07
  -1  15  -4    6.70    2.71
   1  15   4    1.71    2.29
  -1 -15  -4    4.19    2.08
  -1 -15  -4    3.22    2.69
   1  15   5    3.81    2.46
  -1  15  -5   -1.13    1.88
   1  15   5    0.82    2.80
   1 -15   5   -2.88    2.89
  -1 -15  -5    4.94    3.42
  -1  15  -5    5.08    2.57
  -1 -15  -5    0.77    1.59
  -1  15  -6  491.08   24.61
   1  15   6  515.08   26.99
  -1 -15  -6  506.38   25.25
   1 -15   6  517.33   27.13
  -1  15  -6  491.10   23.95
  -1 -15  -6  497.16   24.98
  -1  15  -7    6.11    3.90
  -1 -15  -7    2.33    2.44
  -1  15  -7    3.71    3.20
   1  15   7    4.47    4.17
   1 -15   7    4.60    3.45
  -1 -15  -7    1.17    1.75
  -1 -15  -8    9.30    3.20
  -1  15  -8   10.97    3.93
   1  15   8   12.69    5.75
  -1 -15  -8   12.72    5.00
   1 -15   8    8.65    4.01
  -1  15  -8   13.53    4.38
  -1  15  -9    8.32    5.11
   1 -15   9    9.63    4.56
  -1 -15  -9    9.29    4.52
   1 -15   9    7.29    4.14
   1  15   9    9.33    4.79
  -1  15  -9   13.24    5.78
   1 -15  10   26.49    6.54
  -1 -15 -10   36.08    8.15
   1  15  10   25.91    8.36
   1 -15  10   23.21    6.42
  -1  15 -10   28.42    7.92
  -1 -15 -11    8.96    5.25
   1  15  11   13.13    5.79
   1 -15  11    1.61    3.92
  -1  15 -11    7.59    5.04
  -1 -15 -12   61.00   11.65
   1  15  12   57.25   11.78
   1 -15  12   65.23   11.15
   1  15  13    9.89    6.35
  -1 -15 -13    5.02    4.14
   1 -15  13    9.72    5.60
   1  15  14   -3.52    4.53
  -1  16  15    4.65    5.26
  -1  16  14    7.22    5.64
  -1  16  13    3.97    4.16
   1  16 -13   16.80    7.62
  -1  16  12   16.71    6.89
   1  16 -12   -0.79    2.95
  -1  16  11    0.10    3.37
   1  16 -11   -3.90    3.73
  -1 -16  11    0.38    2.20
   1 -16 -11    0.36    2.69
  -1  16  10   12.96    5.56
   1  16 -10   15.77    5.98
   1 -16 -10    8.77    4.27
  -1 -16  10    5.69    3.87
  -1 -16  10   10.87    4.21
   1 -16  -9   87.33   11.73
  -1 -16   9   90.87   10.22
   1  16  -9   95.82   13.23
   1 -16  -9   80.28   10.44
  -1  16   9   84.03   12.57
  -1 -16   9   93.84   11.83
   1  16  -8    3.01    3.04
  -1  16   8    2.17    2.57
   1 -16  -8   -0.35    1.52
  -1 -16   8   -1.84    2.94
   1 -16  -8    3.08    4.15
   1  16  -8    2.52    2.18
  -1 -16   8    5.38    2.13
  -1  16   7   49.07    8.89
   1 -16  -7   51.93    7.62
  -1 -16   7   52.33    9.19
   1 -16  -7   54.94    9.25
   1  16  -7   46.77    7.01
   1  16  -7   48.12    8.99
  -1  16   6    8.40    2.86
  -1 -16   6   13.77    5.63
   1  16  -6    5.94    2.60
   1  16  -6    9.51    4.00
   1 -16  -6    9.22    3.24
  -1  16   6   12.59    5.24
   1 -16  -6   15.29    5.05
  -1  16   5   37.97    7.37
  -1 -16   5   37.22    7.88
  -1  16   5   43.46    6.13
   1  16  -5   37.72    7.09
   1  16  -5   32.48    5.25
   1 -16  -5   39.50    7.27
  -1  16   4    6.75    1.85
  -1  16   4    7.57    3.36
   1 -16  -4   -1.11    2.30
   1  16  -4    3.64    1.73
  -1 -16   4    9.09    4.36
   1  16  -4    8.93    3.23
  -1  16   3  296.68   18.60
   1 -16  -3  288.22   21.12
  -1 -16   3  275.98   19.91
   1  16  -3  266.39   16.95
   1  16  -3  260.30   14.02
  -1  16   3  294.39   14.00
   1 -16  -2   40.96    8.25
  -1 -16   2   32.28    6.80
  -1  16   2   28.81    6.03
   1  16  -2   29.36    4.93
  -1  16   2   30.51    4.39
   1  16  -2   35.15    6.47
  -1  16   1   62.48    6.08
   1  16  -1   59.92    7.87
   1 -16  -1   75.06   10.70
   1  16  -1   58.95    6.62
  -1  16   1   71.38    8.75
  -1 -16   1   71.57   10.08
   1 -16   0    0.67    1.91
  -1  16   0    0.10    1.56
   1  16   0   -5.36    3.85
  -1 -16   0   -0.10    2.02
   1  16   0   -5.25    2.65
  -1 -16  -1  153.92   14.95
   1 -16   1  138.06   14.36
   1  16   1  136.50   11.00
   1  16   1  138.09   11.86
  -1  16  -1  133.03    9.34
  -1  16  -1  140.74   12.12
  -1  16  -2   49.31    7.23
   1  16   2   41.79    6.93
   1  16   2   42.49    6.53
  -1  16  -2   54.68    6.46
  -1 -16  -2   44.77    8.13
   1 -16   2   52.90    8.75
   1  16   3  146.58   12.98
  -1  16  -3  149.79   11.01
  -1 -16  -3  161.73   15.18
   1 -16   3  137.71   15.01
  -1  16  -3  143.32   12.69
   1  16   3  148.46   12.74
   1  16   4   25.73    5.62
  -1 -16  -4   25.13    5.73
   1  16   4   17.25    4.18
   1 -16   4   22.83    5.73
  -1  16  -4   21.07    4.29
  -1  16  -4   16.32    3.78
  -1  16  -5    0.12    1.57
  -1 -16  -5    0.78    2.28
   1  16   5   -4.18    3.54
  -1  16  -5   -1.65    3.48
   1 -16   5    1.10    1.71
  -1 -16  -5   -3.95    3.80
   1  16   5    3.26    1.99
  -1 -16  -6    5.63    3.15
  -1  16  -6    1.41    2.85
  -1 -16  -6    5.19    4.16
  -1  16  -6   -1.68    2.01
   1  16   6    4.50    1.82
   1 -16   6    6.04    4.84
   1  16   6    3.09    2.38
  -1 -16  -7  194.42   16.71
  -1  16  -7  191.44   16.28
  -1 -16  -7  187.89   15.96
   1 -16   7  176.15   16.87
   1  16   7  202.04   18.44
  -1  16  -7  202.06   16.96
  -1  16  -8   -2.59    3.03
   1  16   8    2.32    2.65
  -1  16  -8    1.12    2.02
  -1 -16  -8    1.19    1.78
   1 -16   8    0.33    1.91
  -1 -16  -8    3.81    2.43
  -1  16  -9   31.97    7.90
   1 -16   9   30.27    6.99
  -1 -16  -9   32.35    7.45
   1 -16   9   40.39    7.86
  -1  16  -9   33.17    7.09
   1  16   9   38.42    8.59
  -1 -16 -10    6.06    3.62
  -1  16 -10   14.27    5.79
   1  16  10   17.25    6.14
   1 -16  10   11.67    4.18
   1 -16  10   21.37    6.02
   1  16  11    4.72    3.73
  -1 -16 -11    1.05    2.72
   1 -16  11   -1.19    2.02
  -1 -16 -12    9.20    5.35
   1  16  12    5.24    4.27
   1 -16  12    5.81    3.18
   1  16  13   24.94    8.77
  -1 -16 -13    6.65    5.36
  -1  17  14   -4.76    6.62
  -1  17  13   20.13    6.11
   1  17 -12    1.03    3.15
  -1  17  12    3.10    4.20
   1  17 -11   -1.98    3.79
  -1 -17  11   -2.02    2.79
  -1  17  11    1.24    3.22
   1  17 -10    0.87    4.02
  -1  17  10   12.80    6.35
  -1 -17  10    8.72    4.56
  -1  17   9    2.33    3.21
  -1 -17   9    1.64    2.64
   1  17  -9    6.73    5.17
   1 -17  -9   -2.80    2.94
   1 -17  -9    8.31    4.96
  -1 -17   9   -0.05    1.94
  -1 -17   8    4.00    2.44
  -1 -17   8    1.34    1.81
   1  17  -8    1.93    2.41
  -1  17   8    1.51    3.14
   1 -17  -8    4.94    3.61
   1  17  -8    6.10    3.26
   1 -17  -8   -0.44    1.57
  -1 -17   7   63.38   10.46
   1  17  -7   59.93    8.27
   1  17  -7   64.43   10.30
  -1  17   7   82.83   12.31
   1 -17  -7   80.71   11.93
   1 -17  -7   70.82    8.69
   1  17  -6   67.47    8.57
   1 -17  -6   91.82   12.63
   1 -17  -6   73.06    8.55
  -1  17   6   79.08    9.23
  -1 -17   6   83.14   11.66
  -1  17   6   80.59   11.69
   1  17  -6   86.49   11.23
   1  17  -5   66.23    9.47
   1  17  -5   54.81    6.89
  -1 -17   5   55.97   10.15
  -1  17   5   61.50    9.41
   1 -17  -5   66.41   10.19
  -1  17   5   59.62    7.31
   1  17  -4   80.11    8.09
  -1  17   4   91.06   11.35
  -1 -17   4   95.81   12.40
   1 -17  -4   86.49   11.99
   1  17  -4   81.77   10.23
   1  17  -3    2.73    1.35
  -1 -17   3    1.90    4.06
   1 -17  -3    6.82    4.49
   1  17  -3    2.17    1.68
  -1  17   3   -0.14    3.00
   1  17  -2  160.52   13.11
  -1  17   2  149.25   13.83
  -1 -17   2  171.65   16.17
   1 -17  -2  168.60   16.69
   1  17  -2  140.08   10.75
   1  17  -1   91.63    9.56
  -1  17   1   95.63   10.40
   1  17  -1   87.70    8.42
  -1 -17   1   97.20   12.21
   1 -17  -1  104.81   12.86
   1  17   0   36.74    5.56
  -1  17   0   39.78    6.78
  -1 -17   0   41.41    7.65
   1 -17   0   50.88    9.65
   1  17   0   30.66    5.28
   1  17   1  230.31   15.69
  -1  17  -1  221.04   15.73
   1  17   1  217.39   14.36
   1 -17   1  227.61   19.69
  -1 -17  -1  227.14   18.69
   1 -17   2   12.25    4.61
   1  17   2   17.13    4.57
  -1  17  -2   16.71    3.70
  -1 -17  -2   20.17    4.98
   1  17   2   16.91    4.12
   1  17   3    4.61    2.16
  -1 -17  -3   -6.57    4.41
   1 -17   3    2.42    2.61
  -1  17  -3   -6.15    4.44
   1  17   3   -0.71    1.93
  -1  17  -4   31.12    6.03
   1 -17   4   24.25    6.81
   1  17   4   28.12    6.02
   1  17   4   28.28    6.15
  -1 -17  -4   36.02    7.44
  -1 -17  -5   66.51   10.22
   1 -17   5   72.53   11.49
  -1  17  -5   55.97    8.03
   1  17   5   70.58    9.83
   1  17   5   69.91    9.78
   1  17   6   71.64   10.49
  -1 -17  -6   73.08   10.03
  -1 -17  -6   80.01   11.00
  -1  17  -6   71.06    9.52
   1  17   6   55.34    9.55
   1 -17   6   77.24   11.82
  -1 -17  -7   76.62   10.54
   1  17   7   61.36   10.35
   1 -17   7   60.28   10.22
   1  17   7   69.24   10.51
  -1 -17  -7   64.14    9.82
  -1  17  -7   60.61   10.04
   1  17   8   -4.79    5.28
   1 -17   8   -3.90    3.39
  -1 -17  -8   -1.48    2.56
  -1  17  -8   -0.90    2.12
  -1 -17  -8   -0.56    1.84
  -1  17  -9   -2.07    1.91
   1 -17   9   -0.95    2.05
  -1 -17  -9    2.03    3.75
   1 -17   9    1.18    2.00
   1  17   9   -1.61    2.98
   1 -17  10   29.04    7.57
  -1 -17 -10   32.84    8.40
   1  17  10   42.43    9.89
   1 -17  10   43.64    8.30
  -1 -17 -11   17.07    6.65
   1 -17  11   18.15    6.43
   1  17  11   14.17    7.00
   1  17  12    7.16    5.86
  -1 -17 -12    0.87    3.41
   1  17  13    5.07    4.28
  -1  18  14    3.98    4.72
  -1  18  13    3.59    4.49
  -1  18  12   -2.76    3.31
   1  18 -11    0.36    2.97
  -1 -18  11    4.18    2.79
  -1  18  11   -0.82    3.45
   1  18 -10   30.75    8.25
  -1 -18  10   31.55    7.37
  -1  18  10   34.23    8.95
   1 -18  -9    8.60    4.96
   1  18  -9   12.30    4.57
  -1  18   9   -3.65    2.52
  -1 -18   9    4.87    4.25
  -1 -18   8   17.38    5.15
  -1  18   8   18.56    6.65
   1  18  -8   29.32    8.02
   1 -18  -8   31.32    7.75
  -1  18   7   17.58    6.30
   1  18  -7    8.43    3.52
   1 -18  -7   17.82    6.35
   1  18  -7   18.23    5.60
  -1 -18   7   19.57    5.86
  -1  18   6   -0.58    2.24
  -1 -18   6   -1.45    1.97
   1  18  -6    3.67    3.59
   1  18  -6   -2.91    3.03
   1  18  -5    1.12    2.74
   1 -18  -5    5.99    4.91
  -1 -18   5    0.04    2.20
   1  18  -5   -3.33    2.54
  -1  18   5   -1.16    2.45
  -1 -18   4  274.82   21.51
   1  18  -4  248.81   14.91
   1 -18  -4  288.30   22.49
  -1  18   4  266.75   19.73
   1  18  -4  271.55   18.65
   1  18  -3    2.94    1.37
   1  18  -3    3.86    1.66
  -1 -18   3   11.80    5.75
   1 -18  -3   14.26    5.60
  -1  18   3    8.01    3.10
  -1 -18   2  161.31   16.50
  -1  18   2  180.67   15.13
   1 -18  -2  172.46   17.57
   1  18  -2  168.49   13.86
   1  18  -2  145.76   11.53
   1  18  -1   25.66    5.16
   1  18  -1   19.13    4.16
  -1 -18   1   24.31    6.43
  -1  18   1   28.23    6.28
   1 -18  -1   29.28    8.09
  -1 -18   0   18.38    5.66
   1 -18   0   27.25    7.46
   1  18   0   18.71    4.46
  -1  18   0   20.28    4.96
   1  18   0   17.27    3.93
   1  18   1    5.56    2.95
  -1  18  -1    7.36    3.05
  -1 -18  -1    8.65    4.63
   1  18   1    4.95    3.00
   1 -18   1   14.62    5.57
   1 -18   2  126.79   14.99
  -1  18  -2  115.10   12.02
   1  18   2  144.30   13.08
  -1 -18  -2  133.88   15.05
   1  18   2  141.97   12.52
   1 -18   3   21.37    6.84
  -1 -18  -3   14.45    5.67
  -1  18  -3   10.53    3.05
   1  18   3   13.03    4.22
   1  18   3   16.03    4.56
   1  18   4  134.46   13.33
  -1 -18  -4  135.11   14.65
   1 -18   4  135.78   15.54
  -1  18  -4  123.94   12.30
   1  18   4  151.16   14.24
  -1  18  -5    9.06    3.79
   1 -18   5   14.87    5.69
   1  18   5    5.88    3.04
   1  18   5    9.07    3.74
  -1 -18  -5   11.72    4.79
  -1 -18  -6    2.98    2.87
   1 -18   6    0.23    2.30
  -1  18  -6   -2.62    2.77
   1  18   6   -1.26    2.39
   1  18   6    1.51    1.98
  -1 -18  -7   10.14    4.03
  -1 -18  -7    9.62    3.72
   1 -18   7    6.05    3.83
   1  18   7   14.33    5.65
  -1  18  -7   16.19    5.55
   1  18   7    4.35    2.77
   1  18   8   39.38    8.44
   1  18   8   36.94    8.23
  -1  18  -8   36.56    7.96
   1 -18   8   35.68    7.80
  -1 -18  -8   38.73    7.94
  -1  18  -9   -2.11    2.73
  -1 -18  -9   10.19    5.23
   1  18   9    1.19    3.79
   1 -18   9    1.48    3.18
   1 -18   9   -3.86    3.28
  -1 -18 -10    8.68    4.82
   1  18  10    8.30    4.90
   1 -18  10   13.09    5.37
   1 -18  11    1.62    2.87
   1  18  11    5.41    4.36
   1  18  12   10.75    5.48
  -1  19  13   -3.63    4.74
  -1  19  12    1.56    3.61
  -1  19  11    4.91    4.51
  -1 -19  10    1.15    3.27
  -1  19  10    1.24    3.78
   1  19  -9   -0.09    2.47
  -1 -19   9   -2.59    3.01
  -1  19   9    1.12    2.73
  -1 -19   8    0.32    1.91
   1  19  -8    1.60    3.34
  -1  19   8    0.22    2.65
   1 -19  -8    7.17    4.51
  -1  19   7   28.34    7.26
  -1 -19   7   21.29    6.75
   1  19  -7   23.87    6.92
   1 -19  -7   21.94    7.45
   1 -19  -6    1.07    3.04
  -1 -19   6    2.46    3.69
   1  19  -6    6.38    4.52
  -1  19   6   -0.65    2.41
  -1 -19   5   95.53   13.14
   1 -19  -5  124.87   15.70
  -1  19   5  114.40   13.84
   1  19  -5  108.96   12.78
   1  19  -5   99.96   10.17
   1  19  -4    2.92    2.49
  -1 -19   4    5.38    5.07
  -1  19   4    0.58    2.09
   1 -19  -4   -0.83    2.24
   1  19  -4    1.86    1.38
  -1  19   3    1.97    3.23
   1  19  -3    2.06    2.87
   1  19  -3    2.78    2.18
  -1 -19   3   -2.22    2.29
  -1  19   2    8.86    3.73
   1  19  -2    3.79    2.33
   1 -19  -2   13.25    5.57
  -1 -19   2    9.89    4.71
   1  19  -2    4.94    1.76
   1 -19  -1  145.18   16.92
   1  19  -1  134.38   11.37
  -1  19   1  150.43   14.06
  -1 -19   1  143.08   16.12
   1  19  -1  148.13   13.28
  -1  19   0    0.53    3.30
   1  19   0   -5.23    4.10
   1  19   0    1.25    1.86
   1 -19   0    6.55    4.89
  -1 -19  -1  100.39   13.26
   1  19   1   89.76   10.00
   1 -19   1  103.06   14.23
  -1  19  -1   79.31   10.04
   1  19   1   86.32   10.19
   1  19   2   -2.71    3.48
  -1  19  -2   -2.05    2.60
   1  19   2   -1.43    2.65
  -1 -19  -2    2.73    3.04
   1 -19   2   -2.65    3.60
   1 -19   3    2.77    2.27
   1  19   3   -0.20    1.91
   1  19   3    3.36    2.95
  -1  19  -3   -2.43    3.00
  -1 -19  -3   -1.92    3.26
   1  19   4   14.27    4.96
   1  19   4    6.67    4.04
  -1  19  -4   17.39    5.19
   1 -19   4   10.01    4.11
  -1 -19  -4   16.89    5.36
   1  19   5   81.04   11.44
   1  19   5   81.78   11.27
  -1  19  -5   62.36    9.44
  -1 -19  -5   91.20   12.23
   1 -19   5   81.53   12.35
  -1  19  -6    1.56    2.25
   1 -19   6    8.51    4.88
   1  19   6    6.47    3.60
   1  19   6    2.93    2.98
  -1 -19  -6    6.97    3.46
   1 -19   7   28.90    7.61
   1  19   7   31.90    7.82
   1  19   7   27.35    7.27
  -1 -19  -7   29.84    7.27
  -1  19  -7   34.25    7.91
  -1 -19  -7   39.00    8.03
  -1  19  -8    4.67    4.37
   1  19   8    3.06    2.58
  -1 -19  -8    6.90    3.85
   1  19   8    2.24    3.33
   1 -19   8    5.97    2.91
  -1  19  -9    2.84    2.47
   1 -19   9    1.34    2.58
  -1 -19  -9   -0.33    3.01
   1  19   9    2.06    3.11
   1 -19   9    4.39    4.19
   1  19   9   -2.04    3.16
  -1  19 -10   -0.13    3.85
   1  19  10    1.49    2.77
   1 -19  10    2.67    3.19
   1  19  11   16.51    6.98
  -1  20  12   -0.56    4.08
  -1  20  11   -2.20    3.85
  -1  20  10   14.31    5.73
  -1 -20  10    5.10    3.84
  -1  20   9    7.24    4.75
  -1 -20   9   12.44    5.13
   1 -20  -8   35.45    8.86
  -1 -20   8   46.53   10.13
  -1  20   8   41.17    9.70
   1  20  -7    2.65    3.15
   1 -20  -7    6.89    4.49
  -1  20   7    8.15    4.92
  -1 -20   7   -3.92    3.89
  -1  20   6   16.93    6.66
   1  20  -6   23.06    6.97
   1 -20  -6   17.31    6.51
  -1 -20   6    7.13    4.82
  -1 -20   5    2.37    2.57
   1  20  -5   12.13    5.23
   1 -20  -5    8.85    5.76
  -1  20   5    7.18    4.32
  -1  20   4   49.46    9.42
  -1 -20   4   32.49    8.38
   1  20  -4   39.28    7.97
   1 -20  -4   45.07   10.44
   1  20  -3   -2.94    2.72
   1  20  -3   -0.91    2.79
  -1  20   3    0.86    2.19
   1 -20  -3    8.17    4.37
  -1 -20   3   -0.13    3.75
  -1  20   2   55.95    9.17
  -1 -20   2   48.22    9.13
   1  20  -2   42.87    6.56
   1  20  -2   49.50    8.01
   1 -20  -2   62.35   11.76
   1 -20  -1   17.12    6.37
   1  20  -1    4.65    2.62
   1  20  -1   11.61    4.19
  -1  20   1    9.52    3.68
  -1 -20   1    8.34    4.25
   1  20   0   -2.12    2.35
  -1 -20   0   -7.31    5.10
   1  20   0   -2.15    3.12
  -1  20   0   -6.74    4.54
   1 -20   0    5.14    4.90
  -1 -20  -1    3.38    2.90
  -1  20  -1    6.44    3.72
   1  20   1    4.28    1.84
   1 -20   1    4.40    4.24
   1  20   1    8.94    3.31
   1  20   2  130.35   13.15
  -1  20  -2  108.15   12.15
  -1 -20  -2  122.31   15.46
   1 -20   2  106.86   15.09
   1  20   2  126.32   12.61
   1 -20   3   36.11    9.47
   1  20   3   33.26    6.75
   1  20   3   33.39    6.55
  -1 -20  -3   39.71    9.31
  -1  20  -3   22.36    5.18
  -1 -20  -4   33.96    7.65
  -1  20  -4   28.93    6.67
   1 -20   4   21.11    7.56
   1  20   4   39.60    8.00
   1  20   4   32.68    6.90
  -1 -20  -5    7.93    4.10
  -1  20  -5   -0.46    2.47
   1 -20   5    5.73    4.63
   1  20   5    1.95    2.96
   1  20   5    5.81    2.92
   1 -20   6    2.46    2.78
   1  20   6    1.23    2.41
  -1 -20  -6   -3.63    4.78
   1  20   6    6.14    3.26
  -1  20  -6    6.07    3.04
   1 -20   7   -4.97    4.76
  -1 -20  -7   -2.54    2.85
  -1  20  -7   -6.07    4.44
   1  20   7   -0.04    2.75
   1  20   7   -2.95    4.58
   1 -20   8   23.36    7.35
  -1  20  -8   22.63    6.90
   1  20   8   19.91    7.12
   1  20   9    5.33    3.25
   1 -20   9    1.81    3.32
  -1  21  11   12.88    6.86
  -1  21  10   -2.11    2.70
  -1 -21  10    5.03    2.97
  -1 -21   9    1.19    3.02
  -1  21   9   -1.91    4.09
  -1  21   8    1.99    3.15
  -1 -21   8    3.86    4.48
   1 -21  -8    8.45    4.81
  -1 -21   7    4.79    5.34
   1 -21  -7    6.05    4.16
  -1  21   7   10.43    5.36
   1 -21  -6   12.84    6.55
  -1  21   6   13.80    5.07
  -1 -21   6    4.03    3.99
  -1  21   5    9.79    4.05
  -1 -21   5    4.79    2.84
  -1  21   4    5.20    4.27
  -1 -21   4    5.29    3.21
   1 -21  -4   10.36    4.95
  -1 -21   3    0.32    2.96
  -1  21   3   -3.33    4.07
   1 -21  -3    3.30    4.90
   1 -21  -2   30.99    8.63
  -1 -21   2   16.41    5.58
   1  21  -2   16.01    4.64
  -1  21   2   16.04    4.99
   1 -21  -1   27.63    7.42
  -1 -21   1   18.14    5.45
   1  21  -1   21.35    5.56
  -1  21   1   18.06    5.14
   1 -21   0   37.78    9.59
   1  21   0   26.61    5.76
   1  21   0   26.03    6.46
  -1 -21   0   34.65    8.29
  -1  21   0   44.56    8.01
   1 -21   1    8.14    4.91
  -1  21  -1   16.52    5.01
  -1 -21  -1   16.51    5.84
   1  21   1    7.80    3.23
   1  21   1   13.82    4.55
  -1 -21  -2    0.32    3.47
  -1  21  -2    9.41    3.98
   1 -21   2    8.67    5.47
   1  21   2    4.80    3.54
   1  21   2    8.19    4.12
   1 -21   3    1.55    3.27
  -1 -21  -3   -1.80    3.29
  -1  21  -3    3.18    3.11
   1  21   3    2.26    3.16
  -1 -21  -4   -1.87    2.96
  -1  21  -4   -0.80    2.61
   1  21   4    8.27    4.02
   1 -21   4    1.88    2.36
   1  21   5   34.40    8.23
  -1 -21  -5   26.14    7.50
   1 -21   5   18.82    7.07
  -1  21  -5   26.18    6.39
  -1  21  -6   37.47    8.30
   1 -21   6   51.22   11.34
  -1 -21  -6   52.26   10.32
   1  21   6   41.60    8.89
   1 -21   7    1.72    2.31
   1  21   7    6.66    4.65
  -1  21  -7    5.94    4.28
   1 -21   8    7.20    5.24
  -1  22  10   -0.60    4.52
  -1 -22   9   10.86    5.82
  -1  22   9   -2.59    4.48
  -1 -22   8    0.63    2.56
  -1  22   8   -1.68    4.20
  -1  22   7   18.26    7.31
   1 -22  -7   17.43    6.63
  -1 -22   7   17.43    6.49
  -1 -22   6    8.79    5.47
  -1  22   6    3.09    3.24
   1 -22  -6    3.28    4.78
  -1  22   5    1.43    3.31
   1 -22  -5   -5.55    5.94
  -1 -22   5   -0.67    2.38
  -1 -22   4    0.96    2.33
  -1  22   4    2.65    3.25
   1 -22  -4    3.27    4.95
  -1 -22   3   14.37    5.35
   1 -22  -3   19.17    7.70
  -1  22   3   19.28    6.38
  -1 -22   2    0.05    3.46
  -1  22   2    2.53    2.61
   1 -22  -2    9.16    5.44
  -1 -22   1   15.34    6.32
   1 -22  -1   34.74    9.56
  -1  22   1   24.82    6.36
  -1 -22   0    0.24    3.18
  -1  22   0    0.53    1.85
   1 -22   0    2.27    3.51
   1 -22   1   10.12    4.87
  -1  22  -1   16.46    5.03
  -1 -22  -1   17.14    5.12
  -1 -22  -2    6.18    3.30
   1 -22   2    9.84    5.40
  -1  22  -2    4.68    3.57
  -1 -22  -3   51.43   10.76
   1 -22   3   46.68   10.42
  -1  22  -3   40.42    7.83
  -1 -22  -4   -2.93    2.56
  -1  22  -4   -4.76    4.27
   1 -22   4    0.20    3.63
  -1  22  -5    1.72    2.92
   1 -22   5   -3.22    3.34
   1 -22   6   -2.37    3.40
  -1 -22  -6   -4.57    4.03
  -1  22  -6   -3.56    2.72
   1 -22   7    3.64    3.64
   1 -22   8    5.22    4.54
  -1 -23   8    4.03    4.31
  -1  23   8    1.33    3.64
  -1  23   7    0.44    3.83
  -1 -23   7    0.56    2.31
   1 -23  -6   15.81    7.03
  -1  23   6   15.22    6.34
  -1 -23   6   24.32    8.14
  -1  23   5   -6.56    5.10
   1 -23  -5    1.22    2.57
  -1 -23   5   -3.16    3.72
  -1 -23   4   -6.72    5.79
  -1  23   4   -0.04    2.41
  -1  23   3   -3.20    4.52
   1 -23  -3    1.70    3.75
  -1 -23   3   -1.07    4.08
  -1 -23   2   19.00    6.89
  -1  23   2   16.41    5.82
   1 -23  -2   18.61    7.32
  -1  23   1    1.79    3.81
   1 -23  -1   -1.40    3.22
  -1 -23   1   -3.87    3.89
  -1  23   0   22.81    7.07
  -1 -23   0   25.19    8.02
   1 -23   0   24.86    8.53
   1 -23   1    3.54    3.92
  -1  23  -1    1.25    2.19
  -1 -23  -1    1.42    2.54
  -1  23  -2   -1.09    2.85
  -1 -23  -2    5.97    4.54
   1 -23   2    0.68    4.51
  -1 -23  -3    1.36    4.22
   1 -23   3    0.26    3.86
  -1  23  -3    1.34    2.36
  -1 -23  -4   15.01    6.44
   1 -23   4   18.79    7.41
  -1 -23  -5    3.44    3.49
   1 -23   5   -0.42    3.57
   1 -23   6    2.56    2.73
   1 -23   7    4.88    3.76
  -1 -24   8   -1.84    4.28
  -1 -24   7   -1.02    3.68
   1 -24  -6    4.88    3.61
  -1 -24   6   10.03    6.65
  -1  24   6    2.09    4.46
  -1  24   5   -3.97    4.70
  -1 -24   5   -4.75    5.35
   1 -24  -5    2.63    3.42
  -1 -24   4   -5.34    4.06
  -1  24   4    6.09    3.88
   1 -24  -4    9.14    4.83
  -1 -24   3    1.94    2.75
  -1  24   3    4.48    3.17
   1 -24  -3    5.55    5.06
   1 -24  -2    3.74    3.30
  -1 -24   2   10.38    5.76
  -1  24   2    6.10    3.36
  -1 -24   1    3.77    3.45
  -1  24   1    3.29    3.40
   1 -24  -1    9.10    5.40
  -1 -24   0   -3.81    4.71
  -1  24   0    2.13    2.93
   1 -24   0    0.16    3.38
   1 -24   1    9.64    6.70
  -1 -24  -1    4.50    4.43
  -1  24  -1    7.45    4.83
  -1 -24  -2    9.02    5.51
   1 -24   2    7.86    5.50
  -1 -24  -3   10.00    4.27
   1 -24   3    8.99    5.32
  -1 -24  -4   -5.82    5.65
   1 -24   4    4.18    4.08
  -1 -24  -5   -0.36    4.01
   1 -24   5    8.31    6.13
   1 -24   6   -1.21    2.99
   1 -24   7   12.65    5.66
  -1 -25   7    3.30    5.27
  -1 -25   6   -6.94    5.39
  -1 -25   5   -5.28    4.12
   1 -25  -5    3.08    4.17
  -1 -25   4   -0.51    3.01
   1 -25  -4    5.02    5.75
   1 -25  -3   -1.81    4.31
  -1 -25   3   -9.08    6.18
   1 -25  -2    4.53    3.12
  -1 -25   2    2.89    3.08
   1 -25  -1    3.58    2.98
  -1 -25   1    7.37    4.65
  -1 -25   0    5.59    3.71
   1 -25   0    2.90    4.64
  -1 -25  -1   13.34    5.18
   1 -25   1   11.26    7.53
  -1 -25  -2   -2.41    6.15
   1 -25   2    4.07    3.98
  -1 -25  -3   -3.67    3.88
   1 -25   3    6.44    4.14
  -1 -25  -4   -4.08    5.35
   1 -25   4    1.04    3.20
   1 -25   5   11.23    5.41
   1 -25   6   -2.03    4.22
  -1 -26   6   -1.20    2.94
  -1 -26   5    4.06    5.10
   1 -26  -4    4.76    4.73
  -1 -26   4   13.07    8.36
   1 -26  -3    1.18    4.86
  -1 -26   3    8.24    5.40
  -1 -26   2   -2.92    4.05
   1 -26  -2    6.44    6.09
  -1 -26   1    9.76    4.01
   1 -26  -1    2.90    4.86
  -1 -26   0   -4.09    4.81
   1 -26   0   -0.83    3.85
  -1 -26  -1   -1.24    5.41
   1 -26   1    4.71    5.34
   1 -26   2   26.85    9.90
  -1 -26  -2   11.46    5.52
   1 -26   3    1.51    4.43
  -1 -26  -3    1.40    2.45
   1 -26   4   -0.79    5.14
   1 -26   5    1.52    2.96
  -1 -27   4   12.17    6.96
  -1 -27   3    5.12    4.67
   1 -27  -2    5.25    6.51
  -1 -27   2    9.37    6.50
   1 -27  -1   13.06    6.62
  -1 -27   1   31.14   10.13
   1 -27   0   -3.53    3.26
  -1 -27   0   -0.43    3.64
  -1 -27  -1  -10.88    6.55
   1 -27   1   -0.06    3.40
   1 -27   2    7.27    5.49
   1 -27   3   -2.65    3.79
   2   0 -19   -8.45    7.01
   2   0 -18   -4.56    4.15
  -2   0  18    6.43    4.66
   2   0 -17  -11.59    7.50
  -2   0  17   -3.79    4.22
   2   0 -16   -2.75    3.27
  -2   0  16   -5.88    4.32
  -2   0  15   20.89    7.74
   2   0 -15   13.16    6.46
  -2   0  14    6.95    3.95
   2   0 -14   -0.23    4.04
  -2   0  13   -1.05    2.66
   2   0 -13   10.73    5.19
  -2   0  12  207.72   16.81
   2   0 -12  174.96   17.78
   2   0 -11   10.02    5.13
  -2   0  11    6.70    4.55
   2   0 -10   51.73    8.49
  -2   0  10   43.29    4.95
  -2   0  10   38.13    6.54
  -2   0   9   53.79    9.30
   2   0  -9   68.74   11.48
  -2   0   8  214.21   10.57
  -2   0   8  244.84   14.55
   2   0  -8  235.98   14.91
   2   0  -7    6.99    3.30
  -2   0   7    6.48    2.66
  -2   0   6 4886.96   47.72
   2   0  -6 5039.52   58.45
  -2   0   6 4996.05   55.13
  -2   0   5    0.20    1.10
   2   0  -5    1.31    1.28
  -2   0   5   -2.01    1.76
  -2   0   4    2.83    1.10
   2   0  -4    1.29    0.89
  -2   0   4    4.20    1.29
  -2   0   3   26.55    3.54
   2   0  -3   31.27    4.09
  -2   0   2  777.57   16.91
  -2   0   2  786.67   13.19
   2   0  -2  780.45   15.16
   2   0  -1    2.11    0.99
  -2   0   1    0.69    0.49
  -2   0   0 5032.56   37.47
  -2   0   0 5099.42   34.20
   2   0   0 5086.98   38.97
  -2   0   0 5085.37   41.84
  -2   0  -1    0.87    0.62
  -2   0  -1    0.08    0.66
  -2   0  -2 1155.35   19.49
  -2   0  -2 1155.66   20.78
  -2   0  -2 1180.94   22.76
  -2   0  -3    2.39    0.58
  -2   0  -3    2.96    1.61
   2   0   3   -1.12    1.50
  -2   0  -3    2.91    1.58
  -2   0  -4 2320.26   40.13
   2   0   4 2305.27   36.34
   2   0   4 2289.53   27.61
   2   0   5    0.98    1.40
  -2   0  -5    3.55    1.57
   2   0   5    0.56    0.56
   2   0   6 1101.13   29.40
  -2   0  -6 1113.91   33.47
   2   0   6 1077.96   16.49
   2   0   7    5.27    3.15
  -2   0  -7    9.05    5.09
   2   0   7    8.29    3.94
   2   0   8    1.80    2.91
  -2   0  -8    7.48    4.19
   2   0   8    8.64    2.27
   2   0   9   14.75    6.43
  -2   0  -9   38.64    9.23
   2   0   9   32.53    8.16
  -2   0 -10    9.86    3.72
   2   0  10    8.95    2.47
   2   0  10    1.53    4.66
   2   0  11   -3.08    3.74
  -2   0 -11   -1.19    2.84
   2   0  11    0.21    1.81
   2   0  12  261.23   22.26
   2   0  12  243.08   21.16
  -2   0 -12  240.96   22.77
  -2   0 -13    2.11    2.92
   2   0  13   15.23    7.03
   2   0  13    9.91    4.79
   2   0  14   -1.54    2.39
   2   0  14    0.40    3.88
  -2   0 -14    0.28    3.37
  -2   0 -15    0.85    4.88
   2   0  15    3.29    4.76
   2   0  16   -4.86    4.61
  -2   0 -16   -3.80    6.29
  -2   0 -17    3.95    4.49
   2   0  17   -4.31    5.60
   2   1 -19    0.67    3.92
   2  -1 -19    8.71    6.07
   2  -1 -18    9.03    6.98
  -2   1  18   -3.10    2.99
   2   1 -18   -5.42    5.80
  -2  -1  18    4.61    3.37
   2  -1 -17    2.56    4.14
  -2   1  17    5.57    4.35
  -2  -1  17   -2.07    3.81
   2   1 -17  -10.66    6.08
  -2  -1  16    5.51    3.47
  -2   1  16    6.81    5.05
   2  -1 -16   -5.74    5.50
   2   1 -16   -0.11    4.17
  -2   1  15   37.45    9.55
  -2  -1  15   47.64   10.12
   2   1 -15   37.95    9.78
   2  -1 -15   34.47    9.00
   2   1 -14    4.59    3.16
  -2  -1  14    2.47    2.52
  -2   1  14    4.28    4.02
   2  -1 -14   -4.26    3.64
  -2   1  13   28.14    6.32
   2  -1 -13   35.43    8.48
   2   1 -13   31.84    7.16
  -2  -1  13   20.76    6.98
  -2  -1  12    6.30    4.10
  -2   1  12   11.06    5.29
   2  -1 -12   13.00    6.38
   2   1 -12   19.48    6.94
  -2   1  11  120.95   12.59
   2   1 -11  134.62   14.15
   2  -1 -11  133.13   13.95
  -2  -1  11  119.24   12.24
  -2  -1  11   85.75    7.02
   2  -1 -10   -2.78    2.52
   2  -1 -10   -2.36    3.64
  -2  -1  10    0.76    0.95
   2   1 -10    7.55    4.65
  -2   1  10    9.57    3.38
  -2   1  10    0.49    1.18
  -2  -1  10   -0.96    2.24
  -2   1   9 1037.71   31.47
  -2   1   9  896.27   21.92
  -2  -1   9  945.19   30.07
  -2  -1   9  895.16   21.97
   2  -1  -9 1002.96   32.93
   2   1  -9 1006.52   33.22
  -2   1   8  194.90   10.01
  -2  -1   8  177.60    9.55
  -2  -1   8  222.34   13.28
  -2   1   8  218.67   13.66
   2   1  -8  197.69   14.22
   2  -1  -8  205.67   14.28
  -2   1   7  212.90   10.21
  -2  -1   7  225.84   10.62
  -2  -1   7  231.44   12.60
   2   1  -7  239.59   14.18
  -2   1   7  222.98   13.08
   2  -1  -7  212.41   13.30
  -2  -1   6  497.07   15.21
  -2   1   6  562.92   19.48
  -2  -1   6  561.50   18.46
   2   1  -6  593.36   20.57
  -2   1   6  499.78   15.17
   2  -1  -6  577.38   20.32
   2   1  -5  132.08    8.94
  -2  -1   5  122.20    7.12
  -2   1   5  127.14    8.33
  -2   1   5  131.86    7.55
   2  -1  -5  119.20    8.18
  -2  -1   5  125.62    7.70
   2  -1  -4   24.40    3.40
  -2  -1   4   25.64    3.04
  -2   1   4   29.31    3.65
  -2  -1   4   22.31    2.83
   2   1  -4   25.54    3.54
  -2   1   4   21.16    2.87
   2   1  -3 7979.69   55.81
  -2  -1   3 7751.29   43.96
  -2  -1   3 8102.66   55.72
   2  -1  -3 7896.32   51.39
  -2   1   3 7730.64   52.34
  -2   1   3 7924.41   56.01
  -2  -1   2    5.41    1.03
  -2  -1   2    5.04    1.44
  -2   1   2    2.81    1.38
   2   1  -2    2.55    1.11
   2  -1  -2    5.72    1.40
  -2  -1   1 1002.08   12.34
   2  -1  -1  968.14   14.81
  -2   1   1  951.69   15.44
  -2  -1   1  962.76   18.40
  -2   1   1 1005.25   19.18
   2   1  -1  973.33   17.61
  -2  -1   0   37.06    3.44
  -2   1   0   36.28    3.48
  -2  -1   0   34.97    3.30
  -2  -1   0   33.24    2.56
  -2   1   0   37.37    3.24
  -2   1   0   37.28    3.02
   2  -1   0   38.11    3.12
   2   1   0   40.73    3.70
  -2  -1  -1 2122.18   28.10
  -2  -1  -1 2170.56   24.37
  -2  -1  -1 2124.16   26.37
  -2   1  -1 2169.78   26.30
  -2   1  -1 2177.44   25.90
   2   1   1 2215.64   27.11
  -2   1  -1 2177.66   27.73
  -2  -1  -2 1309.34   24.57
   2   1   2 1287.27   21.86
   2  -1   2 1338.64   22.89
   2   1   2 1320.93   24.03
  -2  -1  -2 1314.68   20.44
  -2   1  -2 1357.44   23.81
  -2   1  -2 1321.29   22.63
  -2   1  -2 1313.32   21.41
   2   1   3 3568.38   43.89
  -2  -1  -3 3491.49   32.81
  -2  -1  -3 3430.60   44.92
  -2   1  -3 3457.40   40.51
   2   1   3 3540.53   40.47
   2  -1   3 3464.82   41.01
   2  -1   3 3460.89   36.34
  -2   1  -3 3564.38   44.22
   2   1   4  198.34   11.17
  -2  -1  -4  188.81    7.37
   2   1   4  196.30   10.54
  -2   1  -4  196.27   11.65
   2  -1   4  181.30    8.04
   2  -1   4  186.21   10.69
  -2  -1  -4  206.25   12.26
   2   1   5  138.78   10.40
  -2  -1  -5  134.35   10.71
  -2   1  -5  121.85   10.19
   2  -1   5  128.37    6.66
   2  -1   5  123.26    9.29
   2   1   5  128.30    5.97
   2   1   5  140.46    9.75
   2   1   6   78.90    8.47
   2  -1   6  107.46   10.14
  -2   1  -6   97.12   10.12
  -2  -1  -6   91.35    9.80
   2  -1   6   76.91    4.90
   2   1   6   87.41    8.95
   2  -1   6   80.35    7.93
   2   1   6   70.80    3.83
   2  -1   7  806.15   29.65
   2   1   7  779.47   26.98
  -2  -1  -7  806.39   30.08
   2  -1   7  755.83   26.51
  -2   1  -7  815.69   30.39
   2   1   7  792.67   28.82
   2   1   8  202.13   15.28
   2  -1   8  187.19   15.15
  -2  -1  -8  195.51   16.08
   2   1   8  177.02   14.51
  -2   1  -8  169.99   14.73
   2  -1   8  185.84   14.20
   2  -1   9  756.14   31.42
   2   1   9  716.65   29.93
  -2  -1  -9  713.50   32.21
  -2   1  -9  724.39   32.67
   2  -1   9  697.55   28.86
   2   1   9  744.03   31.37
  -2  -1 -10   92.72   12.37
   2   1  10   61.65   10.63
  -2   1 -10   71.39   11.09
   2  -1  10   73.38   10.90
   2   1  10   73.43   10.89
   2  -1  10   80.74   10.51
   2   1  11    3.26    1.84
   2  -1  11   -3.33    3.85
  -2  -1 -11    3.15    3.30
   2   1  11    7.54    5.70
   2  -1  11    1.70    2.28
   2   1  12   41.00    9.63
   2  -1  12   47.62    9.52
   2   1  12   47.06   10.22
  -2  -1 -12   38.31    9.82
   2  -1  12   43.68    9.79
  -2   1 -12   41.87    9.85
   2  -1  13   52.24   10.92
  -2  -1 -13   45.22   10.63
  -2   1 -13   51.59   11.55
   2   1  13   52.11   11.02
   2  -1  13   55.07   10.78
   2   1  13   51.39   11.27
   2  -1  14    1.90    2.25
   2   1  14    7.88    3.67
   2  -1  14    5.93    3.74
  -2   1 -14   11.08    6.29
  -2  -1 -14   15.77    6.41
   2  -1  15   21.70    7.84
   2  -1  15   14.27    6.21
  -2   1 -15   17.99    7.29
  -2  -1 -15    5.97    3.05
   2   1  15    9.14    4.39
   2  -1  16   -8.38    5.89
  -2   1 -16    1.59    3.69
  -2  -1 -16    6.60    5.61
   2   1  16    0.06    3.39
   2  -1  17    0.06    3.81
  -2  -1 -17   -0.49    4.33
  -2   1 -17   -2.05    4.68
   2   1  17   12.73    8.25
   2  -2 -19   11.58    8.50
   2   2 -19   -5.36    5.25
  -2  -2  18    1.65    3.68
   2   2 -18   -4.22    4.95
  -2   2  18   -9.03    6.38
   2  -2 -17    7.29    4.43
  -2  -2  17   13.51    5.17
  -2   2  17    2.66    3.91
   2   2 -17   11.08    6.34
   2  -2 -16   -2.63    5.36
  -2  -2  16   11.74    5.07
  -2   2  16   -0.43    4.05
   2   2 -16   -0.46    2.44
   2   2 -15    1.98    4.06
  -2   2  15    4.66    4.76
  -2  -2  15    9.69    5.29
   2  -2 -15    1.83    3.62
   2   2 -14   26.03    8.26
  -2   2  14   26.59    7.45
   2  -2 -14   17.56    7.41
  -2  -2  14   16.96    5.71
   2  -2 -13   14.68    5.38
  -2  -2  13   16.03    5.62
  -2   2  13   13.06    5.90
   2   2 -13   26.14    7.00
   2  -2 -12   16.02    4.30
   2   2 -12   14.79    5.26
  -2  -2  12   11.32    2.44
  -2   2  12   18.21    5.26
  -2  -2  11  362.00   18.67
  -2   2  11  337.12   21.16
  -2  -2  11  280.08   12.87
   2  -2 -11  348.45   23.67
   2   2 -11  373.66   23.60
  -2  -2  11  330.52   20.48
   2  -2 -10   11.54    2.22
   2  -2 -10   14.17    5.01
  -2  -2  10   17.04    3.76
   2   2 -10   10.96    4.18
  -2  -2  10   28.40    5.53
  -2  -2  10   20.00    3.49
  -2   2  10   24.11    6.03
   2  -2  -9   51.45    8.53
  -2  -2   9   33.05    5.29
   2   2  -9   49.21    8.78
  -2  -2   9   21.43    3.24
  -2  -2   9   41.76    7.52
   2  -2  -9   30.04    4.99
  -2   2   9   54.38    8.21
  -2  -2   8  133.76    9.03
  -2   2   8  143.34   11.68
  -2  -2   8  137.29    8.58
  -2   2   8  119.76    7.84
  -2  -2   8  150.99   11.50
   2   2  -8  153.71   12.50
   2  -2  -8  167.74   12.45
   2  -2  -8  127.00    8.64
  -2  -2   7 1295.54   24.13
  -2   2   7 1324.02   25.78
   2   2  -7 1318.11   33.60
   2  -2  -7 1280.79   26.78
   2  -2  -7 1289.97   32.83
  -2   2   7 1301.37   33.29
  -2  -2   7 1286.38   25.34
  -2  -2   7 1360.79   29.44
  -2  -2   6  407.51   14.87
  -2  -2   6  395.06   11.65
  -2  -2   6  411.56   14.03
  -2   2   6  373.60   13.48
   2  -2  -6  403.87   16.40
  -2   2   6  419.02   17.02
   2   2  -6  402.26   17.40
  -2  -2   5 1064.22   15.94
   2  -2  -5 1141.55   24.76
  -2   2   5 1163.19   23.11
   2   2  -5 1106.35   26.12
  -2  -2   5 1127.34   22.07
  -2   2   5 1117.10   25.80
  -2  -2   5 1120.21   22.48
  -2  -2   4  304.66    6.48
   2  -2  -4  317.85   11.47
  -2  -2   4  332.15   11.87
  -2  -2   4  309.63    9.98
  -2   2   4  324.81   11.97
  -2   2   4  325.42   12.50
   2   2  -4  320.64   12.83
  -2  -2   3  167.78    8.31
   2   2  -3  160.49    8.47
  -2   2   3  158.15    8.20
  -2   2   3  169.15    8.34
  -2  -2   3  154.75    5.60
   2  -2  -3  155.96    7.08
  -2  -2   2  585.95    7.87
  -2   2   2  584.22   15.52
   2   2  -2  572.99   14.83
  -2  -2   2  574.18   15.03
  -2   2   2  571.24   13.94
   2  -2  -2  580.06   11.29
  -2   2   1 1603.82   25.35
  -2  -2   1 1615.06   24.57
  -2  -2   1 1623.61   12.97
   2  -2  -1 1608.45   17.05
   2   2  -1 1578.07   24.07
  -2   2   1 1598.30   22.00
   2  -2   0 2082.68   30.37
  -2   2   0 2157.52   20.69
  -2  -2   0 2160.87   27.66
  -2   2   0 2080.15   28.43
   2   2   0 2137.58   28.73
  -2  -2   0 2116.38   27.42
   2   2   0 2110.44   19.34
  -2   2   0 2136.17   25.86
  -2  -2   0 2095.87   19.18
   2   2   0 2105.88   23.23
   2   2   1 1714.19   21.26
   2   2   1 1642.94   23.91
  -2  -2  -1 1660.57   25.98
   2  -2   1 1726.94   27.48
  -2  -2  -1 1682.37   24.05
  -2   2  -1 1693.14   24.32
  -2   2  -1 1727.07   22.02
  -2  -2  -2   31.59    3.09
  -2   2  -2   31.78    3.59
   2  -2   2   29.24    3.39
  -2  -2  -2   27.90    3.62
   2   2   2   31.12    3.64
  -2   2  -2   29.44    3.31
   2   2   2   29.80    3.19
  -2   2  -3  187.91   10.09
   2   2   3  184.86    9.22
  -2  -2  -3  183.11    7.53
   2  -2   3  190.43    8.99
  -2   2  -3  168.41    9.11
  -2  -2  -3  177.63   10.24
   2   2   3  181.04    9.98
  -2  -2  -4 1298.72   19.75
  -2  -2  -4 1353.34   31.21
   2   2   4 1309.70   27.35
  -2   2  -4 1308.51   27.62
  -2   2  -4 1313.91   30.08
   2  -2   4 1315.00   27.77
   2   2   4 1361.21   30.00
   2  -2   4 1316.18   23.66
  -2  -2  -5 1110.62   17.24
   2  -2   5 1144.51   22.00
  -2  -2  -5 1109.59   31.11
  -2   2  -5 1171.93   31.30
   2   2   5 1191.04   30.63
   2  -2   5 1126.28   28.08
   2   2   5 1182.38   28.47
  -2   2  -6  888.88   29.45
   2   2   6  806.30   13.24
   2   2   6  854.99   27.19
   2  -2   6  848.58   17.93
   2   2   6  908.20   28.76
   2  -2   6  872.59   26.47
  -2  -2  -6  899.56   29.67
   2   2   7  321.31   18.84
  -2  -2  -7  318.55   19.49
   2  -2   7  299.18   16.90
   2   2   7  338.47   17.91
   2  -2   7  315.84    9.98
  -2   2  -7  334.68   19.74
   2  -2   8   29.14    7.32
   2  -2   8   34.44    6.57
  -2  -2  -8   25.86    7.22
  -2   2  -8   25.21    6.05
   2   2   8   35.89    7.34
   2   2   8   22.48    6.10
   2   2   9   89.19   11.55
  -2  -2  -9  100.25   12.85
   2  -2   9  101.65   11.42
  -2   2  -9  107.58   12.53
   2   2   9  104.44   12.50
   2  -2   9  104.32   12.87
   2  -2  10  403.03   24.93
  -2  -2 -10  401.01   25.63
   2   2  10  427.68   25.44
  -2   2 -10  408.62   26.22
   2  -2  10  367.40   22.93
   2   2  10  362.09   23.38
  -2  -2 -11   81.18   11.64
  -2   2 -11   84.64   12.96
   2   2  11   79.23   11.91
   2  -2  11   95.77   12.53
   2  -2  11   61.86    9.56
   2   2  11   84.01   12.27
   2   2  12    3.12    2.49
   2  -2  12    0.25    3.37
  -2  -2 -12   12.67    5.66
  -2   2 -12   10.40    5.40
   2   2  12    4.05    2.58
   2  -2  12    3.31    2.86
   2  -2  13   58.71   11.09
  -2   2 -13   45.27   10.61
  -2  -2 -13   33.06   10.13
   2   2  13   41.70    9.41
   2  -2  13   48.26   10.54
   2   2  14    5.37    5.06
   2  -2  14    2.10    3.69
  -2  -2 -14   -2.93    4.98
   2  -2  14    9.54    5.16
  -2   2 -14    1.26    3.58
  -2   2 -15    5.14    5.66
  -2  -2 -15    6.15    4.70
   2  -2  15   -1.91    3.23
   2  -2  15    4.70    3.75
   2   2  15   -2.12    4.84
   2  -2  16    1.59    3.69
  -2  -2 -16    1.96    3.52
  -2   2 -16    3.61    6.07
   2   2  16   10.73    6.28
   2  -2  16    5.22    4.60
  -2  -2 -17    3.14    4.92
   2   2  17   16.86    8.65
   2  -2  17    6.62    7.13
  -2   2 -17   15.60    8.59
   2   3 -19    4.60    5.24
   2  -3 -18    5.29    5.17
   2   3 -18   -4.53    4.52
  -2   3  18    2.98    2.89
  -2   3  17    1.26    5.00
   2  -3 -17   -1.98    3.02
   2   3 -17    3.18    5.14
  -2  -3  17    5.00    5.65
   2  -3 -16    2.85    4.30
  -2   3  16    4.42    3.85
  -2  -3  16    4.51    3.87
   2   3 -16    6.61    6.04
   2  -3 -15   -4.39    5.01
  -2   3  15    2.53    2.88
  -2  -3  15    2.67    2.56
   2   3 -15    8.83    5.25
   2   3 -14   33.13    9.24
   2  -3 -14   53.20   10.54
  -2   3  14   55.76   10.37
  -2  -3  14   57.07   10.26
  -2  -3  13    6.68    3.64
   2   3 -13   16.33    6.84
   2  -3 -13    7.02    5.47
  -2   3  13    8.51    4.77
  -2  -3  13    9.64    4.96
  -2  -3  12   -2.09    2.09
   2   3 -12    5.66    3.68
  -2   3  12    8.65    4.97
  -2  -3  12   -5.04    4.16
   2  -3 -12  -12.93    6.29
  -2  -3  11   62.57    6.57
  -2  -3  11   99.47   11.47
   2   3 -11  104.53   14.91
   2  -3 -11   96.67   13.35
  -2   3  11   93.34   13.22
  -2  -3  11   83.29    9.72
  -2  -3  10  134.94    9.12
   2   3 -10  153.12   13.81
  -2   3  10  157.13   13.80
  -2  -3  10  156.23   12.46
   2  -3 -10  159.50   14.28
   2  -3 -10  114.88    8.49
  -2  -3  10  132.47   10.41
  -2  -3   9  111.74    8.11
  -2   3   9  121.75   11.18
  -2  -3   9  124.54   10.49
   2   3  -9  114.16   11.18
   2  -3  -9  121.44   11.79
   2  -3  -9   97.62    7.84
  -2  -3   9  116.49    8.95
   2  -3  -8  334.25   14.23
   2  -3  -8  375.10   18.86
  -2  -3   8  339.15   13.79
  -2  -3   8  366.49   16.25
   2   3  -8  382.07   19.81
  -2   3   8  358.31   18.92
  -2  -3   8  346.86   14.03
  -2   3   7  177.52   12.65
  -2  -3   7  145.20    8.09
  -2  -3   7  174.97    9.79
   2  -3  -7  194.41   12.68
   2   3  -7  195.33   13.34
   2  -3  -7  140.97    9.58
  -2  -3   7  190.62   11.03
   2  -3  -6  471.92   17.90
  -2  -3   6  446.41   15.04
   2   3  -6  450.34   18.63
  -2  -3   6  434.94   12.21
  -2  -3   6  459.92   15.30
   2  -3  -6  451.36   16.30
  -2   3   6  480.11   18.99
  -2   3   5 1460.92   26.77
  -2  -3   5 1452.92   26.90
   2   3  -5 1516.05   31.11
   2  -3  -5 1438.14   28.15
  -2  -3   5 1436.24   23.85
  -2  -3   5 1428.47   18.67
  -2   3   5 1532.48   31.16
   2  -3  -5 1478.60   28.82
   2  -3  -4 2913.00   39.56
  -2   3   4 2948.53   37.06
  -2   3   4 2828.02   39.35
  -2  -3   4 2789.78   28.65
  -2  -3   4 2885.06   36.66
   2  -3  -4 2886.60   34.47
   2   3  -4 2966.96   39.89
  -2  -3   3  292.56   11.27
   2  -3  -3  282.30   12.25
  -2  -3   3  286.93    6.79
  -2   3   3  268.84   11.10
   2   3  -3  293.31   11.65
  -2   3   3  278.89   11.37
   2  -3  -3  279.33    9.01
   2   3  -2 3528.62   38.52
  -2   3   2 3576.74   37.28
  -2  -3   2 3526.28   38.54
   2  -3  -2 3433.03   42.29
   2  -3  -2 3520.74   25.78
  -2  -3   1   97.36    6.32
  -2   3   1  104.52    6.12
   2   3  -1  111.82    7.04
   2  -3  -1  103.11    3.71
   2  -3  -1   97.57    6.95
   2   3   0   19.44    1.73
  -2   3   0   23.47    2.04
   2   3   0   21.82    3.08
  -2  -3   0   21.36    2.80
   2  -3   0   20.65    3.15
   2  -3   1 1128.01   23.48
  -2  -3  -1 1141.00   20.52
  -2  -3  -1 1093.80   21.95
   2   3   1 1128.22   17.04
  -2   3  -1 1147.22   17.20
  -2   3  -1 1112.50   21.02
   2   3   2 3370.24   40.42
  -2  -3  -2 3430.58   42.55
  -2   3  -2 3472.21   39.65
  -2  -3  -2 3523.47   35.68
   2  -3   2 3521.57   41.36
   2   3   2 3448.88   35.41
  -2   3  -2 3508.88   37.12
   2   3   3   89.48    7.17
  -2  -3  -3   92.35    7.63
  -2   3  -3   87.89    6.74
  -2   3  -3   86.09    6.79
   2  -3   3   95.28    6.93
  -2  -3  -3   90.86    5.58
   2   3   3   86.57    6.47
  -2   3  -4 2323.83   37.70
  -2   3  -4 2451.86   40.87
  -2  -3  -4 2366.28   27.25
   2   3   4 2365.42   37.32
  -2  -3  -4 2429.30   42.50
   2  -3   4 2332.39   34.11
   2   3   4 2381.62   40.51
  -2  -3  -5   29.98    5.90
   2  -3   5   28.41    3.87
  -2   3  -5   20.40    4.62
  -2  -3  -5   18.02    2.19
   2   3   5   32.95    5.35
   2   3   5   28.69    5.32
  -2   3  -5   32.91    5.90
   2  -3   5   27.79    4.75
   2   3   6   78.20    8.30
  -2  -3  -6   77.10    4.28
  -2  -3  -6   87.31    9.13
   2  -3   6   81.72    6.17
  -2   3  -6   77.36    8.99
   2   3   6   77.58    8.12
   2  -3   6   72.19    7.92
   2   3   7  117.87   10.76
   2  -3   7  128.36   10.99
  -2   3  -7  137.51   12.53
  -2  -3  -7  126.31   12.18
   2  -3   7  122.07    7.14
   2   3   7  130.22   11.58
   2   3   8  797.69   31.09
   2   3   8  775.45   29.91
  -2  -3  -8  774.73   31.46
  -2   3  -8  795.43   32.44
   2  -3   8  794.45   28.88
   2  -3   9   45.27    8.00
  -2   3  -9   39.72    7.81
  -2  -3  -9   41.37    7.65
   2   3   9   33.13    6.02
   2   3   9   45.20    7.85
   2  -3   9   41.45    7.83
   2  -3  10  233.65   18.93
   2   3  10  211.77   18.15
   2  -3  10  226.14   17.54
  -2   3 -10  236.94   19.78
  -2  -3 -10  211.79   18.75
   2   3  10  228.02   18.76
   2  -3  11    5.80    4.23
  -2  -3 -11    8.56    4.42
  -2   3 -11   11.15    5.37
   2   3  11   17.84    7.08
   2  -3  11   14.76    5.75
   2  -3  12   13.48    5.61
  -2   3 -12   19.77    7.00
   2   3  12   12.66    4.33
  -2  -3 -12   15.58    6.17
   2  -3  12   15.80    5.60
  -2   3 -13    9.35    5.65
   2  -3  13    4.55    3.05
   2   3  13    6.50    3.26
  -2  -3 -13    4.74    3.26
   2  -3  13   10.01    6.23
   2  -3  14    9.66    5.39
  -2   3 -14   23.54    8.47
   2   3  14   21.33    8.44
  -2  -3 -14   12.31    6.08
   2  -3  14   25.52    7.56
   2  -3  15    2.89    3.35
  -2  -3 -15   -1.26    3.64
  -2   3 -15    3.93    4.02
   2  -3  15   -9.99    5.08
   2   3  15    1.80    4.99
   2   3  16    7.33    4.77
  -2   3 -16    5.53    6.64
  -2  -3 -16   -1.43    4.26
   2  -3  16    0.28    3.51
   2  -3  16    3.36    3.94
   2   3  17    8.65    8.08
  -2  -3 -17   -5.85    4.59
   2  -3  17    6.51    5.41
   2   4 -19    6.33    7.35
   2   4 -18   -0.70    5.36
   2  -4 -18   -2.93    3.66
  -2   4  18   -2.31    5.55
  -2  -4  17   15.06    6.91
  -2   4  17   12.28    6.15
   2  -4 -17    9.08    6.21
   2   4 -17   23.48    9.20
   2  -4 -16   -5.81    4.77
  -2  -4  16   -6.06    3.85
  -2   4  16   -1.17    4.04
   2   4 -16    8.78    5.71
   2   4 -15   -1.11    3.40
  -2   4  15   -1.29    2.64
  -2  -4  15    7.20    4.34
   2  -4 -15    3.81    4.80
  -2  -4  14    5.67    3.67
  -2  -4  14   14.83    6.10
   2   4 -14   17.61    7.74
   2  -4 -14    4.22    4.37
  -2   4  14   11.44    6.06
   2  -4 -13   80.09   12.54
   2   4 -13   91.09   13.65
  -2  -4  13   73.64    9.78
  -2  -4  13   91.98   12.40
  -2   4  13   77.06   11.71
  -2   4  12    6.04    4.69
  -2  -4  12    1.90    1.72
   2  -4 -12   -8.01    5.07
  -2  -4  12   -3.13    2.33
   2   4 -12    2.48    2.27
  -2   4  11  341.11   21.12
   2  -4 -11  369.27   23.45
  -2  -4  11  336.68   18.04
  -2  -4  11  293.52   13.92
  -2  -4  11  329.90   19.71
   2   4 -11  379.34   23.94
  -2  -4  10    6.42    2.67
   2   4 -10   16.25    5.22
  -2  -4  10   12.06    3.14
   2  -4 -10   12.08    4.12
   2  -4 -10   12.91    3.25
  -2   4  10   11.04    5.34
  -2  -4  10    9.16    4.18
  -2  -4   9   -3.88    2.68
  -2  -4   9    5.07    2.00
  -2  -4   9    1.87    1.49
   2   4  -9    4.99    2.36
  -2   4   9   -0.05    2.19
   2  -4  -9    4.64    2.45
   2  -4  -9    1.90    1.72
  -2  -4   8    7.28    2.57
  -2  -4   8    5.72    2.56
   2  -4  -8   12.51    4.52
  -2  -4   8    8.20    3.63
  -2   4   8   13.78    4.95
   2  -4  -8    5.32    2.63
  -2  -4   7  658.89   17.58
  -2   4   7  647.98   24.48
   2  -4  -7  652.30   20.34
  -2  -4   7  660.46   19.80
   2  -4  -7  673.00   23.24
  -2  -4   7  657.42   19.49
   2   4  -7  651.66   24.90
   2  -4  -6    4.13    2.29
  -2  -4   6    0.62    0.76
   2   4  -6   10.39    3.67
   2  -4  -6    0.81    0.88
  -2   4   6    7.46    3.18
  -2  -4   6    3.30    1.88
  -2  -4   5 1890.99   31.57
   2  -4  -5 1831.67   33.61
  -2   4   5 1814.42   35.43
  -2  -4   5 1804.97   25.62
   2  -4  -5 1812.22   31.26
   2   4  -5 1842.51   35.70
   2   4  -4  212.75   11.22
   2  -4  -4  219.70    9.38
  -2  -4   4  232.37   10.92
   2  -4  -4  216.97   11.29
  -2   4   4  192.87   11.18
  -2  -4   4  203.29    7.30
   2   4  -3   73.41    6.14
   2  -4  -3   70.09    4.40
  -2  -4   3   67.51    5.77
  -2  -4   3   72.60    3.14
   2  -4  -3   63.19    6.17
  -2   4   3   73.72    6.13
   2  -4  -2    5.12    0.93
   2   4  -2   19.48    3.82
  -2  -4   2   11.66    2.76
  -2   4   2   14.76    3.63
   2  -4  -2    9.36    2.11
   2   4  -1 4276.89   44.22
  -2   4   1 4236.46   41.57
   2  -4  -1 4169.70   47.98
  -2   4   0  498.51   14.22
  -2   4   0  522.36    7.98
   2   4   0  496.15   15.33
   2  -4   0  491.31   16.45
  -2  -4   0  501.71   14.64
   2   4   0  506.82    9.45
   2  -4   1  539.17   17.36
  -2   4  -1  564.51   11.51
  -2  -4  -1  540.53   14.93
   2   4   1  542.54   12.23
  -2  -4  -1  560.02   16.20
  -2   4  -1  573.90   15.79
  -2   4  -2   23.13    3.51
  -2  -4  -2   19.84    3.44
  -2  -4  -2   19.52    2.82
  -2   4  -2   19.00    2.53
   2   4   2   16.75    2.53
   2  -4   2   22.68    3.31
   2   4   3    4.57    1.49
  -2  -4  -3    1.21    0.87
  -2  -4  -3    2.42    1.32
  -2   4  -3    1.38    1.16
  -2   4  -3    7.15    2.24
   2  -4   3    4.59    2.03
  -2  -4  -4   31.36    5.31
  -2  -4  -4   26.53    2.97
   2  -4   4   28.59    4.23
  -2   4  -4   36.90    5.24
  -2   4  -4   35.80    4.84
   2   4   4   31.75    4.53
  -2   4  -5 1752.05   35.38
  -2  -4  -5 1684.33   39.00
  -2   4  -5 1745.97   38.49
  -2  -4  -5 1712.06   23.54
   2   4   5 1729.31   35.73
   2  -4   5 1765.61   35.60
   2  -4   5 1717.62   31.20
  -2   4  -6    0.92    1.28
  -2  -4  -6   -0.30    2.44
  -2  -4  -6    1.56    0.83
   2   4   6    2.45    1.79
   2  -4   6    0.63    1.08
  -2   4  -6    1.79    1.51
   2  -4   6    0.15    1.89
   2   4   7  657.53   25.38
   2  -4   7  610.52   17.22
  -2   4  -7  637.38   27.20
  -2  -4  -7  625.14   26.51
   2  -4   7  640.06   24.39
  -2  -4  -8   29.61    7.78
  -2   4  -8   26.48    6.89
   2   4   8   26.13    6.87
   2  -4   8   33.94    7.56
  -2   4  -9   57.71    8.97
  -2  -4  -9   53.12    8.45
   2  -4   9   53.07    8.09
   2   4   9   57.51    8.68
  -2  -4 -10    2.16    2.41
   2  -4  10   11.44    5.55
   2   4  10    5.24    3.70
  -2   4 -10    4.50    5.24
   2  -4  10    1.07    3.09
   2   4  11  304.42   22.67
  -2  -4 -11  265.79   21.89
   2  -4  11  269.11   22.20
  -2   4 -11  254.42   22.18
   2  -4  11  279.11   20.57
   2  -4  12    5.70    4.07
  -2  -4 -12    1.65    2.89
   2  -4  12    2.38    3.21
   2   4  12    0.63    2.38
  -2   4 -12   -0.68    3.34
   2  -4  13   66.71   12.11
  -2   4 -13   49.82   11.51
   2  -4  13   54.54   10.36
  -2  -4 -13   43.22   10.29
   2   4  13   47.44   11.31
   2  -4  14   15.85    6.54
  -2   4 -14   11.65    7.01
   2   4  14   15.45    8.28
  -2  -4 -14    2.04    3.40
   2  -4  14    7.61    4.73
   2  -4  15   12.61    6.99
  -2  -4 -15    8.93    6.58
   2  -4  15    3.92    3.81
   2   4  15   12.77    6.47
  -2   4 -15    4.67    4.75
   2  -4  16   -2.06    3.65
  -2  -4 -16   -8.62    6.92
  -2   4 -16    6.40    6.35
   2   4  16   -1.97    3.82
   2  -4  16    0.89    2.94
   2  -4  17   11.20    7.99
  -2  -4 -17   20.52    8.70
   2   4  17   16.41    7.95
   2   5 -19   -7.08    6.47
   2  -5 -18   -2.99    5.35
  -2   5  18   -2.81    4.36
   2   5 -18   -2.41    3.95
  -2   5  17    0.16    3.38
   2  -5 -17   -5.79    4.54
  -2  -5  17   -1.74    3.12
   2   5 -17    5.52    5.60
  -2  -5  16    4.38    4.15
   2   5 -16   -0.24    3.07
  -2   5  16    4.24    3.90
   2  -5 -16    8.59    5.11
   2   5 -15    4.02    4.53
  -2  -5  15    3.46    3.19
   2  -5 -15   -0.37    3.19
  -2  -5  15   13.57    5.55
  -2   5  15    6.08    4.50
  -2  -5  14   29.76    6.65
   2  -5 -14   43.39   11.03
   2   5 -14   27.50    8.64
  -2  -5  14   29.22    7.55
  -2   5  14   27.56    8.14
  -2  -5  13   28.74    6.11
   2  -5 -13   19.37    7.22
   2   5 -13   20.62    6.52
  -2   5  13   22.50    7.30
  -2  -5  13   22.11    6.59
  -2  -5  12   22.40    5.01
   2   5 -12   23.41    6.78
  -2   5  12   22.15    6.27
   2  -5 -12   22.22    5.93
  -2  -5  12   19.46    5.29
  -2  -5  11   14.80    3.65
  -2  -5  11   16.78    5.37
  -2   5  11   19.28    7.12
   2  -5 -11   12.92    5.91
  -2  -5  10   97.82    8.89
  -2  -5  10   87.71    7.83
   2  -5 -10   87.88    8.05
   2   5 -10  105.12   11.94
  -2   5  10  103.54   11.84
  -2  -5  10  102.49   10.17
   2  -5 -10   91.77   10.71
  -2   5   9  109.51   11.67
   2  -5  -9  122.46   11.96
   2  -5  -9  102.19    8.52
   2   5  -9  127.61   12.56
  -2  -5   9  114.61    9.85
  -2  -5   9  111.06    8.85
  -2  -5   9  113.09    8.71
  -2  -5   8  499.45   17.99
   2  -5  -8  489.94   18.74
   2   5  -8  559.93   24.30
   2  -5  -8  485.87   22.11
  -2   5   8  506.89   23.61
  -2  -5   8  499.28   18.60
   2  -5  -7  100.36    9.26
  -2   5   7   87.31    9.94
   2  -5  -7   84.87    7.73
  -2  -5   7   86.52    7.87
  -2  -5   7   85.98    7.08
   2   5  -7   92.45   10.02
   2  -5  -6   32.95    5.10
   2  -5  -6   39.18    5.65
  -2  -5   6   32.55    5.16
   2   5  -6   48.20    6.84
  -2  -5   6   32.99    3.98
  -2   5   6   37.78    6.01
  -2  -5   5   93.95    7.67
  -2  -5   5   83.92    5.39
  -2   5   5   92.83    8.87
   2  -5  -5   81.06    6.68
   2  -5  -5   82.80    7.72
   2   5  -5   86.76    8.42
   2  -5  -4  832.40   23.22
  -2  -5   4  850.98   21.60
   2  -5  -4  810.67   17.87
  -2  -5   4  798.02   13.48
   2   5  -4  852.39   22.76
  -2   5   4  818.90   23.14
   2   5  -3 2016.37   33.46
  -2  -5   3 1970.13   32.21
   2  -5  -3 1979.33   22.71
  -2   5   3 2033.24   33.79
   2  -5  -3 2031.29   35.89
  -2  -5   3 1980.05   15.36
  -2  -5   2 2583.54   36.31
  -2   5   2 2662.90   36.58
   2  -5  -2 2690.94   40.94
   2   5  -2 2591.40   36.95
  -2  -5   1  205.97   10.07
   2   5  -1  194.09   10.16
   2  -5  -1  202.27   11.25
  -2   5   1  204.35    9.99
   2   5   0  335.30   13.23
   2   5   0  340.11    8.23
  -2  -5   0  333.38   12.68
   2  -5   0  329.00   14.39
  -2   5   0  332.88   12.41
   2  -5   1  761.14   22.06
  -2  -5  -1  772.76   20.00
  -2   5  -1  781.24   13.11
   2   5   1  778.03   15.64
  -2   5  -1  748.53   19.19
  -2  -5  -1  774.47   18.86
  -2  -5  -2 3180.31   42.96
  -2  -5  -2 3200.79   37.76
   2   5   2 3126.87   36.35
  -2   5  -2 3194.31   34.70
   2  -5   2 3152.90   45.14
  -2   5  -2 3132.20   40.83
  -2   5  -3    5.24    0.91
  -2   5  -3    5.36    2.25
  -2  -5  -3    2.25    1.09
  -2  -5  -3    2.87    1.06
   2  -5   3    3.30    1.64
   2   5   3    2.96    1.17
  -2  -5  -4  452.22   13.68
   2   5   4  441.44   16.81
  -2  -5  -4  470.62   19.49
   2  -5   4  464.28   17.52
  -2   5  -4  450.13   17.71
  -2   5  -4  434.79   17.11
  -2   5  -5  593.68   21.02
  -2  -5  -5  604.33   23.70
  -2  -5  -5  580.88   14.86
  -2   5  -5  619.78   23.03
   2  -5   5  570.16   19.36
   2   5   5  584.70   20.90
  -2  -5  -6  116.93   11.29
   2  -5   6  117.04    8.52
  -2   5  -6  121.84   10.88
  -2   5  -6  121.32   10.34
   2   5   6  113.82   10.17
  -2  -5  -6  109.16    6.03
   2  -5   6  111.44    9.84
  -2  -5  -7   16.68    5.88
  -2   5  -7   15.89    4.72
   2  -5   7   17.82    3.43
   2   5   7    9.91    3.37
   2  -5   7   11.88    3.90
  -2  -5  -8  730.78   30.74
  -2   5  -8  714.26   31.08
   2  -5   8  691.49   18.96
   2  -5   8  710.72   27.44
   2   5   8  693.81   28.47
  -2  -5  -9  101.81   12.30
  -2   5  -9  104.37   12.81
   2   5   9   98.91   11.36
   2  -5   9  107.76   11.22
  -2  -5 -10   89.27   12.01
  -2   5 -10  111.68   14.03
   2   5  10  101.25   12.80
   2  -5  10  100.19   12.05
   2  -5  11   17.24    5.99
   2  -5  11   13.73    6.13
  -2  -5 -11   12.98    7.09
   2   5  11    6.09    4.52
  -2   5 -11   17.62    7.36
   2  -5  12   27.11    7.42
  -2  -5 -12   15.31    6.40
   2   5  12   42.40    9.37
  -2   5 -12   26.31    7.95
   2  -5  12   28.31    8.06
   2   5  13    7.10    4.31
  -2  -5 -13    6.87    3.58
  -2   5 -13   16.24    7.36
   2  -5  13   11.36    5.07
   2  -5  13   -1.70    3.42
   2  -5  14   37.99    9.71
  -2   5 -14   34.08   10.51
   2  -5  14   40.66    9.09
  -2  -5 -14   42.57   10.60
   2   5  14   34.80    9.52
  -2   5 -15    1.98    3.43
   2  -5  15    3.29    3.39
  -2  -5 -15    3.17    3.76
   2   5  15   11.32    5.58
   2  -5  15   13.35    5.39
   2  -5  16    8.75    6.39
   2  -5  16    5.18    4.70
  -2  -5 -16   -8.47    6.76
  -2   5 -16   -3.65    5.61
   2   5  16   -2.35    3.95
  -2  -5 -17   -4.73    5.76
   2  -5  17    4.80    6.86
   2   5  17   -1.30    3.50
   2  -6 -18    3.58    4.26
  -2   6  18    0.77    3.95
   2   6 -18    1.65    5.02
   2  -6 -17   -0.68    3.25
  -2   6  17    2.84    3.87
   2   6 -17    2.56    3.78
   2  -6 -16    7.04    4.69
  -2  -6  16   14.43    6.24
  -2   6  16    2.30    3.53
   2   6 -16   13.42    6.14
  -2   6  15    7.74    5.10
   2  -6 -15   -0.94    3.53
  -2  -6  15    3.27    2.53
   2   6 -15    4.07    5.16
   2   6 -14    5.12    4.22
  -2  -6  14    3.81    2.59
   2  -6 -14    5.59    5.76
  -2   6  14    7.97    5.12
  -2  -6  14    7.98    4.15
   2  -6 -13   14.08    6.30
   2   6 -13   22.04    8.30
  -2  -6  13   19.19    6.16
  -2  -6  13   13.93    4.63
  -2   6  13   29.22    8.06
   2  -6 -12   30.92    7.50
  -2  -6  12   30.95    6.07
  -2   6  12   27.25    6.86
   2   6 -12   27.74    6.62
  -2  -6  12   22.99    4.11
  -2  -6  12   29.77    6.40
  -2  -6  11   59.43    7.43
  -2   6  11   55.35    8.89
  -2  -6  11   54.90    6.49
   2   6 -11   65.69   10.55
  -2  -6  11   71.58    8.93
   2  -6 -11   61.43    9.64
  -2  -6  10   52.05    6.65
   2   6 -10   54.11    9.32
  -2  -6  10   46.29    6.02
  -2  -6  10   54.46    7.31
   2  -6 -10   41.89    7.29
  -2   6  10   52.31    8.21
   2  -6 -10   53.86    6.47
  -2  -6   9   23.12    4.88
   2   6  -9   22.93    6.63
  -2   6   9   25.06    7.88
  -2  -6   9   21.12    4.95
   2  -6  -9   17.17    5.72
   2  -6  -9   14.09    3.62
   2  -6  -8   82.80    9.28
  -2  -6   8   81.24    8.05
   2  -6  -8   80.01    7.97
   2   6  -8  102.06   10.87
  -2   6   8   88.07   10.48
  -2  -6   8   72.09    6.94
  -2  -6   7  283.80   13.97
   2  -6  -7  239.22   13.43
   2  -6  -7  250.79   14.71
  -2  -6   7  258.51   11.91
   2   6  -7  277.28   16.86
  -2   6   7  258.34   16.70
   2   6  -6 1493.27   35.72
  -2  -6   6 1454.10   25.20
  -2  -6   6 1517.02   31.48
   2  -6  -6 1481.53   31.52
   2  -6  -6 1496.62   33.91
  -2   6   6 1537.02   37.21
   2  -6  -5  795.97   24.22
  -2  -6   5  778.84   22.42
   2  -6  -5  779.97   20.43
  -2  -6   5  752.98   15.69
  -2   6   5  788.51   25.25
   2   6  -5  812.35   24.50
   2   6  -4   12.99    3.07
  -2  -6   4   13.85    1.80
  -2   6   4   18.21    3.57
  -2  -6   4   15.76    3.22
   2  -6  -4   18.19    2.60
   2  -6  -4   13.11    2.92
   2  -6  -3   29.93    2.81
   2   6  -3   37.61    5.57
  -2   6   3   31.01    4.96
   2  -6  -3   30.28    4.62
  -2  -6   3   28.36    1.87
  -2  -6   3   36.07    4.81
  -2   6   2 1012.15   23.85
  -2  -6   2 1046.33   24.28
   2   6  -2 1043.60   24.43
   2  -6  -2 1083.49   27.63
   2   6  -1  615.13    7.86
   2   6  -1  639.14   18.87
  -2   6   1  606.49   18.05
   2  -6  -1  629.22   21.04
  -2  -6   1  637.83   18.72
   2   6   0 3845.37   47.11
   2  -6   0 3801.92   51.83
   2   6   0 3741.31   29.20
  -2  -6   0 3766.28   44.94
  -2   6   0 3821.65   43.97
  -2   6  -1 1902.97   32.09
   2  -6   1 1930.18   37.40
  -2   6  -1 1926.21   20.39
  -2  -6  -1 1936.83   31.86
  -2  -6  -1 1940.28   32.82
   2   6   1 1941.06   34.19
   2   6   1 1935.07   25.99
  -2  -6  -2 2424.28   38.88
  -2   6  -2 2408.47   30.36
  -2  -6  -2 2455.94   35.51
   2  -6   2 2452.78   42.53
   2   6   2 2353.43   32.96
  -2  -6  -3  278.33   11.74
  -2   6  -3  259.34   12.87
  -2   6  -3  273.31   12.08
   2  -6   3  258.32   13.76
   2   6   3  276.71   12.52
  -2  -6  -3  287.45   14.20
  -2  -6  -4  986.55   28.69
   2  -6   4  980.20   26.97
  -2  -6  -4  970.70   21.66
  -2   6  -4  967.41   26.04
  -2   6  -4  984.66   26.22
   2   6   4  970.60   25.45
  -2   6  -5  783.81   25.77
   2   6   5  753.08   24.35
   2  -6   5  755.88   23.52
  -2   6  -5  730.50   24.05
  -2  -6  -5  753.68   18.40
  -2  -6  -5  747.93   26.65
  -2  -6  -6 1140.10   21.55
  -2   6  -6 1231.72   32.82
   2  -6   6 1180.74   28.63
  -2   6  -6 1238.80   35.77
   2  -6   6 1233.58   32.65
  -2  -6  -6 1188.88   36.02
   2   6   6 1209.86   33.39
   2  -6   7   91.84    7.77
  -2  -6  -7   83.15   10.45
  -2   6  -7   84.79    9.10
   2   6   7   93.77   10.03
  -2   6  -7   79.67    9.72
   2  -6   7   86.02    8.72
   2  -6   8   87.72   10.24
   2  -6   8  105.87    8.14
  -2  -6  -8   99.75   11.84
  -2   6  -8  117.91   12.61
   2   6   8   95.37   10.05
  -2   6  -9   13.25    4.73
  -2  -6  -9   16.05    4.71
   2   6   9    9.83    4.68
   2  -6   9   22.81    6.21
  -2  -6 -10   73.76   11.55
   2  -6  10   65.60    9.83
  -2   6 -10   83.89   12.69
   2   6  10   73.82   11.06
  -2  -6 -11   89.15   13.40
   2  -6  11  111.94   13.51
  -2   6 -11  131.27   15.82
   2   6  11   93.95   13.23
  -2  -6 -12   70.68   12.64
   2  -6  12   98.21   14.30
   2   6  12   68.55   11.96
  -2   6 -12   77.13   13.38
   2  -6  12   85.08   12.70
   2  -6  13   14.05    7.27
   2   6  13   11.47    5.77
  -2  -6 -13    8.55    4.20
   2  -6  13   11.71    5.93
  -2   6 -13    9.44    6.80
   2  -6  14   11.53    6.75
  -2   6 -14    3.86    5.37
   2   6  14    2.06    4.00
   2  -6  14    4.37    4.80
  -2  -6 -14   -2.42    4.14
  -2  -6 -15    8.75    6.61
  -2   6 -15    5.21    5.31
   2  -6  15    2.69    3.71
   2   6  15   12.51    6.52
   2  -6  15    8.33    5.25
   2  -6  16    4.46    3.93
   2  -6  16    9.36    6.26
  -2  -6 -16    2.01    4.99
  -2   6 -16    2.16    4.62
   2   6  16    8.75    6.04
  -2  -6 -17   -0.42    4.56
  -2   7  18    4.22    3.71
   2   7 -18    5.22    4.88
   2  -7 -17   -6.45    4.01
  -2   7  17    2.72    3.80
   2   7 -17    6.07    5.35
   2   7 -16    8.46    4.80
   2  -7 -16    2.21    5.59
  -2   7  16   -0.51    3.58
  -2  -7  16    6.04    4.55
   2   7 -15   14.05    6.37
  -2   7  15   12.64    7.39
   2  -7 -15   14.73    6.30
  -2  -7  15   13.88    5.61
  -2  -7  14    9.94    4.38
   2   7 -14   12.27    5.59
  -2  -7  14    4.23    3.04
   2  -7 -14    7.87    4.88
  -2   7  14    8.64    4.28
   2   7 -13   49.08   10.46
  -2  -7  13   42.54    8.01
  -2  -7  13   30.03    6.20
   2  -7 -13   23.20    7.34
  -2   7  13   31.54    7.55
  -2  -7  12    3.17    2.22
  -2  -7  12    8.95    3.16
  -2  -7  12    9.88    4.30
  -2   7  12   11.36    5.62
   2   7 -12    1.26    2.91
   2  -7 -12    4.95    3.22
  -2  -7  11   25.39    5.10
   2   7 -11   26.93    7.29
  -2  -7  11   27.23    4.86
  -2  -7  11   26.75    5.37
  -2   7  11   22.40    6.37
   2  -7 -11   38.65    8.37
   2  -7 -10   10.01    4.46
   2   7 -10    8.93    5.30
  -2  -7  10    6.82    3.29
  -2  -7  10   10.09    4.36
   2  -7 -10    9.75    3.35
  -2   7  10    8.51    4.76
  -2  -7   9  350.67   16.87
  -2  -7   9  342.14   16.69
   2  -7  -9  329.32   19.85
   2   7  -9  343.89   21.44
  -2   7   9  376.23   22.00
   2  -7  -9  314.03   16.40
  -2  -7   8   53.84    6.65
  -2   7   8   59.06    8.52
   2   7  -8   63.16    8.95
   2  -7  -8   49.49    7.03
   2  -7  -8   61.85    7.24
  -2  -7   8   53.84    6.06
   2  -7  -7  113.45    9.94
  -2  -7   7   96.04    8.97
   2   7  -7  111.55   10.97
  -2   7   7  107.92   11.13
   2  -7  -7  101.73    9.25
  -2  -7   7  105.91    7.60
  -2  -7   6   21.03    5.12
  -2  -7   6   21.96    3.96
  -2   7   6   21.04    6.66
   2  -7  -6   25.78    4.86
   2   7  -6   29.57    6.91
   2  -7  -6   25.30    5.22
  -2  -7   5  293.56   14.30
   2  -7  -5  277.16   12.17
  -2  -7   5  287.94    9.68
   2   7  -5  270.90   14.86
  -2   7   5  312.29   16.16
   2  -7  -5  301.83   15.68
   2   7  -4    8.72    3.08
  -2   7   4    5.63    2.77
   2  -7  -4    5.58    2.50
  -2  -7   4    6.28    3.06
   2  -7  -4    5.61    1.58
  -2  -7   4    5.74    1.07
   2  -7  -3 1830.72   38.50
   2  -7  -3 1797.59   20.56
   2   7  -3 1873.48   35.00
  -2  -7   3 1806.36   34.42
   2   7  -3 1786.70   16.75
  -2   7   3 1879.02   35.59
  -2  -7   3 1779.17   16.64
   2   7  -2   38.03    4.96
  -2  -7   2   35.01    4.80
  -2   7   2   29.41    4.17
   2   7  -2   35.37    1.96
   2  -7  -2   29.86    4.75
  -2   7   1  749.66   21.03
   2   7  -1  753.29   21.49
   2  -7  -1  764.11   24.55
  -2  -7   1  748.72   21.45
   2   7  -1  725.48   10.36
   2   7   0   23.27    3.69
   2  -7   0   18.58    4.19
  -2   7   0   23.78    4.23
   2   7   0   17.57    2.13
  -2  -7   0   25.07    3.72
  -2  -7  -1  442.47   16.37
  -2   7  -1  468.18    9.99
  -2   7  -1  451.35   16.08
  -2  -7  -1  480.27   17.02
   2  -7   1  462.12   19.35
   2   7   1  467.64   13.25
   2   7   1  463.51   17.27
  -2  -7  -2   12.72    2.63
  -2  -7  -2   16.14    3.02
   2  -7   2   16.21    3.68
  -2   7  -2   12.46    2.76
   2   7   2   13.55    2.52
  -2   7  -2   16.35    2.40
  -2   7  -3 1492.55   31.30
  -2  -7  -3 1521.49   33.53
  -2  -7  -3 1525.19   29.56
   2   7   3 1511.22   30.28
  -2   7  -3 1505.49   28.58
   2  -7   3 1473.54   34.95
  -2  -7  -4   73.74    8.10
  -2   7  -4   73.36    7.32
  -2   7  -4   68.27    7.35
   2   7   4   78.05    7.61
   2  -7   4   72.88    7.92
  -2  -7  -4   68.70    6.17
  -2  -7  -5  392.53   14.34
  -2   7  -5  430.42   19.26
   2  -7   5  407.35   18.07
   2   7   5  399.46   18.12
  -2   7  -5  423.75   18.55
  -2  -7  -5  410.52   20.09
  -2  -7  -6   26.72    5.94
  -2  -7  -6   24.63    3.86
   2  -7   6   26.65    5.42
  -2   7  -6   29.34    6.10
   2   7   6   25.79    5.84
  -2   7  -6   22.15    5.44
  -2  -7  -7  168.07    8.42
  -2  -7  -7  163.70   14.11
  -2   7  -7  176.29   14.30
   2  -7   7  166.30   11.14
  -2   7  -7  158.91   12.72
   2  -7   7  184.28   13.44
   2   7   7  162.51   13.64
   2  -7   8   51.95    5.82
  -2   7  -8   49.61    8.01
   2   7   8   47.50    7.93
  -2  -7  -8   42.19    7.27
   2  -7   8   40.04    6.70
  -2  -7  -9  261.02   19.47
  -2   7  -9  272.71   20.83
   2   7   9  277.69   19.58
   2  -7   9  256.69   17.60
  -2  -7 -10    6.87    4.03
  -2   7 -10   14.78    5.60
   2   7  10    9.65    5.04
   2  -7  10   11.97    5.38
   2  -7  11   -2.09    2.74
  -2   7 -11    2.51    3.21
   2   7  11    3.12    3.36
  -2  -7 -11    8.06    5.10
  -2  -7 -12    1.66    4.09
   2   7  12    9.14    4.11
   2  -7  12    5.31    4.62
  -2   7 -12    9.04    6.22
   2  -7  13   22.34    6.96
  -2  -7 -13   26.18    8.44
   2   7  13   30.59    8.37
  -2   7 -13   34.31    9.86
   2  -7  13   21.57    6.50
   2  -7  14    5.63    4.61
  -2  -7 -14   10.05    5.12
  -2   7 -14    6.84    5.42
   2   7  14   -2.28    3.32
   2  -7  14    3.31    4.26
   2  -7  15   18.70    7.66
  -2   7 -15    5.72    4.51
   2   7  15   11.98    6.31
  -2  -7 -15   20.81    7.74
   2  -7  15   15.23    6.68
   2  -7  16   -2.62    4.88
   2   7  16   -5.45    4.11
   2  -7  16    3.64    3.87
  -2  -7 -16    2.08    5.23
  -2   8  18   -1.84    4.94
   2   8 -18    9.52    7.48
  -2   8  17    3.06    5.32
   2  -8 -17    7.14    5.66
   2   8 -17   -3.19    5.13
  -2   8  16    2.51    3.56
   2   8 -16   -2.29    4.33
   2  -8 -16    2.48    3.29
   2   8 -15    9.62    6.32
   2  -8 -15   13.01    7.19
  -2   8  15   13.41    6.18
  -2  -8  15    3.03    3.74
  -2  -8  14   -1.47    2.38
  -2   8  14   -2.75    2.84
   2  -8 -14   -0.71    2.84
  -2  -8  14   -0.33    3.02
   2  -8 -13   10.96    5.40
   2   8 -13   11.26    6.33
  -2   8  13   16.38    6.94
  -2  -8  13    6.43    3.77
  -2  -8  13    6.72    3.45
  -2  -8  12   50.85    7.77
   2   8 -12   61.59   10.84
   2  -8 -12   47.46    9.62
  -2   8  12   61.01   10.90
  -2  -8  12   48.88    6.99
  -2  -8  12   58.60    8.62
   2   8 -11    6.86    2.90
  -2  -8  11   10.54    3.51
  -2   8  11    7.03    4.81
  -2  -8  11    7.94    3.60
   2  -8 -11    9.41    4.35
  -2  -8  10  146.20   11.44
  -2  -8  10  151.92   12.11
   2  -8 -10  135.53   13.36
   2  -8 -10  157.12   12.05
   2   8 -10  156.27   15.18
  -2   8  10  150.54   14.91
  -2   8   9   37.18    7.74
   2   8  -9   40.80    8.68
  -2  -8   9   35.54    6.03
   2  -8  -9   42.53    6.95
   2  -8  -9   30.11    6.04
  -2  -8   9   47.19    6.95
  -2  -8   8  133.28    9.67
  -2  -8   8  127.27   10.59
   2   8  -8  131.07   12.78
  -2   8   8  148.27   13.73
   2  -8  -8  142.76   11.67
   2  -8  -8  132.74   11.30
  -2  -8   7    4.07    3.15
   2  -8  -7    5.68    2.13
  -2   8   7    8.09    4.17
   2  -8  -7    3.58    1.93
   2   8  -7    2.76    2.54
  -2  -8   7    5.56    2.25
  -2  -8   6  784.47   24.77
  -2   8   6  805.53   28.63
  -2  -8   6  758.26   18.23
   2  -8  -6  785.93   26.93
   2  -8  -6  731.08   22.13
   2   8  -6  775.98   27.28
   2  -8  -5   73.01    6.15
  -2  -8   5   83.60    8.54
  -2   8   5   91.87    9.73
   2  -8  -5   92.24    9.22
   2   8  -5   85.10    8.93
  -2  -8   5   71.49    4.99
   2   8  -4 1006.74   27.54
   2  -8  -4  965.74   18.93
  -2  -8   4  962.61   26.86
  -2   8   4  971.66   28.36
  -2  -8   4  955.56   15.83
   2  -8  -4 1033.03   30.40
   2  -8  -3    2.38    0.72
   2   8  -3    4.25    1.03
  -2   8   3    5.93    2.92
  -2  -8   3    6.41    3.21
   2  -8  -3    3.94    2.18
  -2  -8   2 1112.68   27.86
  -2   8   2 1097.18   27.63
   2   8  -2 1138.40   27.84
   2  -8  -2 1165.66   32.03
   2   8  -2 1100.20   13.48
  -2  -8   1   67.11    6.99
   2   8  -1   50.18    5.67
   2  -8  -1   64.22    7.74
   2   8  -1   55.18    3.24
  -2   8   1   59.53    6.26
   2   8   0 4842.87   57.17
  -2  -8   0 4781.57   57.65
  -2   8   0 4804.37   54.49
   2   8   0 4700.00   37.81
  -2  -8  -1    1.32    1.93
   2   8   1   -3.34    2.89
  -2   8  -1   -1.61    1.93
   2   8   1   -1.25    1.84
   2  -8   1   -1.22    1.70
  -2   8  -1   -0.70    0.80
   2  -8   2  817.40   27.52
  -2  -8  -2  849.80   24.39
  -2  -8  -2  858.62   24.11
   2   8   2  846.57   21.26
  -2   8  -2  867.15   18.26
  -2   8  -2  831.27   23.96
   2  -8   3    2.02    1.53
  -2  -8  -3    1.76    1.18
  -2   8  -3    1.30    1.38
  -2  -8  -3    5.64    2.62
   2   8   3    6.23    0.99
  -2   8  -3    3.38    1.37
   2   8   4  756.39   23.74
  -2  -8  -4  748.52   26.09
   2  -8   4  769.52   26.37
  -2  -8  -4  769.08   22.16
  -2   8  -4  791.16   23.66
  -2   8  -4  725.83   24.23
  -2  -8  -5   -0.34    1.23
  -2   8  -5    1.35    2.43
   2   8   5   -0.59    1.36
  -2  -8  -5    2.75    1.98
   2  -8   5   -1.23    2.16
  -2   8  -5    1.44    2.10
  -2   8  -6 1196.14   33.73
  -2  -8  -6 1150.05   25.64
  -2   8  -6 1264.33   36.56
   2   8   6 1189.40   34.06
   2  -8   6 1194.96   32.22
  -2  -8  -6 1235.25   37.27
  -2   8  -7    2.80    2.26
   2   8   7    3.08    2.82
  -2  -8  -7    1.82    1.71
  -2  -8  -7    2.13    2.91
  -2   8  -7   -3.45    3.70
   2  -8   7    1.78    2.34
   2  -8   7    2.99    2.45
   2  -8   8   21.28    3.97
  -2   8  -8   16.15    3.71
  -2   8  -8   24.24    5.49
   2   8   8   20.94    5.47
  -2  -8  -8   17.61    5.30
   2  -8   8   28.37    5.39
   2   8   9    3.81    4.34
  -2  -8  -9    3.91    2.87
   2  -8   9    5.91    2.59
  -2   8  -9   -1.59    2.85
   2  -8   9    5.14    3.92
  -2   8 -10  166.85   17.22
   2   8  10  143.91   14.91
  -2  -8 -10  143.94   15.38
   2  -8  10  165.50   14.98
  -2  -8 -11    6.73    4.00
   2  -8  11    5.78    3.62
  -2   8 -11    5.00    5.08
   2   8  11    4.18    2.45
  -2  -8 -12   52.37   10.81
  -2   8 -12   45.43   10.51
   2   8  12   43.38   10.24
   2  -8  12   61.16   10.73
   2  -8  13   13.33    6.57
  -2   8 -13    9.97    5.85
  -2  -8 -13    9.69    6.13
   2  -8  13   12.88    5.89
   2   8  13    3.48    5.45
  -2  -8 -14   -1.27    3.21
   2  -8  14    0.41    3.55
   2  -8  14   -0.14    3.64
  -2   8 -14    0.49    3.54
   2   8  14   -4.55    4.17
   2  -8  15    0.17    2.83
  -2  -8 -15    3.38    4.77
  -2   8 -15    5.06    5.34
   2   8  15   -9.88    6.48
   2  -8  15    1.45    3.00
  -2  -8 -16   16.54    8.07
   2   8  16   12.41    7.21
   2  -8  16    9.80    6.34
  -2   9  18    4.56    4.72
   2   9 -18   -4.12    5.03
  -2   9  17    9.66    6.63
   2  -9 -17    0.78    4.08
   2   9 -17    6.13    5.89
   2   9 -16    5.72    5.48
   2  -9 -16   -3.30    3.13
  -2   9  16   10.11    6.00
   2   9 -15   16.73    6.55
   2  -9 -15   14.06    6.21
  -2   9  15   11.22    6.31
  -2  -9  15   11.29    5.83
   2   9 -14   30.42    9.27
   2  -9 -14   21.45    7.70
  -2   9  14   25.01    8.71
  -2  -9  14   16.84    6.15
  -2  -9  13   31.46    6.59
   2   9 -13   33.20    8.60
   2  -9 -13   30.31    8.78
  -2   9  13   32.85    8.97
  -2  -9  13   36.07    7.84
  -2  -9  12   21.58    5.36
   2   9 -12   29.93    7.46
  -2  -9  12   34.16    7.10
   2  -9 -12   26.44    6.62
  -2   9  12   21.64    6.78
  -2  -9  12   22.43    4.87
   2   9 -11   32.34    7.74
  -2  -9  11   31.48    5.90
   2  -9 -11   24.64    6.85
  -2   9  11   23.73    7.29
  -2  -9  11   31.41    6.45
  -2   9  10   47.41    8.81
   2   9 -10   46.38    9.48
  -2  -9  10   48.36    7.17
   2  -9 -10   36.97    7.10
   2  -9 -10   49.57    7.09
  -2  -9  10   40.34    6.72
  -2  -9   9  217.59   14.30
   2  -9  -9  185.76   14.93
   2   9  -9  203.80   16.93
  -2   9   9  208.07   17.67
  -2  -9   9  229.21   13.71
   2  -9  -9  215.13   14.96
   2   9  -8   74.35   10.04
  -2  -9   8   64.68    6.79
  -2  -9   8   67.31    8.05
  -2   9   8   66.50    9.34
   2  -9  -8   58.06    7.57
   2  -9  -8   73.16    8.82
  -2  -9   7  161.98   12.17
  -2   9   7  162.42   14.59
   2  -9  -7  141.85   12.00
   2   9  -7  187.29   14.72
   2  -9  -7  150.68   11.04
  -2  -9   7  147.47    9.36
   2  -9  -6   24.60    4.02
   2   9  -6   22.29    5.31
  -2   9   6   21.97    5.53
   2  -9  -6   27.74    5.36
  -2  -9   6   29.70    5.25
  -2  -9   6   22.76    3.40
  -2  -9   5  888.78   27.25
   2  -9  -5  855.33   20.99
  -2  -9   5  834.43   17.60
  -2   9   5  874.34   29.04
   2  -9  -5  911.37   30.18
   2   9  -5  925.92   28.67
   2   9  -4  568.84   21.63
   2  -9  -4  539.10   14.12
   2  -9  -4  614.44   24.76
  -2  -9   4  556.40   12.87
  -2   9   4  580.61   22.48
   2   9  -4  550.41   13.03
  -2  -9   4  535.79   21.16
  -2  -9   3 1155.11   30.24
   2   9  -3 1189.65   30.08
   2   9  -3 1144.68   16.52
  -2   9   3 1128.46   29.95
   2  -9  -3 1167.61   33.90
   2  -9  -3 1129.66   15.63
  -2   9   2  354.17   16.37
  -2  -9   2  357.01   16.82
   2   9  -2  362.91   16.65
   2  -9  -2  375.22   19.13
   2   9  -2  347.00    8.75
  -2   9   1  163.48   10.60
   2  -9  -1  164.35   12.80
   2   9  -1  153.34   10.47
  -2  -9   1  167.67   11.57
   2   9  -1  166.16    6.49
  -2  -9   0   40.43    5.76
  -2   9   0   45.10    6.34
   2   9   0   28.89    4.51
   2  -9   0   37.83    5.98
   2   9   0   41.66    3.77
  -2   9  -1  482.27   18.26
   2  -9   1  517.21   22.58
   2   9   1  490.27   19.38
  -2   9  -1  483.02   10.60
   2   9   1  497.82   15.11
  -2  -9  -1  506.72   19.75
   2  -9   2 1185.47   34.26
  -2  -9  -2 1171.66   29.64
  -2  -9  -2 1220.90   30.58
  -2   9  -2 1174.68   21.54
   2   9   2 1181.25   31.10
  -2   9  -2 1149.35   29.05
   2   9   2 1226.33   26.57
  -2  -9  -3 1425.04   34.65
  -2   9  -3 1434.69   28.40
  -2   9  -3 1465.22   33.09
   2   9   3 1450.97   31.37
  -2  -9  -3 1480.64   33.38
   2  -9   3 1442.15   38.03
  -2  -9  -4  349.23   16.01
  -2   9  -4  342.07   15.61
  -2  -9  -4  345.78   18.09
   2  -9   4  338.06   18.35
  -2   9  -4  356.91   17.04
   2   9   4  342.15   16.74
  -2   9  -5   56.08    7.26
   2   9   5   56.53    7.26
  -2  -9  -5   53.56    6.22
  -2  -9  -5   54.66    7.64
   2  -9   5   51.51    7.28
  -2   9  -5   55.36    7.06
  -2  -9  -6   15.27    3.44
  -2  -9  -6   22.79    5.39
   2   9   6   21.33    4.93
  -2   9  -6   20.28    4.90
   2  -9   6   17.08    4.80
  -2   9  -6   20.60    5.26
   2   9   7   81.75    9.47
  -2   9  -7   79.53    9.70
  -2  -9  -7   78.01    9.94
   2  -9   7   84.26    9.05
  -2  -9  -7   76.40    6.79
  -2   9  -7   87.85   10.21
   2   9   8  228.87   17.12
  -2  -9  -8  230.21   17.84
  -2   9  -8  233.34   17.86
   2  -9   8  228.04   16.06
   2  -9   8  229.45   14.33
  -2   9  -8  226.08   16.74
   2  -9   9   59.40    7.10
   2   9   9   55.58    9.03
  -2  -9  -9   65.57    9.83
  -2   9  -9   58.09    9.22
   2  -9   9   56.45    8.41
  -2   9 -10   72.74   11.36
  -2  -9 -10   50.72    9.46
   2   9  10   58.65    9.98
   2  -9  10   59.20   10.05
  -2   9 -11   29.95    8.58
  -2  -9 -11   19.60    6.91
   2   9  11   21.98    7.32
   2  -9  11   21.21    6.33
  -2  -9 -12   11.90    6.16
  -2   9 -12    4.86    4.20
   2   9  12    2.89    4.58
   2  -9  12    7.05    5.07
  -2   9 -13   45.12   11.00
   2   9  13   32.51    8.88
   2  -9  13   41.18   10.20
   2  -9  13   36.27    8.81
  -2  -9 -13   28.61    7.89
  -2  -9 -14    3.79    4.63
  -2   9 -14   12.83    7.69
   2   9  14   12.24    6.64
   2  -9  14    4.05    3.83
   2  -9  14    6.98    4.24
   2   9  15    8.39    6.90
   2  -9  15   16.96    6.60
   2  -9  15    6.10    4.10
  -2  -9 -15   14.65    8.07
  -2  -9 -16   -2.02    5.11
   2   9  16    1.00    5.32
   2  -9  16    4.83    4.92
  -2  10  18    4.33    5.36
   2  10 -17   13.96    8.53
  -2  10  17    2.01    5.14
   2  10 -16    1.79    6.08
   2 -10 -16   10.03    6.75
  -2  10  16    3.95    5.05
   2  10 -15    0.53    3.46
   2 -10 -15   -2.83    3.33
  -2  10  15    1.73    4.02
   2  10 -14    8.87    6.13
   2 -10 -14    4.55    4.02
  -2  10  14    9.21    5.24
  -2 -10  14    6.47    4.45
  -2 -10  13   26.35    5.98
   2  10 -13   29.10    7.73
   2 -10 -13   16.00    5.91
  -2 -10  13   25.30    6.82
  -2  10  13   26.85    8.25
  -2 -10  12   23.72    5.82
   2  10 -12   21.51    7.39
   2 -10 -12   18.37    6.29
  -2 -10  12   17.22    4.48
  -2  10  12   21.55    6.94
   2 -10 -11   55.49    9.46
   2  10 -11   66.86   11.60
  -2 -10  11   67.81    9.07
  -2  10  11   62.28   11.04
  -2 -10  11   75.88    9.41
   2 -10 -10    8.30    4.30
   2  10 -10   13.44    5.78
  -2 -10  10   10.24    4.20
  -2 -10  10    9.94    3.60
   2 -10 -10    5.19    2.93
  -2  10  10    7.33    5.04
   2 -10  -9   11.23    3.62
  -2 -10   9   14.87    4.43
  -2  10   9   15.16    5.56
   2  10  -9   17.73    5.34
   2 -10  -9    1.24    2.99
  -2 -10   9   13.80    3.79
  -2 -10   8   17.03    5.30
  -2  10   8   25.15    7.03
  -2 -10   8    7.43    2.98
   2 -10  -8   11.28    4.70
   2 -10  -8   10.25    4.11
   2  10  -8    9.31    5.73
  -2 -10   7  467.61   16.49
  -2 -10   7  484.67   21.60
   2 -10  -7  491.24   23.04
  -2  10   7  478.33   24.88
   2 -10  -7  429.45   18.56
   2  10  -7  495.12   24.03
   2 -10  -6   53.61    5.77
  -2 -10   6   56.76    7.33
  -2 -10   6   57.51    5.30
  -2  10   6   51.50    7.91
   2 -10  -6   49.45    7.07
   2  10  -6   51.18    7.29
   2 -10  -5  148.44   12.70
   2 -10  -5  144.45    8.70
  -2 -10   5  132.32   11.25
  -2 -10   5  130.67    7.19
   2  10  -5  126.70    7.35
  -2  10   5  148.79   12.97
   2  10  -5  131.50   11.64
   2  10  -4  144.41   11.36
   2  10  -4  143.47    7.06
  -2 -10   4  151.73   12.04
   2 -10  -4  150.28    7.37
   2 -10  -4  153.79   12.87
  -2  10   4  160.38   12.21
   2 -10  -3    8.51    1.26
  -2 -10   3   10.49    2.81
  -2  10   3   11.14    1.70
  -2  10   3    5.73    2.02
   2  10  -3   10.07    1.61
   2 -10  -3    7.48    2.35
   2  10  -3    8.69    3.48
   2 -10  -2  125.07   11.60
  -2  10   2  118.75    9.87
   2  10  -2  123.84   10.03
   2  10  -2  116.64    5.72
  -2 -10   2  125.90   10.71
   2  10  -1  335.02   10.09
  -2 -10   1  340.94   17.46
  -2  10   1  343.60   16.38
   2 -10  -1  350.85   19.11
   2  10  -1  355.95   16.51
  -2 -10   0  837.61   27.38
   2 -10   0  867.64   30.73
  -2  10   0  844.46   25.01
   2  10   0  841.15   17.81
   2  10   0  867.98   26.05
  -2 -10  -1  328.49   16.80
  -2  10  -1  319.82   15.38
  -2  10  -1  331.30    9.14
   2 -10   1  301.81   18.46
   2  10   1  342.12   13.10
   2  10   1  329.73   16.12
  -2 -10  -2   46.70    6.36
  -2 -10  -2   44.72    5.84
   2  10   2   49.82    6.41
   2  10   2   46.22    5.36
  -2  10  -2   42.07    6.37
  -2  10  -2   50.35    4.53
   2 -10   2   46.42    7.36
   2 -10   3   50.35    7.72
  -2 -10  -3   38.50    5.86
  -2 -10  -3   40.20    6.09
  -2  10  -3   34.56    5.74
   2  10   3   40.65    5.75
  -2  10  -3   38.39    4.64
  -2 -10  -4  143.16   11.74
   2  10   4  143.53   11.01
  -2 -10  -4  154.06   11.10
  -2  10  -4  149.22   10.29
  -2  10  -4  130.73   10.88
   2 -10   4  143.36   12.41
  -2  10  -5  350.87   18.22
  -2 -10  -5  360.41   16.89
   2  10   5  347.66   18.33
  -2  10  -5  342.50   17.48
   2 -10   5  331.05   18.96
  -2 -10  -5  384.12   20.09
  -2 -10  -6  142.69   13.15
   2 -10   6  151.44   12.56
  -2 -10  -6  158.41   10.93
  -2  10  -6  147.20   12.39
  -2  10  -6  135.83   11.98
   2  10   6  146.27   12.62
  -2 -10  -7  101.46    8.43
  -2  10  -7   98.44   11.17
   2 -10   7   97.40   10.03
  -2  10  -7   97.84   10.46
   2  10   7   95.87   10.90
  -2 -10  -7  118.01   12.17
   2  10   8   10.36    4.71
  -2  10  -8   15.52    5.27
   2 -10   8   18.00    5.72
   2 -10   8   16.18    5.36
  -2 -10  -8   14.78    6.22
  -2  10  -8    5.91    3.32
  -2  10  -9    8.59    3.94
   2 -10   9   17.79    5.58
   2  10   9   11.65    5.47
  -2 -10  -9    8.11    4.35
   2 -10   9    1.72    1.56
  -2  10 -10   48.99    9.76
  -2 -10 -10   59.66   10.31
   2  10  10   45.19    9.24
   2 -10  10   68.78   10.40
  -2 -10 -11   47.74   10.20
   2 -10  11   72.20   10.90
  -2  10 -11   74.87   13.42
   2  10  11   62.19   11.39
  -2 -10 -12    3.00    3.48
  -2  10 -12    9.29    4.53
   2  10  12    0.53    4.00
   2 -10  12    7.10    3.57
  -2 -10 -13    4.17    4.62
  -2  10 -13    5.11    4.33
   2  10  13    9.88    4.76
   2 -10  13   18.12    5.91
  -2 -10 -14    6.88    4.30
   2 -10  14    6.76    4.69
   2  10  14    4.45    5.37
   2 -10  14    5.00    5.28
  -2  10 -14    9.22    5.83
   2 -10  15    3.78    4.07
  -2 -10 -15    4.38    3.17
   2  10  15    4.61    4.42
   2 -10  15   -2.26    3.53
  -2 -10 -16   -2.36    5.69
   2  11 -17   -0.86    3.31
  -2  11  17   14.06    6.85
   2  11 -16   21.81    8.46
  -2  11  16   12.45    7.67
   2  11 -15   -0.24    3.42
   2 -11 -15    3.09    2.82
  -2  11  15    7.09    4.87
   2 -11 -14    6.47    4.83
   2  11 -14    8.98    5.42
  -2  11  14   13.23    6.30
  -2  11  13    5.59    5.29
  -2 -11  13   -0.13    2.60
   2  11 -13    8.94    5.36
   2 -11 -13    1.54    2.53
   2  11 -12   16.79    6.30
  -2 -11  12   16.98    4.61
   2 -11 -12   16.41    5.69
  -2  11  12   15.22    5.38
  -2 -11  12   16.17    4.22
  -2  11  11   56.71   10.98
   2 -11 -11   45.06    8.78
  -2 -11  11   48.00    8.15
   2  11 -11   53.87   10.44
  -2 -11  11   51.16    7.88
   2  11 -10  172.52   17.12
  -2 -11  10  173.78   14.39
  -2 -11  10  191.07   13.74
   2 -11 -10  149.67   13.99
  -2  11  10  176.18   17.53
   2 -11 -10  173.89   14.19
   2 -11  -9    5.52    2.80
  -2 -11   9    3.59    1.82
  -2  11   9    6.62    4.92
   2  11  -9    5.49    4.19
   2 -11  -9    9.98    3.86
  -2 -11   9    4.89    2.27
   2 -11  -8  322.66   17.38
  -2 -11   8  373.42   20.12
   2 -11  -8  370.21   20.95
  -2  11   8  345.64   22.93
  -2 -11   8  350.53   15.78
   2  11  -8  373.73   22.51
   2 -11  -7    9.74    4.63
  -2 -11   7    5.89    2.44
  -2 -11   7   13.35    4.41
  -2  11   7    7.78    4.05
   2 -11  -7    9.47    3.33
   2  11  -7   10.43    5.81
   2 -11  -6    7.40    2.17
  -2  11   6    4.52    2.91
   2 -11  -6   -0.27    1.67
   2  11  -6    4.79    2.08
  -2 -11   6    3.58    0.95
   2  11  -5   27.35    5.93
   2  11  -5   23.59    3.50
  -2 -11   5   27.20    6.19
   2 -11  -5   20.44    3.40
  -2  11   5   28.37    6.66
   2 -11  -5   25.02    5.89
  -2 -11   5   26.70    3.76
   2  11  -4  736.33   26.02
   2 -11  -4  699.59   16.12
  -2 -11   4  722.30   26.80
   2  11  -4  688.15   16.32
   2 -11  -4  749.90   29.42
  -2  11   4  735.42   26.95
  -2  11   3   53.30    3.70
  -2  11   3   55.48    6.77
   2  11  -3   57.78    4.26
  -2 -11   3   59.90    7.82
   2 -11  -3   63.19    9.13
   2  11  -3   53.90    6.71
   2 -11  -2  911.35   32.41
   2  11  -2  864.67   16.82
  -2 -11   2  891.49   29.00
  -2  11   2  877.88   27.61
   2  11  -2  924.29   28.00
   2  11  -1    1.49    2.73
  -2 -11   1   -1.02    2.53
  -2  11   1    0.02    2.81
   2  11  -1   -2.86    1.76
   2 -11  -1    2.75    1.51
   2  11   0   11.57    2.12
  -2  11   0   13.34    2.83
   2  11   0   11.03    2.95
   2 -11   0    8.92    2.97
  -2 -11   0   12.80    2.58
   2  11   1   60.75    7.05
  -2 -11  -1   55.26    7.44
  -2  11  -1   47.71    6.28
   2  11   1   57.58    5.48
   2 -11   1   51.66    8.19
   2  11   2 1457.44   36.68
  -2  11  -2 1414.98   34.31
  -2  11  -2 1392.89   24.37
   2  11   2 1436.33   30.74
   2 -11   2 1361.78   40.56
  -2 -11  -2 1406.27   36.90
   2 -11   3  241.46   17.06
  -2 -11  -3  236.72   15.20
  -2  11  -3  223.14   11.36
  -2 -11  -3  245.82   15.10
  -2  11  -3  242.09   14.47
   2  11   3  230.97   15.06
   2  11   3  222.61   13.12
   2 -11   4  449.11   22.91
   2  11   4  474.01   20.65
  -2 -11  -4  492.80   22.25
  -2 -11  -4  457.84   20.60
  -2  11  -4  449.37   18.34
  -2  11  -4  437.14   20.61
  -2  11  -5   34.60    5.60
   2  11   5   25.38    5.42
  -2  11  -5   32.30    5.35
  -2 -11  -5   39.33    6.70
  -2 -11  -5   34.93    5.60
   2 -11   5   33.87    6.81
  -2 -11  -6   51.33    6.52
  -2 -11  -6   55.53    8.39
  -2  11  -6   43.76    6.80
   2 -11   6   53.03    7.83
   2  11   6   43.17    7.15
  -2  11  -6   51.84    7.64
   2  11   7    3.96    2.33
  -2 -11  -7    2.18    1.58
  -2  11  -7    1.29    2.41
  -2 -11  -7    7.18    4.23
   2 -11   7    8.00    3.95
  -2  11  -7    7.27    3.82
  -2  11  -8  338.06   21.68
  -2 -11  -8  335.44   22.77
  -2  11  -8  373.17   23.37
   2 -11   8  340.58   19.38
   2  11   8  321.73   21.40
   2 -11   8  370.55   21.54
   2 -11   9   18.46    4.65
   2 -11   9   17.35    5.49
  -2 -11  -9   18.88    5.55
  -2  11  -9   18.41    5.82
   2  11   9   14.38    4.76
  -2  11  -9   11.84    3.48
  -2 -11 -10   32.37    7.64
   2  11  10   37.11    7.56
  -2  11 -10   33.69    7.88
   2 -11  10   33.79    6.58
  -2  11 -11   15.50    6.01
  -2 -11 -11   17.98    6.51
   2  11  11   16.32    5.62
   2 -11  11   32.29    7.75
  -2 -11 -12    3.40    3.17
   2  11  12    2.57    3.42
   2 -11  12    4.92    3.08
  -2  11 -12    0.53    2.78
  -2 -11 -13    7.35    4.66
  -2  11 -13    8.41    6.12
   2 -11  13    6.28    3.99
   2 -11  14   18.00    7.41
   2 -11  14   16.86    5.57
  -2 -11 -14   16.06    7.53
   2  11  14   10.59    5.90
   2 -11  15   -2.00    3.26
  -2 -11 -15   -2.22    4.14
   2  11  15    1.18    4.38
   2 -11  15   -6.28    5.16
  -2  12  17   10.36    7.67
   2  12 -16   18.49    8.72
  -2  12  16    0.69    3.31
   2 -12 -15   -1.38    4.03
   2  12 -15    0.24    3.07
  -2  12  15    2.79    5.23
   2  12 -14   19.31    9.19
   2 -12 -14   10.26    4.92
  -2  12  14    8.65    6.27
   2  12 -13   26.25    8.47
  -2  12  13   23.16    7.75
   2 -12 -13   20.40    6.91
  -2  12  12    0.62    2.64
   2  12 -12    5.59    4.83
   2 -12 -12    5.21    3.69
  -2 -12  12   -1.60    2.17
  -2 -12  12    3.15    2.25
   2  12 -11   63.15   11.36
   2 -12 -11   44.06    7.49
  -2  12  11   58.84   10.83
  -2 -12  11   58.96    8.66
  -2 -12  11   65.95    9.53
   2  12 -10   10.27    6.12
  -2 -12  10   11.35    4.52
  -2  12  10    9.36    5.32
   2 -12 -10    7.82    3.68
   2 -12 -10    7.19    4.00
  -2 -12  10   11.01    4.63
  -2  12   9    0.44    1.93
   2 -12  -9    4.72    2.61
  -2 -12   9   -0.19    1.43
   2 -12  -9    0.15    1.78
  -2 -12   9    4.20    2.45
  -2 -12   8   25.37    5.91
  -2 -12   8   20.16    4.32
   2 -12  -8   19.56    4.37
  -2  12   8   20.43    6.52
   2  12  -8   25.55    6.82
   2 -12  -8   26.84    6.35
   2 -12  -7  140.14   10.72
  -2 -12   7  149.07    9.62
  -2  12   7  156.65   14.58
   2  12  -7  158.48   14.59
  -2 -12   7  148.52   13.10
   2 -12  -7  157.90   14.28
  -2  12   6    8.13    2.34
   2 -12  -6   16.22    3.47
  -2 -12   6   16.55    4.39
   2 -12  -6   17.50    5.06
   2  12  -6   15.29    3.90
  -2 -12   6   17.75    3.10
   2  12  -5  581.29   16.90
  -2  12   5  638.70   26.79
   2 -12  -5  622.81   28.34
  -2 -12   5  641.73   26.17
   2 -12  -5  587.61   17.62
   2  12  -5  664.00   26.58
  -2 -12   4   11.24    4.03
   2 -12  -4   14.61    2.40
   2  12  -4   16.23    4.67
  -2  12   4   21.69    4.91
   2 -12  -4   16.31    5.42
   2  12  -4   13.59    2.54
   2  12  -3   19.45    2.56
   2  12  -3   18.75    4.08
  -2  12   3   15.27    3.04
  -2 -12   3   20.35    4.91
   2 -12  -3   27.51    6.30
  -2  12   2    1.94    1.22
   2  12  -2    2.43    1.23
   2  12  -2    1.76    1.45
  -2 -12   2   -0.14    1.55
   2  12  -1  581.11   15.47
   2 -12  -1  659.93   28.69
  -2 -12   1  583.33   25.02
  -2  12   1  597.90   23.21
   2  12  -1  626.21   24.11
   2  12   0   70.36    5.92
  -2 -12   0   84.89    9.37
   2  12   0   70.43    7.73
  -2  12   0   66.98    7.39
   2 -12   0   89.14   10.77
  -2 -12  -1  589.68   25.19
   2 -12   1  619.05   28.02
  -2  12  -1  599.98   22.91
   2  12   1  596.14   18.49
   2  12   1  585.86   23.68
  -2 -12  -2  316.67   18.32
   2  12   2  331.29   17.82
  -2  12  -2  301.80   11.50
   2  12   2  335.55   15.37
  -2  12  -2  303.59   16.71
   2 -12   2  308.40   19.74
  -2  12  -3   23.85    3.67
   2  12   3   18.90    4.43
  -2 -12  -3   21.46    4.29
   2 -12   3   14.67    3.66
  -2  12  -3   13.72    3.09
   2  12   3   24.82    4.49
  -2 -12  -3   25.66    5.29
  -2 -12  -4  388.17   20.46
   2 -12   4  405.25   22.78
  -2  12  -4  389.31   19.91
  -2 -12  -4  435.32   21.29
  -2  12  -4  399.27   17.48
   2  12   4  411.36   19.65
   2 -12   5  652.90   28.75
  -2 -12  -5  721.32   26.83
  -2  12  -5  675.52   25.25
  -2  12  -5  665.05   26.82
   2  12   5  713.52   27.67
  -2 -12  -5  692.15   28.92
  -2 -12  -6   73.49    9.94
   2 -12   6   62.43    8.81
  -2 -12  -6   65.18    7.97
  -2  12  -6   70.59    9.41
  -2  12  -6   70.34    8.90
   2  12   6   75.97    9.70
  -2  12  -7   96.29   11.38
  -2 -12  -7  122.43   13.04
  -2 -12  -7  121.05   10.40
  -2  12  -7  121.80   12.45
   2 -12   7  117.51   11.88
   2  12   7  114.17   12.21
   2 -12   8   28.12    6.79
  -2 -12  -8   16.85    5.30
   2 -12   8   22.11    5.78
  -2  12  -8   20.84    6.60
  -2  12  -8   18.14    6.19
   2  12   8   13.67    4.80
  -2  12  -9   24.83    6.72
  -2 -12  -9   16.55    5.81
   2  12   9   22.43    5.82
   2 -12   9   18.96    4.67
   2 -12   9   19.57    5.69
  -2  12  -9   17.18    5.63
   2  12  10   -1.71    3.14
   2 -12  10   -2.15    3.47
  -2  12 -10   -1.01    4.30
   2 -12  11   91.93   12.89
  -2 -12 -11   77.74   12.60
   2  12  11   72.09   12.18
  -2  12 -11   84.26   13.71
  -2 -12 -12   13.22    5.99
   2  12  12    4.75    2.26
  -2  12 -12   21.26    8.92
   2 -12  12   14.88    5.80
  -2 -12 -13    7.29    5.34
   2  12  13    1.05    3.45
   2 -12  13    7.04    4.60
  -2 -12 -14    8.15    5.26
   2  12  14    9.37    5.06
   2 -12  14    7.07    4.45
  -2 -12 -15    2.86    3.78
  -2  13  17    1.39    3.66
   2  13 -16    3.02    3.22
  -2  13  16    6.10    5.48
  -2  13  15    6.16    4.65
   2  13 -15   13.37    7.23
   2  13 -14   35.15   10.18
   2 -13 -14   18.97    7.29
  -2  13  14   27.94    9.00
  -2  13  13    1.87    3.05
   2 -13 -13    3.25    4.21
   2  13 -13    2.33    3.51
   2  13 -12    0.53    2.73
  -2 -13  12    7.08    4.12
  -2  13  12    7.46    4.56
   2 -13 -12    0.53    2.67
   2  13 -11   11.77    4.94
  -2 -13  11    6.33    3.27
   2 -13 -11    6.49    3.70
  -2  13  11   15.31    6.65
  -2 -13  11    9.92    4.29
  -2 -13  10   43.53    6.92
   2 -13 -10   30.62    6.65
   2  13 -10   43.05    8.89
  -2 -13  10   40.21    7.06
   2 -13 -10   40.81    7.45
  -2  13  10   45.58    9.61
   2  13  -9  111.14   13.29
  -2 -13   9   87.94    8.80
  -2 -13   9   92.43   11.01
  -2  13   9   85.93   12.42
   2 -13  -9   92.90   11.21
   2 -13  -9   76.05    9.34
  -2 -13   8   59.39    8.80
   2  13  -8   74.80   11.28
   2 -13  -8   49.97    7.00
   2 -13  -8   68.80    9.74
  -2  13   8   58.35    9.73
  -2 -13   8   56.16    6.64
   2 -13  -7   34.39    6.90
   2  13  -7   40.28    8.25
   2 -13  -7   27.11    4.83
  -2 -13   7   30.01    6.26
  -2  13   7   26.84    6.99
  -2 -13   7   29.52    4.33
   2 -13  -6   14.61    4.67
  -2  13   6   13.04    4.14
   2  13  -6    9.05    2.43
   2 -13  -6    8.88    2.55
  -2 -13   6   10.09    4.22
   2  13  -6   12.81    4.35
  -2 -13   6   11.36    2.54
   2 -13  -5   80.06    6.61
   2  13  -5   73.89    6.39
  -2 -13   5   86.32   10.29
   2  13  -5   91.90   10.48
  -2  13   5   88.41   10.45
   2 -13  -5   91.81   11.72
   2  13  -4  224.63   15.49
   2 -13  -4  244.60   17.97
   2  13  -4  204.70    9.89
  -2 -13   4  218.56   16.12
  -2  13   4  220.27   15.63
   2  13  -3  223.70   15.02
   2  13  -3  211.41    9.61
  -2 -13   3  227.38   16.54
  -2  13   3  235.72   15.64
   2 -13  -3  228.29   17.34
   2  13  -2  319.15   11.76
  -2 -13   2  339.52   20.10
   2  13  -2  326.96   17.91
  -2  13   2  341.73   18.54
   2 -13  -2  333.05   21.22
  -2 -13   1   28.39    5.79
   2 -13  -1   31.61    6.86
   2  13  -1   28.05    4.76
   2  13  -1   34.93    3.94
  -2  13   1   28.79    4.71
  -2 -13   0  248.56   16.96
   2  13   0  224.90   10.84
   2 -13   0  224.30   17.35
  -2  13   0  220.31   14.74
   2  13   0  239.65   15.09
   2  13   1  176.53   10.49
  -2 -13  -1  170.44   14.13
   2 -13   1  172.52   15.75
  -2  13  -1  179.84   12.89
   2  13   1  189.81   14.05
  -2  13  -2  104.79   10.05
   2 -13   2  107.38   12.31
   2  13   2  116.85   11.28
  -2 -13  -2  116.00   11.37
   2  13   2  106.34    8.92
  -2 -13  -3   92.07    9.82
  -2 -13  -3   94.75   10.17
   2  13   3   97.85   10.35
  -2  13  -3   87.82    7.21
  -2  13  -3   88.43    9.24
   2  13   3   86.05    8.92
   2 -13   3   80.08   10.75
   2  13   4  143.35   11.86
  -2 -13  -4  144.01   12.96
  -2 -13  -4  143.29   13.18
  -2  13  -4  145.45   10.74
   2 -13   4  160.42   14.86
  -2  13  -4  139.09   11.88
   2  13   4  155.62   13.63
  -2  13  -5    3.83    2.71
  -2  13  -5   -0.72    1.99
  -2 -13  -5    1.43    1.69
  -2 -13  -5   -3.04    2.61
   2  13   5    1.14    1.87
   2 -13   5    0.63    1.66
  -2 -13  -6  110.13   12.33
   2  13   6   90.30   10.87
  -2 -13  -6  100.10   10.46
  -2  13  -6  108.63   11.17
   2 -13   6   92.39   11.73
  -2  13  -6   85.66   10.72
   2 -13   7    6.55    3.53
  -2 -13  -7    1.55    1.61
  -2 -13  -7    3.62    3.37
  -2  13  -7   -0.36    2.04
   2  13   7   -0.42    1.70
  -2  13  -7    3.63    2.65
  -2 -13  -8  172.00   16.47
  -2  13  -8  170.19   15.96
   2 -13   8  161.34   14.23
  -2  13  -8  167.32   15.68
   2  13   8  163.75   15.65
  -2  13  -9   68.67   10.51
  -2 -13  -9   65.70   10.23
   2 -13   9   67.29   10.17
  -2  13  -9   63.87   10.40
   2  13   9   59.89   10.43
   2 -13   9   59.28    8.84
   2  13  10    5.66    3.61
  -2 -13 -10    0.21    2.56
  -2  13 -10   -2.82    4.45
   2 -13  10    5.47    4.19
   2  13  11    1.66    3.28
  -2  13 -11    2.04    2.74
  -2 -13 -11    3.36    3.90
  -2 -13 -12   18.76    7.18
   2 -13  12   16.89    6.87
   2  13  12   14.82    7.02
  -2 -13 -13    0.21    3.22
   2  13  13   -0.86    3.24
   2 -13  13    0.92    2.31
   2  13  14   19.90    8.14
  -2 -13 -14   11.13    5.10
   2 -13  14   15.02    6.94
  -2  14  16   -0.67    3.30
   2  14 -15    6.40    5.85
  -2  14  15    0.74    3.85
   2  14 -14   -0.95    3.48
  -2  14  14    1.13    5.24
  -2  14  13    6.32    5.21
   2  14 -13   -2.07    2.96
  -2  14  12   31.03    8.93
   2  14 -12   22.47    8.32
  -2 -14  12   23.48    6.38
   2 -14 -12   28.00    7.41
   2  14 -11   12.80    6.63
   2 -14 -11    9.44    4.30
  -2  14  11    6.68    5.25
  -2 -14  11    9.75    3.92
  -2 -14  10    2.43    2.73
   2 -14 -10    1.05    2.23
   2 -14 -10   -1.48    2.37
  -2  14  10    1.07    2.11
  -2  14   9   10.08    5.75
   2 -14  -9    4.59    3.24
  -2 -14   9    8.85    4.91
   2  14  -9    7.15    5.23
   2 -14  -9    4.93    4.12
  -2 -14   9    5.59    3.21
   2  14  -8   33.75    7.26
   2 -14  -8   26.01    5.45
  -2 -14   8   33.49    7.06
   2 -14  -8   31.39    6.79
  -2  14   8   17.96    5.02
  -2 -14   8   30.71    4.81
   2 -14  -7   21.01    4.55
  -2  14   7   20.10    6.01
   2 -14  -7   16.54    4.48
   2  14  -7   33.27    7.61
  -2 -14   7   26.96    6.35
  -2 -14   7   20.77    4.06
  -2 -14   6  282.63   19.22
   2 -14  -6  296.91   21.04
  -2  14   6  301.54   20.42
   2  14  -6  277.47   13.72
   2 -14  -6  268.01   13.57
   2  14  -6  301.75   20.07
  -2 -14   6  302.25   13.55
   2  14  -5   39.44    6.67
  -2  14   5   46.09    7.93
  -2 -14   5   34.76    6.85
   2  14  -5   36.49    4.64
   2 -14  -5   48.13    8.87
  -2 -14   4  160.98   14.29
   2  14  -4  165.70   13.89
   2 -14  -4  167.63   15.75
  -2  14   4  147.71   13.42
   2  14  -4  152.60    8.96
  -2  14   3   15.81    4.64
   2 -14  -3   20.25    6.00
  -2 -14   3   21.85    6.62
   2  14  -3   12.43    2.40
   2  14  -3   15.67    4.71
   2  14  -2   95.62    9.81
   2  14  -2   80.49    6.24
  -2  14   2   96.56   10.21
   2 -14  -2  104.51   12.38
  -2 -14   2   96.18   11.07
   2 -14  -1  224.32   17.88
  -2 -14   1  225.21   16.78
   2  14  -1  200.00   14.69
  -2  14   1  215.96   14.95
   2  14  -1  196.73   10.12
  -2  14   0  848.37   29.43
  -2 -14   0  811.92   32.51
   2  14   0  774.82   21.11
   2  14   0  861.99   29.99
   2 -14   0  837.69   34.93
   2 -14   1   12.85    3.98
   2  14   1    5.03    1.49
  -2 -14  -1    6.83    1.80
  -2  14  -1    5.84    2.28
   2  14   1    7.93    3.26
   2  14   2   -1.74    2.78
  -2 -14  -2   -7.37    4.64
   2  14   2   -1.33    2.28
  -2  14  -2   -1.66    3.21
   2 -14   2   -3.93    3.29
   2  14   3  196.81   15.26
  -2 -14  -3  222.35   16.92
   2 -14   3  204.06   17.47
   2  14   3  202.30   13.62
  -2  14  -3  187.91   14.22
  -2  14  -4    1.12    2.00
  -2 -14  -4    0.73    1.84
   2  14   4   -0.02    2.42
   2 -14   4    4.31    2.75
   2  14   4   -6.70    4.71
  -2 -14  -4   -2.00    1.69
  -2  14  -4   -2.38    2.73
  -2  14  -5   23.61    5.33
  -2 -14  -5   24.16    5.72
   2  14   5   18.13    4.86
  -2  14  -5   21.79    5.62
  -2 -14  -5   19.16    4.78
   2 -14   5   17.79    5.54
   2  14   5   22.02    5.34
  -2 -14  -6  438.75   22.60
   2  14   6  409.36   23.22
  -2  14  -6  427.77   22.36
   2 -14   6  436.39   25.22
  -2  14  -6  404.37   22.86
  -2 -14  -6  428.72   24.58
   2 -14   7    8.83    4.37
   2  14   7    0.22    2.31
  -2 -14  -7    4.48    3.36
  -2  14  -7    7.16    2.82
  -2 -14  -7    5.40    3.06
  -2  14  -7    7.66    3.82
   2 -14   8   30.75    6.45
   2  14   8   26.86    6.68
  -2 -14  -8   32.15    7.58
  -2  14  -8   35.26    7.42
  -2  14  -8   40.45    7.81
  -2  14  -9   19.27    5.59
  -2 -14  -9   15.07    5.13
   2 -14   9   13.84    4.98
   2  14   9   21.83    7.53
  -2  14  -9   21.52    6.73
   2 -14   9   21.78    6.34
   2  14  10   18.22    7.35
  -2 -14 -10   22.33    6.69
  -2  14 -10   22.81    6.81
   2 -14  10   32.39    7.15
  -2 -14 -11   13.02    5.56
   2  14  11   19.99    6.95
   2 -14  11   21.84    6.96
  -2 -14 -12   16.80    6.49
   2  14  12    9.94    4.66
   2 -14  12   18.45    6.99
  -2 -14 -13   -6.13    4.87
   2  14  13    1.76    3.71
   2 -14  13    4.78    4.23
  -2 -14 -14    0.41    3.05
  -2  15  16    6.56    4.36
   2  15 -15   10.77    7.01
  -2  15  15    4.60    5.75
   2  15 -14   -4.98    5.02
  -2  15  14   -5.75    6.06
   2  15 -13   -2.70    3.50
  -2  15  13    4.45    4.60
  -2  15  12   13.82    7.81
   2  15 -12    3.59    4.08
  -2 -15  12    6.23    4.94
   2  15 -11    5.30    5.05
  -2 -15  11    5.05    2.89
  -2  15  11    6.13    4.38
  -2 -15  10   -3.08    2.93
  -2  15  10    1.78    2.89
   2 -15 -10   -0.57    2.21
   2 -15 -10    6.56    3.15
   2  15 -10    2.12    3.37
   2 -15  -9  101.52   10.76
   2  15  -9   99.72   13.20
  -2 -15   9   98.25   11.98
  -2  15   9   89.04   13.37
   2 -15  -9   99.29   12.36
   2  15  -8    7.12    3.26
   2 -15  -8   11.32    3.43
   2 -15  -8   15.02    5.55
  -2 -15   8   15.67    5.09
  -2  15   8    2.86    3.18
  -2 -15   7   65.98    9.87
   2 -15  -7   83.09   11.50
  -2  15   7   70.15   10.44
   2  15  -7   77.75   11.35
  -2 -15   7   67.91    7.02
  -2  15   6    1.69    3.82
   2  15  -6    3.53    1.61
  -2 -15   6    6.62    5.01
   2 -15  -6    6.25    5.06
   2  15  -6    6.79    4.88
  -2 -15   6    4.88    2.41
   2  15  -5   62.92    8.94
  -2  15   5   66.52    9.60
  -2 -15   5   68.92   10.15
   2  15  -5   61.62    6.19
   2 -15  -5   75.62   11.22
  -2 -15   4    8.17    4.86
   2  15  -4    0.52    1.49
   2  15  -4    5.45    2.91
  -2  15   4    2.93    1.46
   2 -15  -4    4.44    3.32
   2  15  -3  565.53   25.45
  -2 -15   3  572.81   27.70
   2 -15  -3  591.47   30.04
  -2  15   3  560.19   26.01
   2  15  -3  548.83   17.24
   2  15  -2    0.87    1.05
   2  15  -2   -6.04    4.18
  -2 -15   2    1.65    2.41
   2 -15  -2    2.97    2.56
  -2  15   2   -2.56    3.34
   2  15  -1   50.78    7.14
  -2 -15   1   52.50    8.52
   2  15  -1   52.34    5.36
  -2  15   1   55.89    8.01
   2 -15  -1   51.76    8.87
   2  15   0   44.24    6.81
  -2  15   0   58.95    7.94
   2  15   0   52.14    5.76
   2 -15   0   49.56    8.91
  -2 -15   0   57.56    9.16
   2  15   1   21.51    3.85
  -2  15  -1   17.91    4.06
   2  15   1   24.42    5.43
   2 -15   1   28.84    6.78
  -2 -15  -1   16.89    4.52
   2  15   2   78.65    9.64
   2 -15   2   85.83   12.07
  -2  15  -2   84.48    9.40
   2  15   2   78.17    8.23
  -2 -15  -2   97.08   11.65
   2 -15   3  738.60   34.32
   2  15   3  781.96   31.14
  -2 -15  -3  808.67   33.04
  -2  15  -3  735.92   29.11
   2  15   3  762.64   27.08
  -2  15  -4    2.18    1.47
  -2 -15  -4   -0.55    3.53
   2  15   4    3.38    2.82
   2  15   4    4.74    3.04
   2 -15   4    5.09    2.43
  -2 -15  -5   50.34    8.48
  -2 -15  -5   49.48    8.07
   2  15   5   44.98    7.94
   2  15   5   40.35    7.39
   2 -15   5   46.40    8.76
  -2  15  -5   27.82    5.25
  -2 -15  -6   35.85    7.71
  -2  15  -6   35.03    7.56
  -2 -15  -6   36.01    6.80
   2 -15   6   37.10    8.17
   2  15   6   29.50    6.43
  -2 -15  -7   78.82    9.95
  -2  15  -7   84.52   11.34
   2 -15   7   74.67   10.87
   2  15   7   64.18   10.35
  -2 -15  -7   65.46   10.26
  -2 -15  -8    4.76    2.89
  -2  15  -8    7.13    4.06
   2 -15   8   -1.36    2.25
   2  15   8    2.76    2.33
  -2 -15  -9  133.93   15.67
   2 -15   9  127.95   13.65
  -2  15  -9  136.99   15.54
   2  15   9  148.12   16.49
   2 -15   9  162.43   15.94
  -2 -15 -10    9.64    4.33
   2  15  10    8.72    5.46
   2 -15  10   14.81    5.88
  -2 -15 -11    2.88    3.29
   2 -15  11    0.83    3.26
   2  15  11   -1.98    2.41
  -2 -15 -12    4.73    4.06
   2  15  12    5.51    4.70
   2 -15  12    4.91    2.46
   2  15  13    6.70    3.87
  -2 -15 -13    2.70    3.54
   2 -15  13   10.17    5.47
  -2  16  15   -7.76    5.97
   2  16 -14   -2.50    4.84
  -2  16  14   -3.11    4.72
   2  16 -13    4.51    5.18
  -2  16  13    5.37    5.27
   2  16 -12   22.92    7.81
  -2  16  12   31.03    9.50
  -2 -16  11   -0.40    2.57
  -2  16  11    8.46    4.57
   2  16 -11   11.40    4.83
   2 -16 -10   11.41    4.76
   2  16 -10   19.94    6.64
  -2  16  10   12.73    5.57
  -2 -16  10   19.59    6.20
   2  16  -9    7.89    4.47
  -2 -16   9    3.57    3.06
  -2  16   9    8.15    4.34
   2 -16  -9    7.44    4.53
   2 -16  -8   13.41    4.98
  -2 -16   8   27.93    6.94
   2  16  -8   30.78    7.86
  -2  16   8   27.79    8.23
  -2 -16   7    6.96    4.45
  -2  16   7    9.26    4.49
   2  16  -7    8.70    3.88
   2 -16  -7    8.80    4.27
   2 -16  -6  163.61   16.10
  -2 -16   6  145.92   14.74
  -2  16   6  142.95   15.43
   2  16  -6  145.17   14.79
   2  16  -5   45.24    8.16
  -2  16   5   54.41    8.73
   2 -16  -5   59.15   10.10
  -2 -16   5   62.85   10.38
   2 -16  -4  110.06   13.59
   2  16  -4  116.60   12.12
  -2 -16   4  126.45   13.51
  -2  16   4  116.90   12.72
   2  16  -3   -5.82    3.97
  -2  16   3    0.84    1.79
   2 -16  -3   -0.82    2.12
  -2 -16   3    3.80    3.57
   2  16  -3   -3.06    2.17
  -2  16   2   90.46   10.93
   2  16  -2   84.46    7.13
  -2 -16   2   87.64   11.55
   2  16  -2   80.72    9.58
   2 -16  -2  112.87   14.00
  -2 -16   1   49.13    8.25
   2  16  -1   49.81    5.56
  -2  16   1   53.43    7.59
   2 -16  -1   55.06    9.78
   2  16  -1   47.38    7.36
   2  16   0  210.02   12.15
   2  16   0  215.40   15.78
  -2 -16   0  220.40   17.99
   2 -16   0  226.84   19.40
  -2  16   0  232.14   16.44
   2  16   1   37.80    6.48
   2  16   1   49.20    6.04
   2 -16   1   50.63    9.57
  -2 -16  -1   47.70    7.98
  -2  16  -1   48.00    7.26
   2 -16   2   25.60    6.83
  -2 -16  -2   29.12    6.85
  -2  16  -2   24.50    5.42
   2  16   2   23.40    5.22
   2  16   2   23.51    4.49
  -2  16  -3   -0.85    2.44
   2  16   3    1.24    1.81
   2 -16   3    4.05    3.19
  -2 -16  -3   -0.17    2.65
   2  16   3    2.75    1.79
   2  16   4  150.54   14.44
  -2 -16  -4  155.00   15.10
   2 -16   4  133.44   15.35
  -2  16  -4  129.19   12.67
   2  16   4  132.32   12.57
  -2  16  -5    6.61    3.67
  -2 -16  -5   15.85    4.71
  -2 -16  -5   14.83    5.07
   2  16   5   12.43    4.29
   2  16   5   17.33    5.81
   2 -16   5    8.79    4.07
   2  16   6  144.04   15.32
  -2 -16  -6  150.49   14.36
   2 -16   6  128.27   14.83
  -2  16  -6  159.59   15.03
   2  16   6  131.61   14.15
  -2 -16  -6  156.61   15.12
  -2 -16  -7   38.81    8.14
  -2  16  -7   38.97    8.10
  -2 -16  -7   31.23    6.48
   2 -16   7   33.08    7.13
   2  16   7   25.68    6.08
  -2 -16  -8   11.08    4.67
   2 -16   8    5.66    3.98
   2  16   8    3.51    3.78
  -2  16  -8    1.22    3.20
  -2  16  -9    1.56    3.80
  -2 -16  -9   -0.93    3.83
   2 -16   9    4.18    2.97
   2  16   9    2.60    3.37
   2 -16   9    0.07    2.72
  -2  16 -10   27.48    7.64
  -2 -16 -10   19.16    6.09
   2  16  10   27.46    7.89
   2 -16  10   20.16    6.90
  -2 -16 -11    6.50    3.48
   2  16  11    3.19    3.51
  -2 -16 -12   14.09    6.64
   2  16  12    7.29    5.83
   2 -16  12   20.83    7.13
  -2  17  15    0.93    4.27
  -2  17  14    7.25    6.49
   2  17 -13    9.22    5.49
  -2  17  13    3.14    3.56
   2  17 -12    2.82    3.34
  -2  17  12    6.44    4.42
  -2 -17  11    2.64    2.90
   2  17 -11   -0.36    3.86
  -2  17  11   -1.36    4.02
   2  17 -10   19.72    7.00
  -2  17  10   11.19    6.02
  -2 -17  10   11.60    4.70
  -2 -17   9   30.42    7.52
  -2  17   9   31.53    8.38
   2  17  -9   43.81    9.66
   2 -17  -9   30.75    8.14
  -2  17   8   11.11    4.73
  -2 -17   8   10.97    4.98
   2 -17  -8    9.81    5.05
   2  17  -8   16.68    6.31
   2  17  -7   18.96    6.14
  -2  17   7   10.63    4.16
  -2 -17   7   15.34    5.37
   2 -17  -7   12.13    5.25
  -2 -17   6    3.97    3.62
  -2  17   6    0.54    3.21
   2 -17  -6    3.48    2.93
   2  17  -6    4.30    3.80
   2  17  -5   57.30    9.15
  -2  17   5   69.43   10.81
  -2 -17   5   66.52   11.34
   2 -17  -5   57.29   10.23
   2  17  -4    7.09    2.28
  -2 -17   4    9.98    4.52
  -2  17   4    8.47    3.40
   2 -17  -4    5.65    2.38
  -2  17   3   13.90    4.33
  -2 -17   3   22.28    5.58
   2  17  -3   16.05    4.98
   2 -17  -3   16.81    6.09
   2  17  -2  130.18    9.36
   2  17  -2  149.04   13.76
  -2 -17   2  135.85   15.00
   2 -17  -2  142.15   15.83
  -2  17   2  142.63   13.99
  -2  17   1   38.37    7.15
   2  17  -1   30.63    4.43
   2 -17  -1   52.54    9.82
   2  17  -1   34.71    6.18
  -2 -17   1   43.09    8.60
   2  17   0   10.86    3.68
  -2 -17   0   11.28    4.42
   2  17   0    9.76    2.81
  -2  17   0    7.99    2.66
   2 -17   0   16.20    5.60
  -2 -17  -1   63.35    9.52
   2  17   1   61.11    7.20
  -2  17  -1   50.86    8.09
   2  17   1   58.10    8.62
   2 -17   1   66.89   10.73
   2  17   2  121.31   10.73
  -2  17  -2  110.30   11.93
  -2 -17  -2  125.06   14.17
   2 -17   2  134.76   15.43
   2  17   2  119.85   12.64
  -2 -17  -3  138.26   14.94
   2  17   3  131.95   11.90
  -2  17  -3  122.68   12.41
   2  17   3  132.73   13.70
   2 -17   3  131.44   15.37
   2  17   4   86.50   11.13
   2  17   4   89.18   10.46
  -2  17  -4   85.24   10.56
  -2 -17  -4   87.46   11.64
   2 -17   4   91.74   12.86
   2  17   5   -1.50    2.64
  -2  17  -5   -1.95    1.86
   2 -17   5    0.20    2.01
   2  17   5    0.30    3.16
  -2 -17  -5    0.31    1.84
   2 -17   6    8.60    4.44
  -2 -17  -6    2.37    2.00
   2  17   6    0.53    2.47
  -2 -17  -6    1.95    2.01
  -2  17  -6   -3.23    3.98
   2  17   6    2.90    2.55
  -2 -17  -7   51.28    9.34
  -2  17  -7   49.24    9.17
  -2 -17  -7   57.26    9.22
   2 -17   7   61.17   10.14
   2  17   7   51.34    9.82
   2  17   7   63.26   11.14
  -2 -17  -8   47.78    9.37
  -2  17  -8   37.37    8.22
   2 -17   8   38.53    8.89
   2  17   8   48.77    9.69
   2  17   9    2.29    3.50
  -2 -17  -9   10.38    5.92
   2 -17   9    4.05    3.01
  -2  17  -9    4.92    3.16
   2 -17   9    6.39    2.54
  -2 -17 -10   11.01    4.13
   2  17  10   10.05    5.20
   2 -17  10    8.59    3.31
  -2  17 -10   13.16    5.81
  -2 -17 -11    3.31    4.00
   2  17  11   10.28    5.69
   2 -17  11    4.74    4.38
  -2 -17 -12   -0.05    3.14
   2 -17  12   -1.55    4.14
  -2  18  14   -5.14    5.34
  -2  18  13    3.38    4.87
   2  18 -12    1.82    3.12
  -2  18  12    0.49    3.67
  -2 -18  11    4.40    3.86
   2  18 -11    5.49    4.05
  -2  18  11    1.81    2.71
  -2  18  10    6.93    3.34
   2  18 -10   13.29    6.06
  -2 -18  10    5.53    4.06
  -2 -18   9    4.00    3.05
   2  18  -9    4.46    5.29
   2 -18  -9    5.96    4.26
  -2  18   9    2.71    2.48
  -2  18   8    5.02    4.33
  -2 -18   8   -2.12    2.49
   2 -18  -8    2.88    2.37
   2  18  -8    8.38    5.46
  -2  18   7  101.03   13.71
   2  18  -7   95.48   13.27
   2 -18  -7  108.22   14.30
  -2 -18   7   80.00   11.83
   2 -18  -6   27.74    7.50
   2  18  -6   17.77    5.69
  -2 -18   6   20.21    6.39
  -2  18   6   20.39    5.73
   2  18  -5   66.72   10.14
  -2 -18   5   64.02   11.22
  -2  18   5   56.39    9.62
   2 -18  -5   69.20   11.63
   2  18  -4   29.26    6.03
  -2  18   4   23.25    5.98
  -2 -18   4   39.03    8.38
   2 -18  -4   46.08    9.69
  -2 -18   3    2.22    3.27
   2 -18  -3   10.25    3.86
  -2  18   3    7.59    3.11
  -2 -18   2   -0.53    2.02
  -2  18   2   -1.41    1.88
   2  18  -2    1.32    2.36
   2 -18  -2    2.81    2.40
   2 -18  -1   95.88   13.38
  -2 -18   1   88.00   12.81
  -2  18   1   94.27   11.43
   2  18  -1   91.16   11.21
   2  18   0   24.64    5.22
  -2 -18   0   35.79    8.29
  -2  18   0   21.07    5.06
   2 -18   0   29.64    7.80
   2  18   0   29.55    5.04
  -2  18  -1  144.23   13.84
  -2 -18  -1  164.58   16.86
   2 -18   1  158.14   17.41
   2  18   1  158.21   14.57
   2  18   1  135.19   11.20
   2  18   2    0.51    2.14
   2  18   2    1.74    3.32
  -2  18  -2   -2.62    3.68
   2 -18   2   -0.29    4.70
  -2 -18  -2   -1.55    3.44
  -2 -18  -3   14.50    4.66
   2  18   3    4.36    2.51
   2  18   3    3.26    2.70
  -2  18  -3    7.57    3.58
   2 -18   3    8.92    4.34
   2  18   4   17.72    6.08
  -2  18  -4   17.90    4.58
   2 -18   4   24.60    7.36
   2  18   4   21.94    5.29
  -2 -18  -4   29.98    7.31
  -2  18  -5   71.09   10.73
  -2 -18  -5   80.94   11.78
   2  18   5   76.54   10.39
   2  18   5   81.72   11.76
   2 -18   5   82.08   12.85
   2  18   6    8.12    4.36
   2  18   6    7.96    3.24
   2 -18   6    2.69    3.33
  -2 -18  -6    1.04    2.41
  -2  18  -6    2.72    2.42
  -2  18  -7   22.22    5.92
  -2 -18  -7   21.82    6.72
   2 -18   7   20.18    5.55
   2  18   7   20.11    5.95
   2  18   7   21.79    6.25
   2 -18   8    4.57    3.51
  -2 -18  -8   10.92    5.08
   2  18   8   -5.34    4.17
   2  18   8    1.63    2.86
  -2  18  -8    1.94    2.92
  -2 -18  -9    4.50    2.99
  -2  18  -9    4.68    3.22
   2  18   9    2.85    2.53
   2 -18   9    7.94    4.67
   2  18   9   -1.96    3.74
   2 -18   9   -2.01    3.70
  -2  18 -10   14.85    6.04
  -2 -18 -10   17.12    6.68
   2  18  10   19.77    7.37
   2 -18  10   16.21    5.25
  -2 -18 -11   12.26    6.06
   2 -18  11   21.73    7.19
  -2  19  13   -1.58    2.90
  -2  19  12   -2.57    3.44
   2  19 -11    0.76    3.24
  -2  19  11   -4.16    3.62
  -2 -19  11   -0.74    2.65
  -2  19  10    7.08    4.90
   2  19 -10   10.64    6.31
  -2 -19  10    0.17    2.41
  -2 -19   9    1.25    2.53
   2 -19  -9   -2.05    4.07
  -2  19   9   -2.54    3.37
   2  19  -9    7.43    4.34
   2  19  -8   50.50   10.90
   2 -19  -8   42.33    9.52
  -2  19   8   48.15   10.59
  -2 -19   8   46.78    9.34
  -2  19   7    5.35    3.33
  -2 -19   7   -2.96    3.58
   2 -19  -7    8.47    5.09
   2  19  -7    6.74    4.61
  -2 -19   6    2.41    3.88
  -2  19   6    7.13    2.80
   2 -19  -6    3.69    2.58
   2  19  -6   -4.02    3.58
   2 -19  -5   11.05    5.69
  -2  19   5   13.18    4.05
  -2 -19   5   12.03    4.79
   2  19  -5   11.28    4.91
   2  19  -4   58.38    9.44
  -2  19   4   42.15    8.47
  -2 -19   4   65.41   11.09
   2 -19  -4   50.06   10.27
  -2  19   3   -8.76    5.09
   2  19  -3   -2.23    4.01
  -2 -19   3    1.17    2.51
   2 -19  -3   -5.68    5.88
   2  19  -2   88.86   11.56
  -2  19   2   86.38   11.59
   2 -19  -2   82.47   12.56
  -2 -19   2   87.69   12.52
   2  19  -1   -5.86    3.47
   2 -19  -1   -2.02    3.66
  -2  19   1    2.22    2.95
  -2 -19   1    0.62    2.28
   2 -19   0   -3.92    2.75
  -2 -19   0   -4.78    3.67
   2  19   0   -3.39    3.37
  -2  19   0   -2.81    3.66
   2  19   1   -4.31    3.56
  -2 -19  -1    2.15    2.33
  -2  19  -1   -3.21    3.44
   2 -19   1    5.82    4.04
   2  19   2   92.95   12.13
  -2 -19  -2  100.58   13.36
  -2  19  -2   98.88   11.97
   2  19   2   73.41    8.85
   2 -19   2   99.94   13.68
   2  19   3   11.97    4.40
  -2  19  -3    9.76    3.98
   2 -19   3   10.49    4.58
   2  19   3    7.77    3.34
  -2 -19  -3    8.39    3.67
   2  19   4   60.71   10.44
   2  19   4   63.04    9.29
  -2 -19  -4   52.21    9.76
   2 -19   4   59.19   11.56
  -2  19  -4   64.55    9.71
   2  19   5    4.38    3.07
  -2 -19  -5    3.08    2.79
   2 -19   5   -1.55    2.49
   2  19   5    2.67    2.04
  -2  19  -5    4.51    2.61
  -2  19  -6   11.78    4.13
  -2 -19  -6   12.19    4.69
   2 -19   6   12.80    5.23
   2  19   6   17.48    5.42
   2  19   6   15.20    5.75
   2  19   7    3.02    3.40
   2  19   7    5.83    4.12
  -2  19  -7    3.10    3.59
   2 -19   7    3.58    2.76
  -2 -19  -8   37.18    9.35
  -2  19  -8   47.92    9.56
   2 -19   8   52.42   10.97
   2  19   8   46.66    9.67
   2  19   8   41.36    9.38
   2 -19   9   -4.80    3.76
  -2  19  -9   -0.85    3.19
  -2 -19  -9   -0.69    3.37
   2  19   9   -1.47    2.42
  -2  19 -10    5.37    3.68
   2 -19  10   -5.21    3.76
  -2  20  13   -1.86    3.18
  -2  20  12    8.82    5.30
  -2  20  11   11.02    5.94
  -2  20  10    0.47    4.49
  -2 -20  10   -3.55    4.25
  -2  20   9   -3.59    3.52
  -2 -20   9   -0.04    2.76
   2  20  -9   -0.63    3.34
  -2  20   8    2.26    3.50
  -2 -20   8    6.95    4.48
   2  20  -8   17.48    6.43
   2 -20  -8    5.85    3.99
   2  20  -7   11.26    5.67
  -2 -20   7    8.48    3.98
  -2  20   7    4.70    3.23
   2 -20  -7    5.41    3.85
  -2 -20   6    2.57    3.15
  -2  20   6   -1.84    3.75
   2 -20  -6   -1.63    3.55
   2  20  -6   -2.81    2.89
  -2 -20   5   32.68    8.93
   2 -20  -5   45.80    9.93
  -2  20   5   25.77    7.02
   2  20  -5   22.37    6.62
  -2  20   4    0.57    2.74
   2  20  -4   -1.80    3.28
  -2 -20   4    0.73    2.67
   2 -20  -4   -5.34    4.95
   2  20  -3   -5.64    3.78
  -2  20   3   -4.53    4.58
   2 -20  -3   -3.01    4.48
  -2 -20   3    0.78    3.60
   2 -20  -2    7.71    4.60
   2  20  -2   -0.92    4.23
  -2 -20   2   11.27    5.18
  -2  20   2    6.61    3.54
   2  20  -1   81.98   11.16
  -2 -20   1   93.26   13.81
  -2  20   1   83.80   11.67
   2 -20  -1   90.17   13.95
   2 -20   0   29.79    7.86
  -2 -20   0   34.21    8.37
  -2  20   0   15.95    4.72
   2  20   0   25.74    6.04
   2  20   1   11.65    3.50
   2 -20   1   14.77    6.10
  -2  20  -1   13.05    3.96
  -2 -20  -1   24.32    6.68
  -2 -20  -2    9.02    3.52
   2  20   2    4.73    2.54
  -2  20  -2    3.85    1.75
   2 -20   2    8.50    3.73
   2 -20   3    0.09    4.07
  -2  20  -3    4.74    2.99
  -2 -20  -3   -2.44    3.94
   2  20   3    3.01    2.63
  -2  20  -4    0.36    1.96
   2  20   4    4.35    4.10
  -2 -20  -4   -1.29    2.92
   2 -20   4    0.42    3.85
  -2  20  -5   31.00    6.97
   2  20   5   29.74    7.92
  -2 -20  -5   37.30    8.31
   2 -20   5   37.05    8.07
   2 -20   6   16.26    6.25
  -2  20  -6   10.90    5.03
  -2 -20  -6   12.68    5.49
   2  20   6   11.17    4.63
   2  20   7   33.07    8.74
  -2  20  -7   25.69    8.01
   2 -20   7   20.64    6.59
   2  20   8   -0.14    2.65
  -2  20  -8    5.04    4.03
   2 -20   8    8.21    4.91
   2 -20   9   -0.76    3.98
  -2  20  -9    2.94    3.98
  -2  21  12    1.78    5.18
  -2  21  11   -3.65    5.31
  -2  21  10   -3.32    4.76
  -2 -21  10   -1.33    3.39
  -2  21   9    4.24    3.76
  -2 -21   9   -0.80    3.62
  -2  21   8   15.93    5.99
   2 -21  -8   18.32    7.10
  -2 -21   8   11.14    5.85
   2 -21  -7    5.58    3.69
   2  21  -7   -1.15    2.75
  -2  21   7   10.94    5.83
  -2 -21   7    2.44    2.88
  -2  21   6    3.87    2.79
  -2 -21   6    4.12    2.75
   2 -21  -6    0.45    4.67
   2  21  -6    4.25    4.58
  -2  21   5   29.56    7.87
   2 -21  -5   26.85    8.13
  -2 -21   5   28.56    8.35
   2  21  -5   23.58    6.66
   2  21  -4   14.49    5.16
   2 -21  -4   12.74    5.66
  -2 -21   4   13.72    5.78
  -2  21   4   10.06    4.99
  -2 -21   3   32.99    8.97
   2  21  -3   25.10    6.25
  -2  21   3   29.39    7.22
   2 -21  -3   22.25    6.98
  -2  21   2   10.31    3.63
   2  21  -2    8.20    4.06
  -2 -21   2    8.74    5.29
   2 -21  -2    3.12    3.40
  -2 -21   1    7.38    4.11
   2  21  -1    5.48    4.18
  -2  21   1   12.47    5.16
   2 -21  -1    0.84    3.85
  -2 -21   0    2.89    3.00
   2 -21   0   -1.97    3.55
   2  21   0    1.08    1.92
  -2  21   0   -4.06    3.94
   2 -21   1   17.61    7.03
  -2 -21  -1    5.59    4.23
   2  21   1    9.69    4.42
  -2  21  -1   14.52    6.27
   2 -21   2   20.17    7.19
   2  21   2   20.35    6.13
  -2 -21  -2   18.97    7.08
  -2  21  -2   23.83    6.67
   2 -21   3   77.75   13.85
   2  21   3   99.44   13.26
  -2 -21  -3   95.50   14.20
  -2  21  -3   89.15   11.97
  -2  21  -4   13.34    4.90
  -2 -21  -4    7.17    5.05
   2  21   4   12.96    5.30
   2 -21   4   12.16    5.56
  -2  21  -5    4.02    3.53
   2  21   5    7.86    4.80
  -2 -21  -5    8.19    5.23
   2 -21   5    2.57    2.96
   2  21   6    8.44    4.69
  -2  21  -6    6.68    3.18
   2 -21   6    7.14    4.53
  -2  21  -7    4.55    3.73
   2 -21   7    2.08    4.09
  -2  21  -8   19.17    6.44
  -2  22  11    1.58    3.59
  -2  22  10    0.45    3.75
  -2 -22   9   -4.75    4.82
  -2  22   9    3.28    3.89
  -2  22   8   -4.28    3.03
  -2 -22   8    5.94    5.53
  -2  22   7    2.47    3.64
  -2 -22   7    4.20    3.77
   2 -22  -7   -2.20    3.84
   2 -22  -6   23.24    8.47
  -2 -22   6   20.74    7.60
  -2  22   6   17.63    6.59
  -2  22   5    0.53    3.09
   2 -22  -5    2.32    5.33
  -2 -22   5    1.80    2.64
   2 -22  -4   28.19    9.20
  -2  22   4   25.86    6.20
   2  22  -4   14.13    5.47
  -2 -22   4   11.15    5.97
   2  22  -3    2.22    3.39
  -2  22   3   -2.42    2.97
  -2 -22   3    6.65    5.01
   2 -22  -3    0.72    2.75
   2  22  -2   19.47    6.29
   2 -22  -2   35.55   10.52
  -2 -22   2   24.71    8.03
  -2  22   2   18.18    6.05
   2  22  -1    2.03    3.14
  -2 -22   1    8.14    5.83
  -2  22   1    7.80    4.61
   2 -22  -1    7.89    4.80
   2 -22   0   77.54   14.52
  -2 -22   0   87.31   14.44
  -2  22   0   50.12    9.54
   2  22   0   59.62   10.00
   2  22   1   -0.73    2.26
  -2  22  -1    5.52    3.56
   2 -22   1    4.98    6.27
  -2 -22  -1   12.05    7.50
   2  22   2   -3.45    4.32
  -2  22  -2    1.63    2.97
  -2 -22  -2    5.21    3.45
  -2 -22  -3    1.26    3.10
   2  22   3   -4.44    3.88
   2 -22   3    4.17    5.41
  -2  22  -3    0.85    2.36
  -2  22  -4    3.30    2.85
  -2 -22  -4    3.59    3.74
   2 -22   4    7.38    4.32
  -2 -22  -5   10.81    5.82
  -2  22  -5    2.44    2.37
   2 -22   5    9.05    5.84
  -2  22  -6   11.27    4.98
   2 -22   6   -1.19    3.70
   2 -22   7   -6.48    5.62
  -2 -23   9    4.23    2.86
  -2  23   9    0.61    3.31
  -2 -23   8   -5.87    5.98
  -2  23   8   -2.60    4.26
  -2  23   7    1.98    3.61
  -2 -23   7    5.45    3.83
   2 -23  -7    8.77    6.21
  -2 -23   6   -4.70    4.12
  -2  23   6   -2.14    3.74
  -2  23   5   20.70    7.36
  -2 -23   5   15.83    6.19
   2 -23  -5   36.42   11.00
  -2 -23   4    3.72    2.71
  -2  23   4    1.81    3.35
   2 -23  -4   10.11    7.41
  -2 -23   3   25.43    7.36
  -2  23   3   16.36    6.91
   2 -23  -3   23.99    8.97
   2 -23  -2   12.92    6.40
  -2 -23   2    4.73    5.23
  -2  23   2    5.29    3.96
  -2  23   1    8.97    4.72
  -2 -23   1    4.01    4.48
   2 -23  -1   19.87    8.48
  -2  23   0   -0.66    3.04
  -2 -23   0    1.62    2.81
   2 -23   0    6.08    6.08
   2 -23   1   31.63    9.85
  -2  23  -1   39.21    8.72
  -2 -23  -1   41.16   10.66
  -2  23  -2    4.43    4.36
   2 -23   2   -2.79    4.01
  -2 -23  -2    2.69    3.77
  -2 -23  -3   27.35    8.38
  -2  23  -3   16.07    6.03
   2 -23   3   13.63    5.72
  -2 -23  -4    6.97    5.85
  -2  23  -4    6.75    4.84
   2 -23   4   -1.26    3.45
   2 -23   5    4.69    4.98
  -2  23  -5   10.76    5.09
   2 -23   6   -6.33    4.65
  -2 -24   8    1.21    3.33
  -2  24   7    8.62    6.26
  -2 -24   7    2.30    3.14
  -2 -24   6   -7.60    5.40
  -2  24   6   10.64    5.32
   2 -24  -6   12.05    7.08
  -2 -24   5    6.78    6.04
  -2  24   5   -2.42    4.30
   2 -24  -5   10.58    6.35
  -2 -24   4   10.89    6.44
  -2  24   4    8.45    4.86
   2 -24  -4    6.90    5.13
   2 -24  -3    2.38    3.65
  -2  24   3    4.51    3.33
  -2 -24   3    4.92    4.30
   2 -24  -2   17.09    7.09
  -2  24   2    5.13    4.27
  -2 -24   2    5.43    4.22
  -2  24   1    0.92    2.84
   2 -24  -1    8.74    6.61
  -2 -24   1   13.46    6.61
   2 -24   0   12.84    6.43
  -2  24   0   15.66    6.44
  -2 -24   0   19.11    7.72
  -2 -24  -1    8.11    5.46
  -2  24  -1   -2.46    4.51
   2 -24   1   -1.08    4.11
  -2 -24  -2    6.10    4.86
  -2  24  -2    3.80    2.89
   2 -24   2   10.69    6.15
  -2  24  -3   -0.98    3.30
   2 -24   3    6.82    5.46
  -2 -24  -3   -3.88    4.73
  -2 -24  -4   12.37    6.59
   2 -24   4    1.26    4.35
   2 -24   5    1.14    3.65
   2 -24   6    3.92    3.13
  -2 -25   7   -2.42    5.03
  -2 -25   6    7.11    5.42
  -2 -25   5   -1.79    2.93
   2 -25  -5   -0.65    3.49
  -2  25   4   -2.40    2.83
  -2 -25   4    0.64    3.26
  -2 -25   3    2.89    3.49
  -2  25   3   18.58    7.35
   2 -25  -3   20.04    8.42
  -2 -25   2   -1.39    3.34
  -2  25   2    5.95    5.05
   2 -25  -2   11.89    7.08
  -2 -25   1    6.47    4.94
  -2  25   1    3.72    3.19
   2 -25  -1   -0.06    4.25
  -2 -25   0    2.71    3.63
   2 -25   0    3.38    3.36
  -2 -25  -1    3.62    4.50
   2 -25   1   15.05    7.60
   2 -25   2    0.48    4.35
  -2 -25  -2    8.80    6.73
  -2 -25  -3    4.46    3.88
   2 -25   3    3.96    6.08
   2 -25   4    7.61    5.60
   2 -25   5   -1.14    5.22
  -2 -26   6    0.49    2.48
  -2 -26   5   -0.30    2.73
   2 -26  -4   12.22    7.61
  -2 -26   4    4.62    3.73
  -2 -26   3   -2.07    3.44
   2 -26  -3   14.22    7.02
   2 -26  -2   -1.17    3.66
  -2 -26   2   11.17    6.25
   2 -26  -1   22.81    9.61
  -2 -26   1   11.54    6.94
  -2 -26   0    3.51    4.69
   2 -26   0    5.27    6.42
  -2 -26  -1   13.48    6.73
   2 -26   1   22.21    8.64
   2 -26   2   -4.17    4.21
   2 -26   3   11.25    6.43
   2 -26   4    1.25    4.17
  -2 -27   4   -0.19    3.45
  -2 -27   3    5.04    4.86
  -2 -27   2    9.99    6.93
   2 -27  -2    3.21    4.52
  -2 -27   1    2.03    4.36
   2 -27  -1   -8.30    6.24
   2 -27   0   -6.50    6.21
   2 -27   1    6.57    5.47
   2 -27   2    0.97    4.54
   3   0 -19   -0.87    6.14
   3   0 -18  -11.49    7.06
  -3   0  17   -1.30    4.00
   3   0 -17   -6.83    6.09
   3   0 -16    7.50    6.33
  -3   0  16    2.38    3.66
  -3   0  15   43.58    9.73
   3   0 -15   58.43   11.86
   3   0 -14   -5.44    4.70
  -3   0  14   -5.52    4.94
   3   0 -13   23.59    7.32
  -3   0  13   28.13    6.96
  -3   0  12    3.19    1.90
  -3   0  12   26.93    8.13
   3   0 -11   33.14    6.89
  -3   0  11   40.57    7.31
  -3   0  11   29.88    4.79
   3   0 -10    7.92    4.05
  -3   0  10    7.64    4.13
   3   0  -9  538.61   24.99
  -3   0   9  512.61   19.55
  -3   0   9  565.33   23.64
   3   0  -8   -0.46    1.17
  -3   0   8    0.29    1.17
  -3   0   7   42.27    5.22
   3   0  -7   43.53    5.98
  -3   0   7   47.16    5.86
  -3   0   6   67.38    8.02
   3   0  -6   77.09    8.98
   3   0  -5    2.91    1.48
  -3   0   5    1.43    1.38
   3   0  -4    6.97    2.30
  -3   0   4    7.77    2.20
   3   0  -3 2545.18   34.14
  -3   0   3 2557.06   38.53
  -3   0   3 2554.55   29.22
   3   0  -2    1.93    1.15
  -3   0   2    2.28    1.06
  -3   0   1  571.11   17.56
  -3   0   1  559.93   13.26
   3   0  -1  564.63   15.58
  -3   0   0    0.39    1.07
  -3   0   0    5.07    2.30
   3   0   0    3.92    2.44
  -3   0  -1 2864.06   38.75
  -3   0  -1 2808.88   36.81
  -3   0  -1 2781.80   34.13
  -3   0  -2   -2.86    1.73
  -3   0  -2   -0.61    1.22
  -3   0  -2   -2.09    1.57
  -3   0  -3 2573.60   36.40
  -3   0  -3 2515.67   41.48
   3   0   3 2531.40   39.18
  -3   0  -3 2524.20   38.52
   3   0   4    0.72    1.99
   3   0   4   -1.50    2.65
  -3   0  -4    0.69    1.82
  -3   0  -4    1.75    1.98
   3   0   4   -0.33    1.93
   3   0   5   96.52    9.28
  -3   0  -5  102.31    9.59
   3   0   5   98.24    8.80
   3   0   5   89.98    6.77
   3   0   6    8.99    4.92
  -3   0  -6    7.43    4.80
   3   0   6    7.79    3.25
   3   0   6   -1.47    1.72
   3   0   7   65.43    8.12
  -3   0  -7   65.33    9.22
   3   0   7   77.24    9.19
   3   0   8    5.91    4.19
  -3   0  -8   -0.71    3.10
   3   0   8    3.90    3.97
  -3   0  -9 1146.95   42.87
   3   0   9 1206.66   40.68
   3   0  10    3.29    2.55
  -3   0 -10    0.32    2.05
   3   0  10   -2.28    3.71
   3   0  11    3.95    3.12
   3   0  11    9.89    3.03
   3   0  12    2.95    3.65
  -3   0 -12   11.53    7.44
   3   0  12    9.90    5.63
   3   0  13   54.39   12.46
  -3   0 -13   43.65    9.94
   3   0  13   47.07   10.81
   3   0  14   -0.85    4.41
  -3   0 -14    4.08    3.45
   3   0  14   -1.19    4.26
  -3   0 -15   22.82    9.34
   3   0  15   15.59    7.09
   3   0  16    0.75    3.83
  -3   0 -16    5.77    5.36
   3  -1 -19   -4.38    5.07
   3   1 -19    3.13    4.44
  -3   1  18    7.29    5.22
   3  -1 -18   -6.81    6.48
   3   1 -18    6.43    5.68
  -3   1  17   -5.57    3.82
  -3  -1  17   -3.92    3.44
   3  -1 -17    1.89    3.94
   3   1 -17    0.98    4.45
  -3   1  16    9.39    5.20
   3  -1 -16    5.10    4.95
  -3  -1  16   17.70    6.62
   3   1 -16   14.56    7.43
   3   1 -15    4.44    4.45
  -3  -1  15    6.65    5.49
  -3   1  15    5.39    2.88
   3  -1 -15    7.55    5.28
   3   1 -14    9.38    6.28
  -3   1  14    7.52    5.05
  -3  -1  14    8.98    4.34
   3  -1 -14    3.04    4.53
  -3  -1  13    3.90    3.70
   3   1 -13    6.89    5.38
   3  -1 -13    0.04    2.59
  -3   1  13    5.64    4.40
  -3   1  12  211.37   13.11
  -3  -1  12  256.85   14.73
   3   1 -12  278.69   21.44
   3  -1 -12  265.30   21.27
  -3   1  12  256.69   19.00
  -3  -1  12  257.33   18.71
   3  -1 -12  219.77   14.09
  -3   1  11   24.92    6.14
   3  -1 -11   18.06    4.19
   3  -1 -11   14.79    4.33
  -3   1  11   17.94    3.67
  -3  -1  11   16.22    3.77
   3   1 -11   15.44    4.18
  -3  -1  11   33.22    6.96
  -3   1  10  144.27   10.67
  -3   1  10  179.11   14.40
  -3  -1  10  166.20   11.46
   3  -1 -10  180.32   15.88
   3   1 -10  195.15   16.28
  -3  -1  10  189.07   14.81
  -3   1   9   94.65   10.36
  -3   1   9   68.48    7.25
  -3  -1   9   77.71    7.59
  -3  -1   9   95.00    9.98
   3  -1  -9   97.79   11.44
   3   1  -9  104.30   11.33
  -3   1   8    5.84    1.96
  -3  -1   8    5.08    2.53
   3  -1  -8    6.85    2.89
  -3   1   8    6.92    3.71
  -3  -1   8    4.95    2.25
  -3   1   7    1.52    1.01
  -3  -1   7    1.67    1.01
   3  -1  -7    3.93    1.64
   3   1  -7    5.67    2.70
  -3   1   7    3.14    2.03
  -3  -1   7    2.56    1.29
  -3   1   6 2301.86   38.53
  -3  -1   6 2249.63   38.55
  -3   1   6 2352.43   39.53
  -3  -1   6 2341.63   36.47
   3   1  -6 2350.70   41.84
   3  -1  -6 2365.84   39.93
  -3   1   5   55.85    6.01
  -3  -1   5   52.10    5.54
  -3  -1   5   57.58    5.13
   3   1  -5   55.80    5.77
  -3   1   5   54.61    5.52
   3  -1  -5   56.96    5.90
  -3   1   4  836.82   22.48
  -3  -1   4  879.70   22.96
   3  -1  -4  895.61   20.83
   3   1  -4  857.59   21.88
  -3   1   4  890.61   20.36
  -3  -1   4  898.24   17.93
  -3   1   3   12.00    2.28
  -3  -1   3   14.04    2.55
   3  -1  -3   18.54    3.10
  -3   1   3   23.90    3.85
   3   1  -3   19.14    3.55
  -3  -1   3   18.01    2.37
  -3   1   2 1194.39   26.03
  -3  -1   2 1226.16   25.97
   3   1  -2 1225.42   23.91
   3  -1  -2 1172.85   21.15
  -3  -1   2 1181.56   17.00
  -3   1   2 1173.18   20.46
  -3   1   1 1508.43   28.73
  -3  -1   1 1500.55   28.31
  -3   1   1 1498.39   23.16
  -3  -1   1 1508.71   20.04
   3  -1  -1 1489.17   23.72
   3   1  -1 1516.89   26.71
  -3  -1   0 3303.04   38.92
  -3   1   0 3278.19   35.47
  -3   1   0 3254.08   42.03
   3   1   0 3267.07   40.34
  -3   1   0 3257.44   35.76
  -3  -1   0 3257.84   32.37
   3  -1   0 3257.25   36.80
  -3  -1   0 3287.36   41.56
   3   1   1  291.68   11.61
  -3  -1  -1  290.26   10.63
  -3  -1  -1  292.12   12.31
  -3   1  -1  287.72   11.42
  -3   1  -1  312.89   11.77
  -3   1  -1  299.38   12.58
  -3  -1  -1  298.35   12.39
  -3  -1  -2  260.62   11.59
   3   1   2  235.26   11.52
  -3   1  -2  234.69   11.21
  -3   1  -2  238.38   11.20
  -3  -1  -2  227.06   11.69
  -3  -1  -2  226.36   10.31
   3   1   2  225.28   10.45
  -3   1  -2  228.59   10.90
  -3  -1  -3   49.79    4.98
   3  -1   3   49.12    5.29
   3   1   3   48.64    5.64
  -3   1  -3   49.34    4.98
  -3  -1  -3   46.85    5.66
  -3   1  -3   43.08    4.83
  -3   1  -3   45.54    5.36
   3   1   3   45.42    4.86
   3   1   4 1413.76   33.74
  -3  -1  -4 1391.76   26.19
  -3  -1  -4 1396.05   33.72
  -3   1  -4 1381.18   32.82
  -3   1  -4 1393.56   31.15
   3  -1   4 1385.20   28.40
   3  -1   4 1398.75   31.52
   3   1   4 1375.99   31.05
   3   1   5  253.27   15.14
   3  -1   5  242.54   13.99
  -3  -1  -5  231.01   10.40
  -3  -1  -5  242.26   15.37
  -3   1  -5  248.81   14.95
   3  -1   5  234.14   11.47
   3   1   5  245.96   11.24
   3   1   5  231.87   13.68
   3   1   6 1416.64   38.60
   3  -1   6 1387.33   39.48
   3  -1   6 1277.50   35.11
  -3   1  -6 1291.94   37.31
   3  -1   6 1273.86   25.93
   3   1   6 1345.44   35.09
   3   1   6 1271.99   24.29
  -3  -1  -6 1276.30   37.22
   3  -1   7  594.45   27.31
  -3   1  -7  566.97   26.42
   3   1   7  553.28   26.11
   3   1   7  533.42   23.74
   3  -1   7  532.04   24.09
  -3  -1  -7  542.69   25.84
   3   1   8    1.41    2.76
   3  -1   8    2.57    2.96
  -3  -1  -8   -2.81    2.02
  -3   1  -8   -0.55    3.08
   3   1   8    4.96    3.22
   3  -1   8    5.99    4.09
   3   1   9  183.33   18.26
   3  -1   9  238.18   19.51
  -3  -1  -9  196.79   18.16
  -3   1  -9  191.06   17.91
   3   1   9  192.11   16.86
   3  -1   9  208.19   17.14
   3   1  10  117.83   14.18
   3  -1  10  117.26   14.42
  -3  -1 -10   91.11   12.73
   3   1  10  104.15   12.81
  -3   1 -10  113.51   13.64
   3  -1  10  109.17   12.82
   3   1  11   29.90    6.81
   3  -1  11   31.71    7.40
  -3  -1 -11   16.95    5.91
  -3   1 -11   31.15    8.79
   3   1  11   29.59    7.38
   3  -1  11   41.15    8.53
   3   1  12   89.39   13.55
   3   1  12   98.83   15.09
  -3  -1 -12   86.68   13.63
   3  -1  12  106.25   14.55
  -3   1 -12   96.68   14.36
   3  -1  12  118.11   15.97
   3   1  13    5.37    4.59
   3  -1  13    2.50    3.52
  -3  -1 -13    4.06    4.23
  -3   1 -13    9.07    5.71
   3   1  13    4.73    3.92
   3  -1  13    2.29    4.62
   3  -1  14   -4.61    4.65
  -3   1 -14   -1.67    3.84
  -3  -1 -14    6.30    4.62
   3  -1  14    0.10    3.90
   3   1  14   -0.11    3.60
  -3   1 -15   -0.64    3.79
   3  -1  15    3.08    3.88
   3   1  15   12.72    7.51
   3  -1  15   -5.58    3.80
  -3  -1 -15    1.08    4.62
  -3   1 -16    6.84    3.98
  -3  -1 -16    3.08    5.37
   3   1  16    8.09    5.14
   3  -1  16    9.61    7.44
   3   2 -19  -18.89   10.27
  -3   2  18    4.26    4.68
   3  -2 -18    0.20    4.05
   3   2 -18    0.40    4.60
   3   2 -17    5.54    5.29
  -3   2  17    6.29    4.98
  -3  -2  17    8.38    5.21
   3  -2 -17    5.63    4.39
  -3   2  16    2.63    4.01
  -3  -2  16   13.56    6.13
   3  -2 -16   15.08    5.70
   3   2 -16    5.71    4.47
   3   2 -15    7.90    5.47
  -3  -2  15    1.79    3.13
  -3   2  15   -1.33    3.04
   3   2 -14   38.78   10.11
  -3   2  14   48.15    9.39
  -3  -2  14   40.58    8.26
   3  -2 -14   28.67    8.36
  -3  -2  13    6.20    3.80
   3   2 -13    7.84    5.12
   3  -2 -13    4.07    3.79
  -3   2  13   14.11    4.64
   3  -2 -12   16.17    6.12
   3   2 -12   12.98    6.29
  -3  -2  12    6.58    3.18
  -3   2  12   10.79    4.62
   3  -2 -12    2.89    2.10
  -3  -2  12   11.65    4.17
   3  -2 -11    2.90    1.37
   3  -2 -11   -0.26    1.83
  -3  -2  11    5.48    2.38
   3   2 -11    3.62    2.09
  -3   2  11   11.51    4.24
  -3  -2  11    7.73    4.55
   3  -2 -10  289.72   15.92
  -3  -2  10  348.95   18.80
  -3  -2  10  275.42   15.48
   3   2 -10  361.17   21.63
  -3   2  10  310.66   19.26
  -3   2  10  262.06   14.35
   3  -2 -10  337.19   21.21
   3  -2  -9  181.47   12.37
  -3   2   9  162.08   11.02
  -3  -2   9  180.22   11.42
   3  -2  -9  215.71   15.03
   3   2  -9  209.73   15.91
  -3   2   9  193.11   14.50
  -3  -2   9  208.35   13.54
  -3   2   8  482.40   19.11
  -3  -2   8  486.01   19.18
   3  -2  -8  521.01   21.86
  -3   2   8  512.11   22.27
  -3  -2   8  503.11   19.66
   3   2  -8  506.31   22.68
  -3  -2   7  103.59    8.85
  -3   2   7   90.25    8.29
  -3   2   7  108.33    9.84
   3  -2  -7   94.51    8.89
   3   2  -7   96.24   10.19
  -3  -2   7   92.77    8.25
  -3   2   6   95.24    7.72
  -3  -2   6  106.03    8.97
  -3  -2   6  116.12    8.05
  -3   2   6  106.59    9.48
   3  -2  -6  107.03    9.18
   3   2  -6  119.11   10.03
  -3  -2   5  155.54    7.90
  -3  -2   5  156.45    9.82
  -3   2   5  161.70    9.99
  -3   2   5  156.12   10.21
   3  -2  -5  161.62    9.65
   3   2  -5  163.24   10.52
  -3   2   4 1705.21   29.77
  -3  -2   4 1707.50   22.68
  -3   2   4 1724.68   32.64
   3   2  -4 1742.51   32.13
   3  -2  -4 1717.96   27.91
  -3  -2   4 1709.11   31.87
  -3   2   3  759.40   21.29
  -3  -2   3  777.49   21.06
   3   2  -3  731.33   19.94
  -3  -2   3  749.78   12.51
  -3   2   3  739.61   18.37
   3  -2  -3  760.28   16.90
  -3   2   2 1621.68   30.73
   3  -2  -2 1581.30   22.85
  -3  -2   2 1568.64   17.53
   3   2  -2 1566.25   28.45
  -3   2   2 1555.50   25.41
  -3  -2   2 1596.13   29.81
   3   2  -1  111.86    5.36
  -3  -2   1  106.28    4.87
  -3   2   1  103.09    7.58
  -3   2   1  114.43    6.89
  -3  -2   1  117.40    7.90
   3  -2  -1  115.84    6.24
   3   2  -1  116.30    8.09
   3   2   0  413.32   12.23
  -3   2   0  432.48   12.26
  -3  -2   0  425.68   14.98
  -3  -2   0  405.70   10.82
  -3   2   0  415.54   13.44
   3   2   0  428.94   15.23
   3  -2   0  430.28   12.70
  -3   2   0  416.87   15.46
   3   2   1 2656.82   35.11
  -3   2  -1 2854.76   40.06
  -3  -2  -1 2691.67   38.48
  -3  -2  -1 2775.81   38.16
  -3   2  -1 2765.15   33.74
  -3  -2  -1 2763.26   32.05
  -3   2  -1 2776.45   36.78
   3   2   1 2806.71   32.74
   3  -2   1 2767.14   42.13
   3   2   2  667.54   19.57
  -3   2  -2  683.01   19.42
  -3  -2  -2  688.03   18.81
  -3  -2  -2  644.52   20.17
  -3   2  -2  641.97   18.11
  -3   2  -2  673.38   19.19
   3   2   2  673.47   17.81
   3  -2   2  663.94   20.56
   3   2   3 1866.74   35.69
  -3   2  -3 1851.17   34.06
  -3  -2  -3 1911.87   31.15
  -3  -2  -3 1869.11   36.88
  -3   2  -3 1846.52   33.96
   3  -2   3 1828.17   34.08
   3   2   3 1864.47   32.58
   3   2   4  465.13   19.12
  -3   2  -4  453.11   18.07
  -3  -2  -4  461.83   15.00
  -3  -2  -4  475.45   20.20
  -3   2  -4  452.11   18.55
   3  -2   4  456.74   16.87
   3   2   4  445.78   17.30
   3  -2   4  459.60   18.45
   3   2   5   19.86    3.86
  -3   2  -5   19.32    4.04
  -3  -2  -5   19.02    2.58
   3  -2   5   26.02    3.93
   3  -2   5   24.73    4.46
   3   2   5   25.48    4.72
  -3   2  -5   33.67    5.81
  -3  -2  -5   23.70    5.09
  -3  -2  -6   25.83    3.14
   3   2   6   19.44    2.17
   3   2   6   28.02    5.03
  -3   2  -6   36.83    6.61
   3  -2   6   28.29    4.13
   3   2   6   33.18    5.61
  -3  -2  -6   35.08    6.57
   3  -2   6   25.58    5.47
   3   2   7 1048.46   36.11
  -3  -2  -7 1006.02   35.62
  -3   2  -7  974.27   34.87
   3  -2   7  898.56   21.87
   3  -2   7  989.71   32.72
   3   2   7 1018.51   33.42
   3   2   8  129.26   13.26
   3  -2   8  141.22   14.18
  -3  -2  -8  129.14   13.62
  -3   2  -8  122.92   13.53
   3   2   8  134.41   13.08
   3  -2   8  134.69   12.86
   3  -2   9  156.54   15.35
   3  -2   9  161.75   14.87
   3   2   9  167.64   15.40
  -3  -2  -9  152.82   15.63
  -3   2  -9  180.78   17.17
   3   2   9  176.53   16.76
   3   2  10   94.70   13.32
  -3  -2 -10   77.82   11.53
  -3   2 -10   85.55   12.54
   3   2  10   93.83   12.21
   3  -2  10   83.80   12.24
   3  -2  10   86.99   12.07
   3  -2  11   11.94    5.76
   3   2  11    6.67    4.43
  -3  -2 -11   -5.18    4.86
  -3   2 -11    6.32    4.99
   3  -2  11    5.01    3.06
   3   2  11    2.39    2.03
   3   2  12   14.67    6.22
   3  -2  12    8.41    6.20
  -3  -2 -12   13.37    6.69
  -3   2 -12   19.74    6.99
   3   2  12    5.60    3.71
   3  -2  12   11.99    4.70
  -3  -2 -13   31.72    9.41
  -3   2 -13   34.44    9.83
   3  -2  13   39.51    9.92
   3   2  13   30.02    8.54
   3  -2  13   33.26    9.07
  -3   2 -14    8.09    5.58
   3  -2  14   13.52    6.46
  -3  -2 -14   17.42    7.28
   3   2  14   29.22    8.66
   3  -2  14   13.44    6.74
   3  -2  15    7.40    7.25
  -3  -2 -15   12.58    7.76
   3   2  15   14.65    7.86
  -3   2 -15   12.07    6.91
   3  -2  15    7.59    5.50
   3  -2  16    7.08    5.15
  -3  -2 -16    0.14    3.52
   3   2  16   -1.70    4.87
  -3   2 -16   -4.58    5.63
   3  -2  16    3.97    5.17
   3   3 -19    4.12    4.92
  -3   3  18    0.98    3.56
   3  -3 -18    3.17    4.17
   3   3 -18   -1.08    5.26
  -3   3  17   -1.46    4.45
  -3  -3  17    8.94    5.97
   3  -3 -17    5.37    5.32
   3   3 -17   11.10    5.89
  -3  -3  16    3.32    3.91
   3   3 -16    6.32    4.89
  -3   3  16    1.52    3.21
   3  -3 -16   -5.53    3.36
   3   3 -15   -4.69    3.67
  -3   3  15    6.55    3.62
  -3  -3  15    3.39    2.18
   3  -3 -15   -7.33    5.85
   3  -3 -14    7.66    5.55
   3   3 -14   24.00    8.33
  -3   3  14    7.29    5.45
  -3  -3  14    7.80    5.56
   3   3 -13   27.85    8.66
  -3   3  13   18.60    5.63
  -3  -3  13   26.13    6.56
   3  -3 -13   25.00    7.93
   3  -3 -12   14.67    4.35
   3   3 -12    4.10    4.10
  -3  -3  12    6.22    2.05
  -3   3  12   11.12    4.60
  -3  -3  12   16.91    4.60
   3  -3 -11   29.68    4.98
  -3  -3  11   40.52    6.97
  -3  -3  11   36.13    5.51
   3   3 -11   42.60    7.74
  -3   3  11   34.47    6.90
   3  -3 -11   35.92    6.68
   3  -3 -10  198.40   15.74
   3  -3 -10  147.33   11.57
   3   3 -10  191.49   16.29
  -3   3  10  190.28   15.59
  -3  -3  10  172.80   13.76
  -3  -3  10  170.87   11.81
   3   3  -9   39.67    7.07
   3  -3  -9   35.93    5.73
  -3  -3   9   32.26    5.22
  -3   3   9   38.00    7.65
   3  -3  -9   39.49    7.12
  -3  -3   9   27.70    5.38
  -3   3   8  104.11    9.09
  -3  -3   8  111.18    9.25
  -3   3   8  128.75   11.99
  -3  -3   8  107.22    9.13
   3   3  -8  133.94   12.08
   3  -3  -8  100.78    9.38
   3  -3  -8  118.13   10.78
  -3   3   7 1273.32   30.21
  -3  -3   7 1209.75   29.27
  -3   3   7 1280.56   33.47
  -3  -3   7 1212.33   27.51
   3   3  -7 1328.13   34.47
   3  -3  -7 1260.22   31.76
   3  -3  -7 1202.36   31.14
  -3   3   6  118.05    9.12
  -3  -3   6  149.54   10.09
   3   3  -6  146.02   10.85
  -3   3   6  133.10   10.25
   3  -3  -6  139.54    9.67
  -3  -3   6  128.04    7.97
   3  -3  -6  148.18   10.87
   3  -3  -5  939.23   22.41
  -3   3   5  950.22   25.39
   3  -3  -5 1012.79   27.40
  -3   3   5  975.85   25.59
  -3  -3   5  943.22   24.68
  -3  -3   5  907.78   17.99
   3   3  -5  939.61   26.07
   3  -3  -4   25.41    5.08
  -3   3   4    9.09    2.20
  -3  -3   4   14.12    3.47
   3   3  -4   32.54    5.74
  -3   3   4   29.36    5.75
  -3  -3   4   47.56    3.78
   3  -3  -4   22.63    3.86
  -3   3   3   22.23    3.40
  -3  -3   3   20.35    3.40
   3   3  -3   22.55    3.76
  -3  -3   3   23.21    1.89
   3  -3  -3   24.76    4.08
  -3   3   3   23.93    3.66
   3  -3  -3   27.44    3.01
  -3   3   2   87.64    7.31
  -3  -3   2   80.07    6.76
  -3  -3   2   89.84    3.47
  -3   3   2   88.32    6.66
   3   3  -2   83.46    7.10
   3  -3  -2   83.76    4.94
   3  -3  -2   89.34    7.99
  -3  -3   1 2551.80   21.65
  -3   3   1 2491.88   39.11
  -3  -3   1 2560.43   38.00
  -3   3   1 2525.27   33.82
   3  -3  -1 2558.30   26.64
   3  -3  -1 2530.05   42.08
   3   3  -1 2482.67   38.02
   3   3   0   32.17    4.18
   3   3   0   31.13    3.37
   3  -3   0   28.56    4.44
  -3   3   0   33.67    3.19
  -3   3   0   31.15    4.37
  -3  -3   0   32.14    3.95
   3  -3   0   34.66    3.41
  -3   3   0   29.38    3.71
   3   3   0   30.78    2.85
   3   3   1 3412.44   40.81
  -3  -3  -1 3496.90   44.92
  -3   3  -1 3493.30   36.25
  -3  -3  -1 3377.94   42.86
  -3   3  -1 3474.39   42.54
   3   3   1 3443.77   35.26
   3  -3   1 3496.65   48.74
   3   3   2  307.45   13.45
  -3  -3  -2  300.67   14.26
  -3  -3  -2  312.30   12.80
  -3   3  -2  320.83   12.41
  -3   3  -2  330.55   13.79
   3  -3   2  316.18   14.56
   3   3   2  315.49   11.93
   3   3   3   30.85    4.39
   3  -3   3   37.35    5.11
  -3  -3  -3   34.21    4.06
  -3  -3  -3   31.62    4.72
  -3   3  -3   35.44    4.58
  -3   3  -3   30.72    4.15
   3   3   3   32.79    4.06
   3   3   4  113.02    9.41
  -3   3  -4  109.47    9.04
  -3  -3  -4  118.43    7.65
  -3  -3  -4  109.13    9.93
   3  -3   4  112.85    8.71
  -3   3  -4  113.91    9.13
   3   3   4  120.63    8.96
   3   3   5 1771.17   40.86
  -3  -3  -5 1712.38   28.81
  -3  -3  -5 1735.32   41.60
  -3   3  -5 1691.80   38.97
  -3   3  -5 1670.42   37.57
   3  -3   5 1716.59   33.66
   3   3   5 1703.16   37.04
   3  -3   5 1706.63   38.28
   3   3   6  259.15   16.76
  -3  -3  -6  259.99   10.75
  -3  -3  -6  269.10   17.34
  -3   3  -6  268.38   16.89
   3  -3   6  257.97   12.93
   3   3   6  288.38   16.47
   3  -3   6  278.50   16.32
   3   3   7  378.27   21.74
  -3  -3  -7  415.58   22.97
  -3   3  -7  381.66   22.04
   3  -3   7  358.07   14.58
   3   3   7  398.30   21.28
   3  -3   7  371.05   20.61
   3   3   8   73.74   10.36
  -3  -3  -8   80.21   10.81
  -3   3  -8   78.91   10.58
   3   3   8   86.48   10.89
   3  -3   8   82.03   10.26
   3   3   9   36.98    6.81
   3  -3   9   29.26    5.90
  -3  -3  -9   28.67    6.94
  -3   3  -9   33.80    7.63
   3   3   9   36.19    7.52
   3  -3   9   25.75    6.09
   3   3  10   38.71    8.55
   3  -3  10   36.27    8.59
  -3  -3 -10   23.43    6.06
  -3   3 -10   27.21    7.76
   3   3  10   37.28    7.97
   3  -3  10   28.51    6.28
   3  -3  11  115.82   15.21
  -3  -3 -11  116.29   15.05
  -3   3 -11  121.66   15.95
   3   3  11  109.01   13.86
   3  -3  11  107.80   13.84
   3  -3  12    9.45    5.03
  -3  -3 -12    3.68    2.88
  -3   3 -12   15.25    6.29
   3  -3  12   15.10    5.26
   3   3  12    9.43    5.32
   3  -3  13    8.60    5.57
  -3   3 -13   12.87    5.91
   3   3  13    2.12    3.51
   3  -3  13    5.83    3.60
  -3  -3 -13    5.70    5.11
  -3  -3 -14    3.75    4.52
  -3   3 -14    1.63    4.20
   3   3  14    0.22    3.20
   3  -3  14    2.33    2.37
   3  -3  15   -2.03    5.28
  -3  -3 -15   -2.42    4.83
   3   3  15   -0.41    3.82
  -3   3 -15   11.61    7.98
   3  -3  15    3.38    4.79
   3  -3  16   -1.00    4.27
   3   3  16   10.58    8.21
   3  -3  16    6.36    6.15
  -3  -3 -16    6.16    5.24
   3   4 -19   -1.70    3.67
   3  -4 -18    2.30    5.49
  -3   4  18    0.17    3.55
   3   4 -18   -3.48    4.87
   3   4 -17    3.94    4.74
   3  -4 -17   -4.94    5.29
  -3   4  17    1.48    3.57
   3   4 -16   -2.10    3.96
  -3   4  16    1.27    2.60
  -3  -4  16    8.38    4.65
   3  -4 -16    7.66    4.87
   3   4 -15    5.53    4.36
   3  -4 -15    0.61    2.56
  -3  -4  15    1.59    3.48
  -3   4  15   -3.03    4.41
  -3  -4  14   34.77    7.60
   3   4 -14   41.25   10.36
  -3   4  14   25.90    7.98
   3  -4 -14   29.39    8.48
   3   4 -13    9.38    5.78
  -3   4  13    9.03    4.17
  -3  -4  13    9.61    4.28
   3  -4 -13    4.24    2.73
  -3  -4  12   -2.98    2.32
  -3   4  12   -2.07    3.56
  -3  -4  12   -0.63    1.77
   3  -4 -12   -0.73    2.06
   3  -4 -11    8.01    4.52
  -3  -4  11    6.71    2.75
  -3   4  11    1.63    2.75
   3   4 -11   -1.17    2.33
  -3  -4  11    3.49    2.70
   3  -4 -11    0.46    1.85
  -3  -4  10  265.08   13.14
  -3  -4  10  294.38   15.47
   3  -4 -10  291.22   19.36
   3   4 -10  319.88   20.64
  -3   4  10  313.80   20.68
   3  -4 -10  263.71   15.88
  -3  -4  10  304.71   16.90
   3  -4  -9   -6.06    3.67
  -3  -4   9   -3.56    2.14
   3  -4  -9    0.57    1.63
  -3  -4   9   -0.07    1.24
   3   4  -9    5.80    3.55
  -3   4   9   -0.96    2.83
  -3  -4   9    0.06    1.95
  -3  -4   8  304.71   11.07
   3   4  -8  362.80   19.42
  -3  -4   8  348.87   16.35
   3  -4  -8  343.57   17.97
  -3   4   8  328.22   19.12
  -3  -4   8  335.74   15.30
   3  -4  -8  338.94   17.12
  -3  -4   7  103.13    5.43
  -3  -4   7  129.22   10.33
   3  -4  -7  131.36   10.57
  -3   4   7  144.74   12.21
  -3  -4   7  126.56    8.77
   3  -4  -7  127.34   10.73
   3   4  -7  153.03   12.48
   3  -4  -6   24.77    4.37
   3  -4  -6   25.59    4.27
  -3  -4   6   23.20    4.23
  -3  -4   6   16.44    1.60
  -3   4   6   24.03    4.85
  -3  -4   6   23.90    3.21
   3   4  -6   22.50    5.02
   3  -4  -5   21.77    4.86
   3   4  -5   24.81    5.62
  -3  -4   5   17.69    2.69
   3  -4  -5   21.40    3.62
  -3  -4   5   19.99    4.21
  -3   4   5   25.94    5.21
   3   4  -4 2467.87   40.77
   3  -4  -4 2450.96   31.56
  -3  -4   4 2537.78   40.77
  -3  -4   4 2447.04   20.91
   3  -4  -4 2460.81   44.42
  -3   4   4 2482.71   39.55
   3  -4  -3   61.67    6.71
  -3  -4   3   55.95    6.09
   3   4  -3   59.19    5.99
  -3   4   3   57.77    5.72
   3  -4  -3   53.80    4.02
   3  -4  -2 1083.94   16.18
  -3  -4   2 1090.80   25.91
  -3   4   2 1103.60   24.19
   3   4  -2 1108.15   26.10
   3  -4  -2 1094.42   28.41
   3  -4  -1   48.44    5.71
  -3  -4   1   55.38    5.60
   3  -4  -1   51.43    3.44
  -3   4   1   64.76    5.81
   3   4  -1   44.54    2.55
   3   4  -1   57.30    6.57
  -3   4   0  150.00    6.24
   3   4   0  138.02    5.73
  -3  -4   0  141.58    9.02
   3   4   0  132.54    9.20
   3  -4   0  144.27    6.36
   3  -4   0  126.07    9.71
  -3   4   0  149.75    8.79
   3  -4   1   16.48    3.09
  -3  -4  -1   13.88    2.77
  -3   4  -1   18.07    2.55
  -3  -4  -1   16.42    2.67
   3   4   1   18.10    3.56
   3   4   1   18.57    2.43
  -3   4  -1   14.26    2.62
  -3  -4  -2 2468.03   37.23
  -3   4  -2 2444.50   33.29
   3  -4   2 2404.94   42.29
  -3  -4  -2 2435.73   41.53
   3   4   2 2474.40   33.49
  -3   4  -2 2518.12   39.37
   3   4   3    2.58    1.08
  -3  -4  -3    2.53    1.39
  -3  -4  -3    0.15    1.93
  -3   4  -3    1.49    0.89
  -3   4  -3    1.79    1.11
   3   4   3    5.51    1.61
   3  -4   3    1.67    1.08
   3   4   4 1234.93   32.24
  -3  -4  -4 1271.38   33.95
  -3   4  -4 1209.39   29.59
  -3   4  -4 1200.65   30.60
   3  -4   4 1206.75   30.02
   3   4   4 1190.61   28.60
  -3  -4  -4 1218.24   25.21
   3   4   5   14.37    4.12
  -3  -4  -5    9.28    1.69
  -3   4  -5   19.68    4.99
  -3   4  -5   13.38    3.92
  -3  -4  -5   19.46    4.85
   3  -4   5   15.20    3.11
   3   4   5   15.66    3.87
   3   4   6   87.02    9.50
  -3  -4  -6   80.38    6.16
  -3   4  -6   86.95    9.27
  -3   4  -6   84.74    9.56
  -3  -4  -6   76.99    9.70
   3  -4   6   77.11    7.42
   3   4   6   85.66    9.47
   3  -4   6   96.55    9.70
  -3  -4  -7    1.57    1.74
   3   4   7    3.80    2.86
  -3   4  -7    5.46    4.43
   3  -4   7    1.25    1.24
   3   4   7    7.14    4.07
   3  -4   7    3.16    2.15
   3  -4   8  353.24   20.41
  -3  -4  -8  340.48   21.92
  -3   4  -8  356.28   22.48
   3   4   8  361.11   21.28
  -3  -4  -9    9.40    3.84
  -3   4  -9   18.28    5.77
   3   4   9   23.78    6.26
   3  -4   9   15.39    4.41
   3  -4  10  104.53   13.78
  -3   4 -10   96.00   13.12
  -3  -4 -10   97.24   13.26
   3   4  10   98.75   12.68
   3  -4  10   94.78   11.98
   3  -4  11   18.33    7.03
  -3  -4 -11   16.00    6.55
   3   4  11   10.27    4.77
   3  -4  11    7.93    4.49
  -3   4 -11   30.41    8.68
   3  -4  12    5.83    3.46
  -3  -4 -12    1.08    3.63
  -3   4 -12   16.11    6.23
   3   4  12   14.58    5.77
   3  -4  12   14.49    5.97
   3  -4  13    1.47    3.15
  -3  -4 -13    0.70    3.22
  -3   4 -13   -4.82    5.07
   3  -4  13    0.18    3.22
   3   4  13    3.09    3.46
   3  -4  14   42.61   10.54
  -3  -4 -14   48.33   12.32
  -3   4 -14   43.65   11.28
   3   4  14   38.76   11.22
   3  -4  14   33.97    9.64
   3  -4  15   15.96    7.61
  -3  -4 -15   11.42    6.74
  -3   4 -15   -2.17    5.82
   3   4  15    8.15    5.54
   3  -4  15   14.90    6.69
   3  -4  16    6.78    5.99
  -3  -4 -16   -8.26    5.74
   3   4  16   -2.36    4.94
   3  -4  16    0.06    2.97
   3   5 -19   -6.50    6.26
   3  -5 -18    6.86    5.80
  -3   5  18    3.34    4.68
   3   5 -18    3.52    4.33
   3   5 -17    2.97    5.12
   3  -5 -17   -3.75    4.25
  -3   5  17    7.52    6.41
   3   5 -16   -2.13    2.74
  -3   5  16    1.35    3.74
  -3  -5  16   -2.12    3.24
   3   5 -15    2.25    2.56
  -3   5  15   -0.58    3.45
   3  -5 -15   -4.24    4.36
  -3  -5  15    1.81    3.05
   3   5 -14   23.55    7.88
  -3  -5  14   12.92    5.44
   3  -5 -14   -0.79    3.47
  -3   5  14   13.32    6.10
   3   5 -13   42.07    9.42
  -3   5  13   47.18    9.39
  -3  -5  13   37.41    7.63
   3  -5 -13   33.08    8.68
  -3  -5  12   17.50    3.98
   3   5 -12   26.32    6.51
  -3  -5  12   21.99    4.70
   3  -5 -12   23.65    6.33
  -3  -5  12   18.80    4.61
  -3   5  12   23.55    6.59
  -3  -5  11   70.00    7.40
   3  -5 -11   78.79    9.06
  -3  -5  11   66.92    7.83
   3   5 -11   78.27   11.40
  -3   5  11   88.20   11.86
  -3  -5  11   83.15    9.45
   3  -5 -11   76.16   10.82
  -3  -5  10   12.00    3.14
  -3  -5  10   20.07    5.10
  -3  -5  10   19.70    5.07
   3   5 -10   23.57    7.42
  -3   5  10   20.32    5.94
   3  -5 -10    8.59    2.79
   3  -5 -10   23.52    5.69
   3  -5  -9   50.80    7.56
  -3  -5   9   62.18    7.50
  -3  -5   9   70.97    7.83
   3  -5  -9   68.64    9.10
   3   5  -9   68.46   10.03
  -3  -5   9   60.18    5.51
  -3   5   9   64.12    9.60
  -3  -5   8   97.88    6.36
  -3  -5   8  112.50   10.07
  -3   5   8  131.31   12.66
   3  -5  -8  125.68   10.96
   3   5  -8  142.99   13.27
  -3  -5   8  131.26    9.48
   3  -5  -8  110.80   10.51
  -3  -5   7  314.35    9.75
  -3  -5   7  343.33   13.67
   3  -5  -7  348.85   16.52
  -3   5   7  340.74   18.82
  -3  -5   7  356.08   16.57
   3   5  -7  362.68   19.06
   3  -5  -7  362.29   17.95
  -3  -5   6  884.12   13.75
  -3  -5   6 1013.47   27.41
  -3   5   6 1020.13   29.82
   3  -5  -6  949.19   24.55
  -3  -5   6  910.58   19.57
   3  -5  -6  992.85   29.33
   3   5  -6  948.74   29.28
   3   5  -5  645.38   22.62
  -3  -5   5  628.08   21.53
   3  -5  -5  629.57   23.49
  -3   5   5  662.72   22.51
  -3  -5   5  583.13   12.63
   3  -5  -5  626.33   17.75
   3  -5  -4   10.76    3.87
   3  -5  -4    8.28    1.93
  -3  -5   4   14.25    4.08
  -3  -5   4   16.42    1.52
  -3   5   4   16.40    4.58
   3   5  -4   16.21    4.74
  -3  -5   3  165.66   10.76
   3   5  -3  178.16   11.00
   3  -5  -3  167.46    6.77
  -3   5   3  166.08   10.31
   3  -5  -3  187.85   12.22
  -3  -5   2  441.39   17.19
  -3   5   2  449.89   16.56
   3   5  -2  459.61   17.63
   3  -5  -2  443.71   18.94
   3  -5  -2  438.01    9.17
   3  -5  -1 2391.51   20.18
  -3  -5   1 2424.29   39.09
   3   5  -1 2389.38   17.67
   3   5  -1 2405.67   40.18
  -3   5   1 2473.81   37.42
  -3  -5   0   17.02    3.04
  -3   5   0   16.85    2.61
   3   5   0   12.62    2.51
   3  -5   0   23.11    2.26
   3   5   0   19.25    2.17
   3  -5   0   21.46    4.19
   3   5   1  677.98   15.50
  -3  -5  -1  666.16   21.25
  -3   5  -1  695.98   14.74
  -3  -5  -1  695.60   20.60
  -3   5  -1  697.04   20.50
   3  -5   1  660.49   23.00
   3   5   1  654.20   21.83
  -3   5  -2  244.38   12.53
   3   5   2  257.46   10.90
  -3  -5  -2  239.83   13.16
  -3  -5  -2  258.92   12.43
   3  -5   2  244.88   14.09
  -3   5  -2  254.30   10.47
  -3  -5  -3  179.52   12.05
  -3  -5  -3  178.69   10.14
   3  -5   3  179.12   11.99
  -3   5  -3  175.44    9.93
   3   5   3  181.18   10.17
  -3   5  -3  166.31   10.98
  -3  -5  -4  137.24    8.73
  -3  -5  -4  135.47   11.28
  -3   5  -4  135.80    9.91
   3   5   4  133.35    9.76
   3  -5   4  136.23   10.68
  -3   5  -4  136.60   10.58
  -3  -5  -5 1189.02   25.16
  -3  -5  -5 1178.76   36.01
  -3   5  -5 1199.08   32.56
   3  -5   5 1204.22   31.59
  -3   5  -5 1172.83   32.76
   3   5   5 1196.14   31.51
   3  -5   6  106.83    9.16
  -3  -5  -6  111.26    7.39
  -3  -5  -6  122.62   12.18
  -3   5  -6  112.51   10.69
  -3   5  -6  116.82   10.98
   3   5   6  117.16   10.54
   3  -5   6  114.10   10.52
   3  -5   7  172.76   11.45
  -3  -5  -7  175.94   15.37
  -3   5  -7  198.95   15.77
   3  -5   7  170.31   13.86
   3   5   7  174.50   14.04
  -3  -5  -8   10.35    3.40
  -3   5  -8   18.91    5.42
   3   5   8   15.02    4.37
   3  -5   8   13.95    5.38
  -3  -5  -9   71.97   11.17
  -3   5  -9   73.72   10.83
   3   5   9   78.06   10.93
   3  -5   9   70.11   10.01
   3  -5  10   28.03    8.49
  -3  -5 -10   23.55    6.92
  -3   5 -10   27.57    7.86
   3   5  10   18.46    6.14
   3  -5  10   18.98    5.38
   3  -5  11  136.82   16.47
  -3   5 -11  108.60   15.11
  -3  -5 -11  104.38   14.25
   3   5  11   99.47   14.40
   3  -5  11  101.83   13.62
   3  -5  12   16.44    5.95
  -3  -5 -12   20.30    6.73
  -3   5 -12   13.44    6.59
   3   5  12    7.31    3.04
   3  -5  12   19.89    6.67
   3  -5  13    5.72    4.10
  -3  -5 -13    4.20    3.56
  -3   5 -13    0.62    3.39
   3   5  13    9.09    5.35
   3  -5  13    3.41    3.52
  -3  -5 -14    2.70    5.31
   3  -5  14   -0.69    2.81
  -3   5 -14    5.72    5.89
   3   5  14   12.05    6.50
   3  -5  14   10.42    7.12
   3  -5  15    1.31    4.69
  -3  -5 -15    8.58    5.25
  -3   5 -15    6.00    5.03
   3   5  15    6.60    6.51
   3  -5  15    7.76    6.44
  -3  -5 -16   -1.16    5.32
   3  -5  16   -2.54    4.00
   3   5  16    3.09    3.76
   3  -5  16    1.74    4.11
  -3   6  18   18.49    8.71
   3   6 -18    4.47    5.68
   3   6 -17    5.83    4.80
   3  -6 -17    3.32    5.31
  -3   6  17    4.75    4.83
   3   6 -16    2.45    4.52
   3  -6 -16   -2.67    4.11
  -3   6  16    7.55    5.74
  -3  -6  15   10.72    5.34
   3   6 -15   21.29    8.25
  -3   6  15   24.35    7.95
  -3   6  14   15.35    6.17
   3   6 -14   14.03    6.46
   3  -6 -14    4.30    4.22
  -3  -6  14    7.76    4.44
   3   6 -13    7.43    4.79
  -3   6  13    2.40    3.36
   3  -6 -13   -4.97    4.53
  -3  -6  13    3.00    2.69
  -3  -6  12    0.80    1.58
  -3  -6  12    4.57    3.35
  -3  -6  12    4.86    2.80
   3   6 -12   -1.11    4.13
  -3   6  12    9.33    5.11
   3  -6 -12   -4.39    3.20
  -3  -6  11   15.03    3.66
  -3  -6  11   12.59    3.53
   3   6 -11   26.08    6.66
   3  -6 -11   15.01    3.75
  -3   6  11   15.13    4.89
  -3  -6  11   14.24    4.01
   3  -6 -11   11.47    3.32
  -3  -6  10   39.77    5.00
  -3  -6  10   44.44    6.27
   3   6 -10   34.61    7.51
  -3  -6  10   42.22    6.18
  -3   6  10   45.37    8.78
   3  -6 -10   50.86    7.97
   3  -6 -10   40.71    6.95
  -3  -6   9  247.72   11.71
  -3  -6   9  284.72   15.82
   3  -6  -9  303.50   17.96
  -3   6   9  320.70   20.08
   3  -6  -9  272.50   16.61
  -3  -6   9  279.23   14.68
   3   6  -9  300.86   19.60
  -3  -6   8  348.76   12.51
  -3  -6   8  352.18   18.03
   3  -6  -8  368.83   18.45
  -3  -6   8  365.20   15.51
  -3   6   8  408.11   21.84
   3  -6  -8  383.37   19.36
   3   6  -8  375.23   21.55
   3  -6  -7   11.53    3.08
  -3  -6   7   11.37    3.39
  -3   6   7   13.75    4.63
   3   6  -7   15.24    4.69
  -3  -6   7    8.28    2.21
   3  -6  -7   10.73    4.29
   3  -6  -6   36.41    5.13
  -3  -6   6   55.62    7.35
  -3   6   6   46.38    7.88
  -3  -6   6   28.95    3.51
   3   6  -6   49.46    8.57
   3  -6  -6   34.18    7.05
   3   6  -5  378.28   17.76
  -3  -6   5  383.88   17.45
   3  -6  -5  365.15   13.45
  -3   6   5  403.63   18.45
  -3  -6   5  356.91    9.31
   3  -6  -5  395.21   18.92
   3   6  -4  648.08   22.43
  -3  -6   4  609.69   21.33
  -3   6   4  624.04   21.83
   3  -6  -4  673.11   24.56
   3  -6  -4  587.87   14.46
   3  -6  -3  685.60   12.66
  -3  -6   3  700.04   22.76
   3   6  -3  745.21   23.44
   3  -6  -3  750.56   25.65
  -3   6   3  745.63   22.60
  -3  -6   2 1743.89   34.95
   3   6  -2 1822.93   36.07
   3  -6  -2 1647.94   14.46
   3  -6  -2 1799.13   39.53
  -3   6   2 1664.16   33.29
  -3  -6   1  825.83   23.84
   3  -6  -1  826.81   27.00
  -3   6   1  878.75   23.34
   3   6  -1  846.89   24.75
   3  -6   0  208.90    5.84
   3   6   0  205.13   12.16
  -3  -6   0  212.59   11.83
  -3   6   0  202.28   11.16
   3  -6   0  205.19   13.46
   3   6   0  215.48    7.52
  -3   6  -1  869.71   23.83
  -3  -6  -1  894.83   25.37
  -3   6  -1  915.12   15.84
   3  -6   1  875.24   28.00
  -3  -6  -1  905.69   24.60
   3   6   1  930.65   18.85
   3   6   1  868.79   26.05
   3  -6   2  962.51   29.38
  -3  -6  -2  972.60   27.23
  -3   6  -2  964.03   19.72
  -3  -6  -2  970.70   25.09
  -3   6  -2  940.98   25.46
   3   6   2  988.31   22.08
  -3  -6  -3 1033.06   25.57
  -3   6  -3 1013.90   23.60
   3   6   3 1011.07   24.73
  -3   6  -3 1032.39   27.96
   3  -6   3  973.20   29.76
  -3  -6  -3 1021.93   29.79
  -3  -6  -4  123.29   11.32
  -3  -6  -4  124.06    8.74
  -3   6  -4  123.94    9.43
  -3   6  -4  114.83    9.89
   3  -6   4  119.59   10.39
   3   6   4  123.53    9.52
  -3  -6  -5   84.48    6.87
  -3   6  -5   87.00    8.59
  -3  -6  -5   91.21    9.76
  -3   6  -5   76.11    8.55
   3  -6   5   85.63    8.76
   3   6   5   83.72    8.28
  -3  -6  -6    3.63    1.17
  -3  -6  -6    1.71    2.37
  -3   6  -6    8.06    3.04
  -3   6  -6    8.02    3.35
   3  -6   6    5.21    2.31
   3   6   6    4.66    2.93
  -3  -6  -7  287.52   19.60
  -3   6  -7  309.09   19.87
   3   6   7  292.70   18.50
   3  -6   7  270.64   17.30
   3  -6   7  264.34   14.83
  -3   6  -7  261.94   17.52
  -3  -6  -8  158.59   15.29
  -3   6  -8  156.69   15.44
   3  -6   8  151.18   10.80
   3   6   8  162.27   14.46
   3  -6   8  168.42   14.76
  -3  -6  -9  345.24   23.48
  -3   6  -9  326.93   22.98
   3  -6   9  330.32   21.35
   3   6   9  322.83   22.53
  -3  -6 -10   18.03    6.38
   3   6  10   17.28    5.79
  -3   6 -10   23.35    6.82
   3  -6  10   26.21    6.62
   3  -6  11    1.16    3.32
   3  -6  11    1.14    2.35
  -3   6 -11    3.91    3.42
   3   6  11    3.66    3.70
  -3  -6 -11    2.66    2.14
   3  -6  12    8.76    5.05
  -3  -6 -12    5.88    4.12
   3  -6  12    8.77    4.44
  -3   6 -12    1.79    3.15
   3   6  12    6.24    4.85
   3  -6  13   24.80    8.31
  -3  -6 -13   27.88    8.66
  -3   6 -13   30.22    9.56
   3   6  13   31.46    9.50
   3  -6  13   25.01    7.24
   3  -6  14    7.30    4.89
   3  -6  14    5.44    4.70
  -3   6 -14   15.80    6.91
  -3  -6 -14   12.82    6.68
   3   6  14    7.10    4.85
   3  -6  15   -2.37    3.66
  -3  -6 -15    0.51    2.67
   3   6  15    3.48    5.02
   3  -6  15   10.26    6.90
   3  -6  16   -5.37    5.80
  -3  -6 -16    7.17    6.32
  -3   7  18    1.36    4.76
   3   7 -18    9.84    6.57
   3   7 -17    2.21    4.44
   3  -7 -17   -4.80    4.32
  -3   7  17    2.35    6.20
   3   7 -16    2.38    3.72
  -3   7  16    1.52    3.57
   3  -7 -16    0.44    3.29
   3   7 -15    7.73    6.84
  -3   7  15    5.39    4.42
   3  -7 -15    9.61    5.55
  -3  -7  15    7.57    4.11
  -3   7  14    2.75    2.38
   3   7 -14   -4.08    3.72
   3  -7 -14    2.58    2.95
  -3  -7  14    1.60    2.61
   3   7 -13   16.46    6.80
  -3   7  13   14.58    6.06
   3  -7 -13   14.83    6.31
  -3  -7  13    9.83    4.33
  -3  -7  12   35.94    6.13
   3   7 -12   49.33    9.46
  -3   7  12   35.99    8.12
   3  -7 -12   37.02    7.78
  -3  -7  12   47.85    7.96
  -3  -7  11   -0.31    1.33
  -3  -7  11    1.23    1.69
   3   7 -11    7.59    4.44
  -3  -7  11   -2.98    2.75
  -3   7  11    4.97    4.03
   3  -7 -11   -3.27    4.38
   3  -7 -11    2.49    2.43
  -3  -7  10   43.69    5.57
   3   7 -10   54.00    8.75
  -3  -7  10   42.19    6.80
   3  -7 -10   41.10    6.86
  -3   7  10   62.36    9.94
  -3  -7  10   52.95    7.16
   3  -7 -10   54.74    7.69
  -3  -7   9    2.92    1.83
   3  -7  -9   11.43    4.55
  -3  -7   9    8.16    3.86
  -3  -7   9   10.71    3.57
   3   7  -9   11.95    7.05
   3  -7  -9    3.66    3.12
  -3   7   9   10.75    6.87
   3  -7  -8   86.83    9.25
  -3  -7   8   92.62    9.26
   3  -7  -8   80.47    8.82
  -3   7   8   90.60   10.96
   3   7  -8   84.47   10.61
  -3  -7   8   85.72    7.41
  -3  -7   7   53.20    7.08
  -3  -7   7   57.44    5.57
  -3   7   7   60.38    8.60
   3   7  -7   60.92    8.87
   3  -7  -7   52.67    6.64
   3  -7  -7   64.09    8.64
  -3  -7   6  760.15   25.93
   3  -7  -6  733.51   21.35
  -3   7   6  798.97   28.38
   3  -7  -6  820.46   29.36
  -3  -7   6  751.71   16.76
   3   7  -6  796.56   27.83
  -3  -7   5   15.38    3.30
   3   7  -5   16.56    4.74
  -3   7   5   15.59    4.13
   3  -7  -5   15.44    4.13
  -3  -7   5   10.62    1.51
   3  -7  -5   11.65    2.14
  -3   7   4  310.09   15.93
   3  -7  -4  302.24   17.27
   3   7  -4  306.33   16.31
  -3  -7   4  311.51   15.95
   3  -7  -4  278.29    9.60
   3   7  -3   34.53    6.47
  -3  -7   3   26.38    5.03
  -3   7   3   32.18    5.44
   3  -7  -3   19.16    1.87
   3  -7  -3   25.26    5.72
  -3  -7   2  659.60   22.61
  -3   7   2  650.38   21.82
   3   7  -2  674.09   23.13
   3  -7  -2  707.52   25.88
  -3  -7   1   42.98    5.66
   3   7  -1   38.31    5.31
  -3   7   1   35.11    4.94
   3  -7  -1   39.48    5.90
   3   7   0  876.92   26.49
  -3  -7   0  914.74   25.81
  -3   7   0  885.73   24.46
   3   7   0  880.61   15.63
   3  -7   0  900.03   29.35
  -3   7  -1   37.51    3.05
  -3  -7  -1   32.98    4.92
  -3  -7  -1   28.96    4.32
   3   7   1   37.14    5.36
  -3   7  -1   29.27    4.24
   3   7   1   38.40    3.92
   3  -7   1   31.13    5.09
  -3  -7  -2  233.91   13.63
  -3   7  -2  237.34    9.52
  -3  -7  -2  224.73   12.65
   3   7   2  242.35   14.56
   3   7   2  239.19   11.21
  -3   7  -2  230.27   13.01
   3  -7   2  252.09   15.56
  -3   7  -3   25.33    4.09
  -3  -7  -3   26.29    4.76
  -3   7  -3   27.03    3.97
  -3  -7  -3   28.16    4.26
   3   7   3   24.10    3.86
   3  -7   3   27.06    4.66
  -3  -7  -4  501.40   22.38
  -3  -7  -4  484.20   18.03
  -3   7  -4  481.14   18.40
  -3   7  -4  441.49   20.30
   3   7   4  471.20   18.99
   3  -7   4  475.42   21.73
  -3   7  -5   40.44    6.09
  -3  -7  -5   41.78    5.22
  -3  -7  -5   39.43    6.37
  -3   7  -5   35.57    5.65
   3  -7   5   35.05    5.76
   3   7   5   38.43    5.69
  -3  -7  -6  472.74   16.78
  -3   7  -6  466.62   22.84
  -3   7  -6  509.65   23.24
   3  -7   6  506.09   21.82
   3   7   6  504.44   22.64
  -3  -7  -6  499.80   25.02
  -3  -7  -7   21.58    6.34
  -3   7  -7   18.82    4.97
  -3   7  -7   13.15    4.30
   3  -7   7   17.69    4.61
   3   7   7    8.63    3.45
   3  -7   7    8.18    3.57
  -3  -7  -8    4.20    4.01
  -3   7  -8    3.48    2.80
   3   7   8   -4.31    3.77
   3  -7   8    9.28    2.79
   3  -7   8   -0.75    2.09
  -3  -7  -9   11.79    4.90
  -3   7  -9   11.17    5.15
   3   7   9   24.71    7.16
   3  -7   9   17.31    5.94
  -3  -7 -10  125.10   15.18
  -3   7 -10  122.90   14.91
   3  -7  10  126.73   14.35
   3   7  10  121.54   14.63
  -3  -7 -11    6.55    2.04
   3   7  11    2.29    2.43
   3  -7  11    1.11    2.22
   3  -7  12   78.54   13.78
  -3  -7 -12   68.69   12.27
  -3   7 -12   73.88   14.00
   3   7  12   69.83   13.12
   3  -7  12   58.92   11.23
   3  -7  13    8.91    6.34
  -3  -7 -13    6.51    5.60
  -3   7 -13    5.75    5.65
   3   7  13    7.24    7.08
   3  -7  13   21.44    7.55
   3  -7  14   -1.38    4.70
  -3  -7 -14   12.03    7.29
  -3   7 -14    7.32    6.33
   3   7  14   -1.61    3.94
   3  -7  14    2.96    4.40
  -3  -7 -15    7.92    6.06
   3  -7  15   -1.31    3.41
   3  -7  15    9.74    6.52
   3   7  15    6.15    3.52
   3   8 -18    8.41    5.44
  -3   8  18    1.44    4.22
   3   8 -17    2.57    4.22
  -3   8  17    4.57    5.19
   3   8 -16    9.53    5.18
  -3   8  16    8.44    6.69
   3  -8 -16   -2.69    3.49
   3   8 -15    0.55    3.63
  -3   8  15   13.45    6.25
   3  -8 -15    8.47    4.69
   3  -8 -14    5.12    4.08
  -3  -8  14    1.98    2.22
   3   8 -14    2.42    2.70
   3   8 -13   42.06   10.43
  -3  -8  13   35.12    6.89
  -3   8  13   40.88    8.98
   3  -8 -13   31.33    8.08
  -3  -8  12   10.84    3.95
   3   8 -12    9.94    5.84
  -3  -8  12   12.38    4.53
  -3   8  12   18.52    7.23
   3  -8 -12   14.24    6.03
  -3  -8  11   35.27    5.69
  -3  -8  11   32.36    5.55
  -3  -8  11   37.20    6.41
   3  -8 -11   38.15    6.74
   3   8 -11   45.08    8.77
  -3   8  11   35.93    8.50
   3  -8 -11   38.07    7.27
  -3  -8  10    2.32    1.49
  -3  -8  10    1.77    1.96
   3  -8 -10    4.72    2.74
  -3   8  10    6.22    3.69
   3  -8 -10    4.86    2.82
   3   8 -10    6.13    3.90
  -3  -8  10    8.42    2.89
   3  -8  -9  189.69   14.93
  -3  -8   9  178.31   13.76
   3  -8  -9  166.05   13.52
  -3   8   9  194.25   16.94
  -3  -8   9  183.61   11.55
   3   8  -9  197.48   16.97
  -3   8   8   44.34    8.46
  -3  -8   8   43.07    6.42
   3   8  -8   39.45    7.99
   3  -8  -8   35.03    5.61
  -3  -8   8   32.49    4.47
   3  -8  -8   33.07    6.33
  -3  -8   7  202.74   14.24
   3  -8  -7  187.77   11.82
  -3   8   7  241.52   16.85
   3  -8  -7  234.45   16.10
  -3  -8   7  199.00    9.77
   3   8  -7  209.50   15.90
   3   8  -6   11.47    5.65
   3  -8  -6    9.54    3.17
  -3  -8   6   11.22    5.04
  -3   8   6   17.16    6.33
  -3  -8   6    6.20    1.92
   3  -8  -6   11.70    4.69
   3   8  -5  333.60   17.93
   3  -8  -5  308.76   11.65
  -3  -8   5  366.61   17.86
  -3   8   5  330.74   17.61
   3  -8  -5  373.48   19.93
   3   8  -4   86.92    8.83
  -3  -8   4   94.61    9.04
   3  -8  -4   88.86    5.08
  -3   8   4   92.15    8.71
  -3   8   3 1826.89   38.51
  -3  -8   3 1845.86   39.00
   3   8  -3 1868.68   40.23
   3  -8  -3 1809.41   43.96
  -3  -8   2  135.73   10.77
   3   8  -2  143.48   10.93
  -3   8   2  158.38   11.05
   3  -8  -2  148.39   12.41
  -3  -8   1  150.91   11.29
   3   8  -1  152.47   11.24
   3  -8  -1  151.59   12.29
  -3   8   1  153.31   11.04
   3   8   0    8.52    1.94
   3   8   0    9.95    1.54
  -3  -8   0    7.27    2.16
  -3   8   0   10.11    3.02
   3  -8   0    8.46    2.81
  -3   8  -1  707.00   11.66
  -3  -8  -1  707.24   23.62
   3   8   1  724.99   25.00
  -3   8  -1  681.87   22.93
   3  -8   1  729.79   27.69
   3   8   1  714.02   17.55
  -3  -8  -2   76.25    8.17
  -3   8  -2   80.85    5.41
  -3  -8  -2   85.81    7.95
  -3   8  -2   76.39    7.66
   3  -8   2   79.63    9.13
   3   8   2   85.64    6.83
   3   8   2   76.27    8.11
  -3  -8  -3 1098.13   32.49
  -3  -8  -3 1164.26   29.79
  -3   8  -3 1114.41   24.21
   3  -8   3 1102.73   34.82
  -3   8  -3 1060.63   30.93
   3   8   3 1144.41   27.56
  -3  -8  -4   44.14    6.64
  -3  -8  -4   44.62    5.76
  -3   8  -4   44.73    6.48
  -3   8  -4   45.71    5.57
   3  -8   4   41.85    7.05
   3   8   4   42.21    5.57
  -3  -8  -5    5.06    1.64
  -3  -8  -5    6.78    2.24
  -3   8  -5    5.16    2.54
  -3   8  -5    2.72    1.72
   3  -8   5    4.25    2.34
   3   8   5    7.42    2.59
  -3  -8  -6    2.38    1.66
  -3  -8  -6    0.06    2.76
  -3   8  -6   -0.02    1.75
   3  -8   6    1.33    1.40
   3   8   6    1.43    1.79
  -3   8  -6    0.82    1.90
  -3   8  -7  420.71   23.00
   3  -8   7  464.05   21.19
  -3  -8  -7  452.08   25.31
  -3   8  -7  495.21   24.86
   3   8   7  451.91   23.52
   3  -8   7  483.28   24.40
  -3  -8  -8    7.70    3.05
  -3   8  -8    9.53    4.06
   3   8   8    3.13    3.40
   3  -8   8    8.94    3.33
  -3   8  -8    5.29    2.41
   3  -8   8    4.42    2.16
  -3  -8  -9  186.00   17.68
  -3   8  -9  185.16   17.55
   3   8   9  163.21   16.11
   3  -8   9  184.17   15.83
  -3  -8 -10   34.20    8.19
  -3   8 -10   33.92    8.57
   3   8  10   23.31    7.55
   3  -8  10   28.34    7.69
  -3   8 -11   -1.90    2.70
   3  -8  11   -2.65    3.79
  -3  -8 -11   -0.46    2.90
   3   8  11   -2.39    4.36
   3  -8  12    8.19    6.19
  -3  -8 -12    2.51    4.50
   3   8  12    1.53    2.78
   3  -8  12    3.59    4.81
  -3   8 -12   13.66    6.88
   3  -8  13   47.99   11.49
  -3  -8 -13   43.53   10.41
  -3   8 -13   39.11   10.71
   3   8  13   40.87   10.54
   3  -8  13   50.56   10.59
   3  -8  14    1.10    3.32
  -3  -8 -14    4.09    4.61
   3   8  14    1.23    4.40
   3  -8  14    6.89    5.96
   3  -8  15   21.10    8.93
  -3  -8 -15    5.07    5.28
   3   8  15   16.51    7.50
   3  -8  15    5.69    4.86
   3   9 -18   -3.72    6.07
  -3   9  18    4.77    5.24
   3   9 -17   11.41    7.01
  -3   9  17   18.55    7.98
   3  -9 -16    0.22    4.40
   3   9 -16    3.56    4.75
  -3   9  16    7.11    4.79
   3   9 -15   14.38    7.50
   3  -9 -15    3.84    4.02
  -3   9  15    8.67    6.12
   3   9 -14    1.70    3.85
  -3   9  14    8.12    5.31
   3  -9 -14    4.92    4.63
   3  -9 -13    6.66    4.58
   3   9 -13   11.45    4.91
  -3  -9  13    8.36    3.66
  -3  -9  13   10.59    3.92
  -3   9  13   12.33    5.84
  -3  -9  12   39.17    7.12
   3   9 -12   55.24   11.26
  -3   9  12   48.33   10.08
   3  -9 -12   33.07    7.43
  -3  -9  12   42.66    7.24
  -3  -9  11   11.68    3.69
   3   9 -11   10.42    6.01
   3  -9 -11    6.00    2.41
  -3   9  11   10.28    5.48
   3  -9 -11    8.66    3.76
  -3  -9  11    5.14    2.52
  -3  -9  10   27.49    5.92
   3   9 -10   33.72    8.13
   3  -9 -10   28.46    5.97
  -3   9  10   29.11    7.90
   3  -9 -10   27.49    6.44
  -3  -9  10   25.21    5.01
   3  -9  -9   -2.06    2.60
  -3  -9   9   -1.65    2.05
  -3   9   9    4.86    4.53
  -3  -9   9    3.60    2.23
   3  -9  -9   -1.27    1.83
  -3  -9   8  141.58   12.39
   3  -9  -8  125.42   10.51
  -3   9   8  140.72   14.22
   3  -9  -8  137.74   13.20
  -3  -9   8  114.02    8.32
   3   9  -8  135.74   13.53
  -3  -9   7  207.60   14.72
   3  -9  -7  174.51   11.34
  -3  -9   7  185.36    9.21
  -3   9   7  216.60   16.46
   3  -9  -7  200.15   15.95
   3   9  -7  217.95   16.17
  -3  -9   6  396.88   19.66
   3  -9  -6  317.65   13.51
   3  -9  -6  364.91   21.00
  -3   9   6  365.34   20.21
   3   9  -6  371.32   20.02
   3   9  -5  149.37   12.41
  -3  -9   5  142.22   12.18
   3  -9  -5  131.91    7.33
  -3   9   5  146.70   12.17
   3  -9  -5  168.28   13.90
   3   9  -4  130.86   11.06
  -3  -9   4  129.42   11.18
  -3   9   4  139.11   11.63
   3  -9  -4  133.84   12.32
  -3   9   3    8.32    3.60
   3   9  -3    7.79    3.58
   3  -9  -3    4.21    3.35
  -3  -9   3    5.95    3.60
   3   9  -2  334.98   17.59
  -3   9   2  316.37   16.91
   3  -9  -2  350.03   20.01
  -3  -9   2  356.72   17.89
  -3  -9   1  669.92   24.28
   3  -9  -1  678.45   27.61
   3   9  -1  631.72   23.73
  -3   9   1  615.32   22.66
  -3  -9   0 1020.20   30.07
   3   9   0 1013.60   17.68
   3  -9   0 1043.26   34.36
  -3   9   0 1003.74   28.39
   3   9   0  985.33   29.68
   3  -9   1  752.59   29.09
   3   9   1  704.06   25.64
  -3  -9  -1  721.08   24.77
  -3   9  -1  694.36   23.88
   3   9   1  721.14   18.04
  -3  -9  -2    7.72    3.04
  -3  -9  -2    6.46    1.73
  -3   9  -2    5.98    1.48
  -3   9  -2    6.33    1.76
   3   9   2    3.74    1.35
   3  -9   2   10.03    3.76
   3   9   2    1.09    2.34
   3  -9   3    5.16    2.58
  -3  -9  -3    6.45    3.34
  -3  -9  -3    2.84    1.08
  -3   9  -3    5.08    1.70
   3   9   3    5.07    1.56
  -3   9  -3    8.32    2.55
  -3  -9  -4  257.66   17.00
  -3  -9  -4  270.11   14.98
  -3   9  -4  260.08   13.35
  -3   9  -4  255.72   15.78
   3  -9   4  254.35   17.08
   3   9   4  265.65   14.69
  -3  -9  -5  359.51   20.71
  -3  -9  -5  338.87   16.31
  -3   9  -5  342.07   17.42
  -3   9  -5  331.16   18.78
   3  -9   5  330.73   19.66
   3   9   5  316.05   17.26
  -3  -9  -6  164.41   10.95
  -3   9  -6  186.88   14.06
  -3   9  -6  183.33   14.82
  -3  -9  -6  176.06   15.15
   3   9   6  177.71   13.83
   3  -9   6  185.92   14.20
  -3  -9  -7  223.42   18.41
   3  -9   7  224.56   15.46
  -3   9  -7  233.56   17.52
   3   9   7  194.77   15.59
  -3   9  -7  267.84   18.42
  -3   9  -8   25.20    5.94
  -3  -9  -8   19.45    5.92
   3  -9   8   18.10    4.70
  -3   9  -8   24.17    5.78
   3   9   8   23.34    5.93
   3  -9   8   22.68    4.95
  -3   9  -9    0.79    2.18
   3  -9   9    2.06    1.99
  -3  -9 -10  124.80   15.38
  -3   9 -10  125.70   15.67
   3   9  10  115.20   14.45
   3  -9  10  118.94   14.33
  -3  -9 -11   42.22    8.91
  -3   9 -11   37.59    8.96
   3   9  11   39.98    9.43
   3  -9  11   44.81    9.24
   3   9  12   52.75   11.04
  -3  -9 -12   49.85   10.98
  -3   9 -12   49.46   11.57
   3  -9  12   50.51   10.52
   3  -9  13   12.63    6.42
  -3  -9 -13   20.14    8.49
  -3   9 -13   14.88    7.31
   3   9  13   16.94    6.49
   3  -9  13   15.78    6.28
  -3  -9 -14    6.24    4.33
   3  -9  14    3.81    4.09
   3   9  14   -3.32    3.70
   3  -9  14    2.99    4.00
   3  -9  15   -2.70    3.55
  -3  -9 -15    7.58    5.57
   3  -9  15    3.34    4.14
   3  10 -17    5.96    6.09
  -3  10  17    2.16    5.84
   3  10 -16    4.19    5.92
  -3  10  16    2.89    4.60
   3  10 -15    9.91    5.26
   3 -10 -15    7.08    5.34
  -3  10  15    2.56    2.25
  -3  10  14   -1.68    3.21
   3  10 -14    3.28    3.11
   3 -10 -14    0.13    3.10
   3  10 -13    9.37    6.16
  -3 -10  13    0.74    1.79
   3 -10 -13    3.64    3.00
  -3  10  13    8.79    4.85
  -3 -10  12    3.67    2.95
  -3 -10  12    7.23    3.40
   3 -10 -12    3.55    3.32
   3  10 -12    5.47    3.17
  -3  10  12   -1.93    3.33
   3  10 -11    5.15    4.24
  -3 -10  11    3.85    3.38
   3 -10 -11   -1.63    2.03
  -3  10  11   11.78    6.09
   3 -10 -11    6.27    4.06
  -3 -10  11    6.41    3.43
  -3 -10  10  118.95   11.96
   3 -10 -10  111.65   11.80
   3  10 -10  121.71   14.46
  -3 -10  10  107.90    9.63
  -3  10  10  127.40   14.86
   3 -10 -10  108.25   12.09
  -3 -10   9   20.58    5.08
   3  10  -9   25.08    6.64
   3 -10  -9   15.23    4.46
  -3  10   9   14.25    4.95
   3 -10  -9   25.98    5.97
  -3 -10   9   21.18    3.85
  -3 -10   8  112.29    8.02
  -3 -10   8  131.72   12.30
   3 -10  -8  112.04    9.83
   3 -10  -8  123.08   13.18
  -3  10   8  132.62   14.16
   3  10  -8  123.30   13.35
  -3 -10   7   81.47    9.72
   3 -10  -7   70.39    7.00
  -3  10   7   90.10   11.04
   3 -10  -7   84.63   11.01
   3  10  -7   85.44   11.05
   3  10  -6    1.55    1.84
  -3 -10   6    4.53    1.61
   3 -10  -6    4.11    1.61
  -3  10   6    4.09    2.12
   3 -10  -6    2.03    1.94
   3  10  -5   50.33    7.95
  -3 -10   5   37.73    6.67
   3 -10  -5   32.08    3.57
  -3  10   5   26.30    6.67
   3 -10  -5   29.08    5.93
   3 -10  -4  601.18   27.38
   3  10  -4  539.67   23.66
  -3 -10   4  545.54   23.22
  -3  10   4  585.42   24.05
  -3 -10   3  434.43   21.10
   3  10  -3  428.26   20.77
  -3  10   3  444.20   20.47
   3 -10  -3  474.37   24.41
  -3 -10   2  728.66   26.39
   3  10  -2  715.75   26.41
  -3  10   2  730.70   25.83
   3 -10  -2  742.83   30.72
   3  10  -1   78.29    8.34
  -3 -10   1  102.06    9.93
  -3  10   1   79.66    8.35
   3 -10  -1   94.18   10.94
   3  10   0   35.09    5.71
  -3 -10   0   35.24    5.69
  -3  10   0   35.11    5.44
   3  10   0   33.51    3.33
   3 -10   0   38.18    7.46
  -3  10  -1  112.85    9.88
  -3 -10  -1  102.71    9.84
   3 -10   1  106.27   11.27
   3  10   1   98.11    6.83
   3  10   1  101.20   10.16
  -3 -10  -2  685.42   25.58
  -3  10  -2  698.99   25.26
  -3 -10  -2  707.99   25.88
   3  10   2  713.08   27.06
   3 -10   2  689.56   29.11
   3  10   2  682.41   20.60
  -3 -10  -3  330.57   18.47
   3 -10   3  344.69   20.67
  -3 -10  -3  328.26   17.42
  -3  10  -3  312.78   12.50
  -3  10  -3  315.08   17.24
   3  10   3  324.77   18.75
   3  10   3  319.43   15.33
   3  10   4  248.95   14.48
  -3 -10  -4  239.84   16.43
  -3 -10  -4  238.56   14.63
  -3  10  -4  247.12   12.99
  -3  10  -4  240.46   15.51
   3 -10   4  245.67   17.46
   3 -10   5   23.20    5.61
  -3 -10  -5   19.56    5.65
  -3 -10  -5   16.62    3.84
  -3  10  -5   24.24    4.97
  -3  10  -5   17.46    4.90
   3  10   5   21.77    4.68
  -3 -10  -6   -2.55    2.81
  -3 -10  -6   -0.49    1.74
  -3  10  -6    4.81    2.75
  -3  10  -6    6.36    3.08
   3 -10   6    0.78    1.64
   3  10   6    3.20    1.96
  -3 -10  -7  184.29   16.67
  -3  10  -7  196.47   15.74
  -3  10  -7  166.16   14.93
   3  10   7  172.36   14.53
   3 -10   7  194.46   14.95
  -3 -10  -8  269.40   20.58
  -3  10  -8  283.92   20.36
  -3  10  -8  280.58   20.53
   3 -10   8  270.42   17.21
   3  10   8  265.62   19.05
   3 -10   8  305.23   20.29
  -3 -10  -9   26.51    6.92
   3  10   9   28.03    6.48
  -3  10  -9   30.74    7.71
   3 -10   9   19.17    5.88
  -3 -10 -10   30.00    8.09
  -3  10 -10   25.89    7.60
   3  10  10   29.14    7.69
   3 -10  10   38.26    8.69
   3 -10  11   15.34    6.67
  -3 -10 -11   13.85    6.33
  -3  10 -11   13.29    6.41
   3  10  11   14.57    6.27
  -3 -10 -12   15.17    7.28
  -3  10 -12    4.34    3.90
   3  10  12    1.17    2.83
   3 -10  12    5.98    5.20
   3 -10  13   19.07    8.45
  -3 -10 -13   20.93    7.67
   3  10  13   22.85    8.19
   3 -10  13   19.10    7.08
   3 -10  14   33.22   10.28
  -3 -10 -14   19.14    7.91
   3  10  14   21.94    8.37
   3 -10  14   24.15    8.82
  -3 -10 -15   -0.26    5.03
   3 -10  15    0.86    4.92
   3  11 -17   -5.05    5.18
  -3  11  17    3.18    4.32
   3  11 -16    8.33    7.12
  -3  11  16    3.49    4.55
   3  11 -15   16.62    7.73
  -3  11  15    2.17    4.58
   3  11 -14   10.51    6.01
   3 -11 -14    2.61    3.45
  -3  11  14    5.49    5.08
   3  11 -13   21.92    7.40
   3 -11 -13   25.56    7.23
  -3  11  13   30.70    8.92
  -3 -11  12    2.43    3.37
   3  11 -12   -4.25    4.00
   3 -11 -12    4.24    3.13
  -3  11  12    2.85    4.12
  -3 -11  11   62.06    9.33
   3  11 -11   67.82   11.55
   3 -11 -11   58.99    9.42
  -3  11  11   75.09   12.38
   3 -11 -11   73.77   10.48
   3 -11 -10    8.16    3.77
  -3 -11  10    8.87    4.31
   3  11 -10   13.36    6.32
  -3  11  10   11.57    5.64
   3 -11 -10    7.34    3.95
  -3  11   9   -2.92    2.33
  -3 -11   9    0.55    1.67
   3 -11  -9    0.99    2.03
   3  11  -9    0.03    3.39
  -3  11   8   12.99    6.36
  -3 -11   8   23.13    6.73
   3 -11  -8   12.36    3.57
   3  11  -8   15.76    6.29
   3 -11  -8   19.63    6.57
   3 -11  -7  224.64   12.39
  -3 -11   7  275.71   17.92
  -3  11   7  274.42   19.25
   3 -11  -7  280.59   19.57
   3  11  -7  288.09   19.52
   3  11  -6    0.85    3.73
  -3  11   6   -0.63    3.03
  -3 -11   6    9.44    3.67
   3 -11  -6    8.69    2.26
   3 -11  -6    3.72    3.19
   3  11  -5  588.08   25.74
   3 -11  -5  567.19   27.68
  -3 -11   5  569.73   25.12
  -3  11   5  593.02   25.96
   3  11  -4   16.60    5.64
  -3  11   4   12.20    4.45
   3 -11  -4   13.62    5.58
  -3 -11   4   12.70    4.99
  -3 -11   3   -0.43    1.23
  -3  11   3   -0.85    2.26
   3  11  -3   -4.50    3.63
   3 -11  -3   -0.18    1.96
   3  11  -2   11.99    4.43
  -3  11   2   16.53    3.71
   3 -11  -2   13.84    5.19
  -3 -11   2   16.55    5.21
  -3  11   1 1233.61   34.10
   3 -11  -1 1228.19   40.19
  -3 -11   1 1227.02   35.76
   3  11  -1 1219.00   35.17
  -3 -11   0  145.04   12.38
  -3  11   0  125.20   10.89
   3  11   0  127.07    6.65
   3 -11   0  134.47   13.10
   3  11   0  117.29   10.85
   3 -11   1  578.01   27.63
   3  11   1  541.79   24.22
  -3  11  -1  572.98   23.23
  -3 -11  -1  581.01   24.45
   3  11   1  565.43   17.00
  -3 -11  -2  227.57   15.30
   3  11   2  217.30   15.27
  -3  11  -2  227.61   15.05
   3  11   2  220.99   12.08
   3 -11   2  230.56   17.26
  -3 -11  -3    6.72    1.35
   3  11   3    3.27    4.37
  -3 -11  -3   12.36    4.45
   3 -11   3    0.43    4.05
  -3  11  -3    4.63    1.78
   3  11   3    7.79    1.07
   3  11   4    9.07    2.77
  -3 -11  -4   13.07    3.94
  -3  11  -4    9.01    3.12
  -3 -11  -4    1.88    1.32
  -3  11  -4    9.20    3.73
   3 -11   4    0.92    4.04
  -3 -11  -5  535.16   26.97
  -3 -11  -5  573.51   23.59
  -3  11  -5  572.44   22.54
   3 -11   5  548.25   26.94
  -3  11  -5  547.45   25.94
   3  11   5  572.33   24.06
  -3 -11  -6    2.57    2.99
  -3 -11  -6    6.71    2.57
  -3  11  -6    3.74    2.36
  -3  11  -6    7.80    3.64
   3 -11   6    4.60    2.47
   3  11   6    3.99    2.61
  -3  11  -7  208.05   17.53
  -3 -11  -7  242.48   19.15
  -3 -11  -7  210.95   13.42
   3 -11   7  201.89   16.28
  -3  11  -7  237.07   17.48
   3  11   7  223.94   16.97
   3 -11   8   52.32    8.89
  -3 -11  -8   51.25    9.52
  -3  11  -8   48.37    9.24
   3 -11   8   48.96    8.40
   3  11   8   48.90    8.71
  -3  11  -8   43.56    8.43
  -3  11  -9    0.26    2.39
  -3 -11  -9   -0.90    3.07
   3  11   9    2.89    2.47
  -3  11  -9    1.36    3.58
   3 -11   9    3.10    2.86
   3  11  10   13.17    5.43
  -3 -11 -10   12.90    4.93
  -3  11 -10   19.23    6.75
   3 -11  10   23.08    6.77
  -3 -11 -11   60.62   11.59
   3  11  11   59.17   11.34
  -3  11 -11   67.53   12.58
   3 -11  11   75.14   11.77
  -3 -11 -12    5.38    4.48
   3 -11  12   -2.65    3.71
   3  11  12    2.33    2.48
  -3 -11 -13   15.60    7.28
   3  11  13    4.65    3.24
   3 -11  13   10.79    5.66
   3 -11  14   -2.04    3.38
  -3 -11 -14   -5.68    5.92
   3  11  14    3.25    3.81
   3  12 -17   -4.85    5.18
  -3  12  17    1.91    5.19
   3  12 -16    4.13    5.42
  -3  12  16    4.58    5.53
   3  12 -15   -3.71    5.23
  -3  12  15    9.59    5.66
   3  12 -14   13.72    5.32
  -3  12  14   13.15    5.78
   3  12 -13    1.04    4.05
   3 -12 -13    3.96    3.92
  -3  12  13    5.72    5.27
  -3 -12  12    2.97    2.23
   3  12 -12    7.58    5.56
   3 -12 -12   -2.55    3.47
  -3  12  12    5.57    4.08
  -3 -12  11   10.02    4.50
  -3  12  11   12.89    5.97
   3 -12 -11    8.85    4.38
   3  12 -11   17.44    6.93
   3 -12 -11   13.19    4.98
   3  12 -10   67.91   11.37
  -3 -12  10   63.55    9.37
   3 -12 -10   50.63    7.80
  -3  12  10   70.55   11.39
   3 -12 -10   67.14   10.20
   3  12  -9    4.61    4.16
  -3 -12   9   -0.21    1.63
   3 -12  -9    2.41    2.65
  -3  12   9   -0.30    2.11
   3 -12  -9   -0.88    2.16
   3 -12  -8  205.87   13.04
  -3 -12   8  208.11   16.83
  -3  12   8  229.70   18.90
   3  12  -8  259.80   19.81
   3 -12  -8  213.03   18.26
   3 -12  -7    3.70    2.08
  -3 -12   7    7.59    3.31
  -3  12   7   10.65    5.12
   3 -12  -7    3.23    3.63
   3  12  -7   10.08    4.71
   3  12  -6   11.92    3.63
  -3 -12   6   11.92    3.90
  -3  12   6   10.79    4.01
   3 -12  -6    7.13    3.69
  -3 -12   5    9.39    4.50
   3 -12  -5    6.23    3.67
   3  12  -5   10.92    5.29
  -3  12   5    7.19    4.70
   3  12  -4  614.69   26.53
  -3 -12   4  602.27   26.40
  -3  12   4  615.18   26.52
   3 -12  -4  629.67   29.72
  -3 -12   3   59.16    8.35
  -3  12   3   53.89    7.63
   3  12  -3   39.81    6.09
   3 -12  -3   57.26    9.16
  -3 -12   2  588.32   25.73
   3  12  -2  562.32   25.05
  -3  12   2  577.89   24.90
   3 -12  -2  608.99   29.34
  -3  12   1   69.09    8.24
   3  12  -1   58.97    7.40
  -3 -12   1   72.07    9.13
   3 -12  -1   71.80    9.95
   3 -12   0    9.48    2.33
  -3 -12   0   14.22    4.12
   3  12   0   11.23    2.14
   3  12   0   13.04    3.22
  -3  12   0    7.36    2.48
   3  12   1  496.10   23.60
  -3 -12  -1  504.09   24.04
  -3  12  -1  526.65   23.35
   3 -12   1  524.20   27.36
   3  12   1  498.60   16.28
   3  12   2  921.96   32.48
  -3 -12  -2  876.56   31.39
   3  12   2  868.04   24.37
   3 -12   2  919.45   36.38
  -3  12  -2  878.10   30.31
  -3  12  -3   64.13    8.63
  -3 -12  -3   64.16    9.31
   3  12   3   52.08    8.24
   3  12   3   70.45    7.69
   3 -12   3   71.35   10.35
  -3 -12  -3   62.36    8.25
  -3 -12  -4  349.37   20.85
  -3  12  -4  321.50   19.29
  -3 -12  -4  377.00   20.28
   3 -12   4  324.63   21.79
   3  12   4  351.78   21.69
   3  12   4  346.31   17.98
  -3 -12  -5   12.34    4.27
  -3  12  -5    6.25    2.96
  -3  12  -5   10.49    3.09
  -3 -12  -5    6.16    3.10
   3 -12   5    9.08    4.16
   3  12   5    5.30    1.97
  -3 -12  -6   58.76    9.62
  -3 -12  -6   54.50    7.53
  -3  12  -6   45.02    8.06
  -3  12  -6   50.09    7.38
   3 -12   6   50.75    8.46
   3  12   6   46.99    7.40
  -3 -12  -7    8.74    3.99
   3 -12   7   12.14    4.85
  -3  12  -7   10.21    3.79
   3  12   7    3.15    2.47
  -3  12  -7    4.44    3.74
   3 -12   8  171.78   16.07
  -3 -12  -8  161.63   16.67
  -3  12  -8  159.83   15.72
   3 -12   8  155.70   14.49
  -3  12  -8  161.00   15.90
   3  12   8  157.79   14.89
  -3 -12  -9   20.77    6.80
  -3  12  -9   25.69    7.00
  -3  12  -9   34.23    8.31
   3  12   9   25.68    6.21
   3 -12   9   29.58    6.78
  -3 -12 -10   15.29    5.68
   3  12  10   14.18    5.95
   3 -12  10   19.03    5.85
  -3 -12 -11   12.30    6.60
   3  12  11   11.70    6.12
   3 -12  11   12.57    5.06
  -3 -12 -12   10.97    5.56
   3  12  12    2.88    3.17
   3 -12  12   17.25    6.64
  -3 -12 -13   -2.86    4.86
   3  12  13    9.87    5.09
   3 -12  13    1.64    2.66
   3 -12  14   -0.06    3.22
  -3 -12 -14    5.79    5.50
   3 -12  14    7.83    5.91
  -3  13  17   13.88    8.40
   3  13 -16    0.61    3.88
  -3  13  16    5.60    5.92
   3  13 -15   -8.43    5.97
  -3  13  15   -8.46    6.31
   3  13 -14    0.35    3.09
  -3  13  14    5.78    5.73
   3  13 -13   11.19    5.12
  -3  13  13    1.38    3.56
  -3  13  12   23.46    7.97
  -3 -13  12   25.82    6.88
   3  13 -12   28.30    8.26
  -3  13  11   29.12    8.10
  -3 -13  11   26.91    6.97
   3  13 -11   16.23    5.15
   3 -13 -11   27.02    7.23
  -3 -13  10   10.44    3.69
   3  13 -10    7.41    3.82
   3 -13 -10    9.28    4.16
  -3  13  10    7.89    4.23
   3 -13 -10    8.20    3.77
  -3 -13   9    8.41    4.59
   3  13  -9    3.11    3.44
  -3  13   9   -6.03    5.28
   3 -13  -9    5.38    4.16
  -3 -13   8   29.34    6.64
  -3  13   8   41.61    9.02
   3  13  -8   42.48    8.84
   3 -13  -8   46.56    9.24
  -3 -13   7   86.00   10.84
  -3  13   7   88.11   11.82
   3 -13  -7   78.64   11.42
   3  13  -7   86.83   11.50
   3  13  -6   71.46    9.87
  -3 -13   6   74.96   10.05
   3 -13  -6   69.67   10.22
  -3  13   6   83.39   10.90
   3  13  -5  308.59   20.06
  -3 -13   5  337.86   20.80
   3 -13  -5  346.40   23.00
  -3  13   5  344.04   21.24
  -3 -13   4   14.83    5.31
  -3  13   4    9.22    4.01
   3  13  -4   15.87    5.32
   3 -13  -4   12.00    4.53
  -3  13   3   20.56    5.22
  -3 -13   3   25.23    6.36
   3  13  -3   19.01    5.34
   3 -13  -3   13.53    5.68
  -3 -13   2  124.04   12.52
  -3  13   2   90.58    9.38
   3  13  -2  121.27   12.16
   3 -13  -2  133.40   13.97
  -3 -13   1   91.21   10.69
   3  13  -1  102.12   10.58
  -3  13   1   72.85    8.35
   3 -13  -1  113.60   13.05
  -3 -13   0  187.76   15.16
   3  13   0  162.04    8.29
   3  13   0  183.40   14.38
  -3  13   0  190.70   14.26
   3 -13   0  209.35   18.01
  -3  13  -1  776.32   29.10
  -3 -13  -1  769.07   31.10
   3 -13   1  768.57   34.89
   3  13   1  736.01   20.25
   3  13   1  761.53   29.67
   3  13   2    8.13    2.20
  -3 -13  -2    7.18    3.04
  -3  13  -2    4.43    1.85
   3  13   2    7.13    2.24
   3 -13   2    5.71    2.01
   3  13   3   23.19    5.56
  -3 -13  -3   22.99    5.32
  -3  13  -3   15.45    3.93
   3  13   3   20.61    4.22
   3 -13   3   21.21    5.67
   3  13   4   15.66    4.08
  -3 -13  -4   14.38    4.52
   3  13   4   15.18    3.98
  -3 -13  -4   14.82    4.78
  -3  13  -4   18.49    4.36
   3 -13   4   19.41    6.08
  -3 -13  -5  383.45   23.21
   3 -13   5  348.92   23.17
   3  13   5  377.38   23.49
  -3 -13  -5  374.08   20.72
  -3  13  -5  399.95   22.40
   3  13   5  362.78   20.06
  -3 -13  -6  121.59   13.94
   3 -13   6  126.10   13.82
  -3 -13  -6  117.19   11.28
   3  13   6  122.14   12.27
  -3  13  -6  129.50   12.99
  -3 -13  -7   33.48    7.49
  -3  13  -7   33.69    6.98
   3 -13   7   32.40    7.32
   3  13   7   34.22    7.02
   3  13   8   12.58    4.35
  -3 -13  -8   15.31    5.72
  -3  13  -8   13.90    4.78
   3 -13   8   19.63    6.18
  -3  13  -9   18.34    6.34
  -3 -13  -9    9.92    5.14
   3  13   9    7.04    4.56
   3 -13   9    8.28    4.06
  -3 -13 -10    4.36    4.06
   3  13  10    2.94    2.99
   3 -13  10    5.83    4.20
  -3 -13 -11   50.00   10.83
   3  13  11   38.21    9.10
   3 -13  11   41.94    9.16
  -3 -13 -12    6.84    5.78
   3  13  12   10.78    6.31
   3 -13  12   11.34    5.41
  -3 -13 -13    1.16    4.00
   3 -13  13   11.41    5.86
  -3 -13 -14    5.85    5.04
   3  14 -16   -1.38    4.02
  -3  14  16   -1.85    5.09
   3  14 -15    3.34    5.03
  -3  14  15    7.60    5.46
   3  14 -14   10.17    6.44
  -3  14  14   -8.39    5.62
   3  14 -13    7.34    2.73
  -3  14  13    2.72    3.96
  -3 -14  12    8.13    4.36
   3  14 -12   -2.33    2.78
  -3  14  12    9.81    4.87
  -3 -14  11    0.88    2.31
   3  14 -11    8.76    4.73
  -3  14  11    0.70    3.94
   3 -14 -11    2.66    3.83
  -3  14  10   11.66    3.97
  -3 -14  10    2.80    3.61
   3  14 -10    5.19    4.75
   3 -14 -10    8.26    5.18
  -3 -14   9   71.39   10.80
  -3  14   9   91.91   13.39
   3  14  -9   94.10   13.13
   3 -14  -9   76.91   11.79
  -3 -14   8   22.99    5.87
  -3  14   8   20.41    5.49
   3  14  -8   35.05    7.92
   3 -14  -8   25.75    7.45
  -3 -14   7   31.83    6.93
  -3  14   7   35.00    7.56
   3 -14  -7   29.97    7.18
   3  14  -7   34.60    7.81
   3  14  -6   15.12    5.44
  -3 -14   6   18.92    6.13
  -3  14   6   24.60    6.72
   3 -14  -6   17.65    6.44
   3  14  -5   16.58    4.40
  -3 -14   5   16.65    4.74
  -3  14   5   17.73    5.02
   3 -14  -5   11.56    4.14
   3  14  -4   90.56   10.99
  -3  14   4   86.74   10.70
  -3 -14   4   78.32   10.12
   3 -14  -4   83.09   10.82
   3  14  -3  255.06   18.17
  -3 -14   3  241.01   18.34
  -3  14   3  236.01   17.39
   3 -14  -3  272.42   21.40
  -3 -14   2   31.17    6.65
  -3  14   2   30.41    5.35
   3 -14  -2   29.50    6.38
   3  14  -2   20.74    4.61
  -3 -14   1    5.02    2.40
   3  14  -1   11.89    3.52
  -3  14   1    5.41    2.19
   3 -14  -1   11.26    4.24
  -3 -14   0  131.49   13.64
  -3  14   0  121.37   12.15
   3 -14   0  124.74   14.46
   3  14   0  115.40   12.08
  -3  14  -1   -0.38    2.15
   3  14   1    3.24    1.00
  -3 -14  -1    5.86    2.87
   3 -14   1    2.49    3.06
   3  14   1   -0.17    1.75
  -3 -14  -2   87.51   10.52
   3  14   2   92.09   11.19
  -3  14  -2   69.92    9.22
   3  14   2   81.44    7.85
   3 -14   2   97.85   12.21
   3  14   3  595.40   29.11
  -3 -14  -3  626.15   28.51
   3 -14   3  610.27   31.46
   3  14   3  620.36   23.73
  -3  14  -3  609.81   27.05
  -3 -14  -4   14.95    5.14
  -3 -14  -4   10.84    4.77
   3  14   4    7.12    4.09
  -3  14  -4    4.97    1.62
   3 -14   4    2.84    2.32
   3  14   4    7.10    2.80
  -3 -14  -5   61.54    8.52
  -3 -14  -5   59.02    9.61
  -3  14  -5   48.56    7.93
   3  14   5   56.11    9.45
   3  14   5   52.49    7.59
   3 -14   5   58.88    9.89
  -3 -14  -6   31.11    6.39
  -3 -14  -6   23.63    5.19
   3 -14   6   38.97    8.21
   3  14   6   25.39    5.88
  -3  14  -6   27.15    6.84
  -3 -14  -7   57.99   10.12
  -3  14  -7   70.65   10.76
   3 -14   7   59.49    9.83
   3  14   7   61.66    9.68
  -3 -14  -8   41.63    9.15
  -3  14  -8   30.49    7.77
   3 -14   8   41.72    7.83
   3  14   8   30.91    6.83
  -3  14  -9   63.77   11.22
  -3 -14  -9   55.98   10.45
   3  14   9   63.73   10.93
   3 -14   9   55.07    9.56
  -3 -14 -10   -7.87    5.98
   3  14  10   -0.94    3.42
   3 -14  10   -1.49    4.03
  -3 -14 -11   -0.87    3.20
   3  14  11    4.30    3.35
   3 -14  11    0.58    2.37
  -3 -14 -12   -2.84    3.75
   3 -14  12    2.79    3.51
  -3 -14 -13    6.63    5.14
   3 -14  13    9.60    5.48
  -3  15  16   -0.50    2.80
   3  15 -15   -5.22    4.67
  -3  15  15   -5.60    5.06
   3  15 -14    1.84    5.58
  -3  15  14    0.45    3.55
   3  15 -13   -1.95    4.89
  -3  15  13   -5.98    4.63
  -3 -15  12   18.02    5.69
   3  15 -12   29.66    9.37
  -3  15  12   20.35    8.64
  -3 -15  11    5.58    3.32
  -3  15  11    8.25    4.53
   3  15 -11    3.34    4.89
  -3 -15  10   26.78    6.90
   3  15 -10   25.86    8.05
  -3  15  10   16.82    7.11
   3 -15 -10   21.48    6.96
  -3 -15   9    7.97    4.38
   3  15  -9    4.98    3.54
  -3  15   9   -0.46    2.88
   3 -15  -9   10.81    5.25
  -3 -15   8   12.87    4.65
  -3  15   8   15.41    6.14
   3  15  -8   23.57    7.18
   3 -15  -8   16.85    5.07
  -3 -15   7    1.76    3.43
  -3  15   7    7.79    4.33
   3 -15  -7   -1.28    3.64
   3  15  -7    2.93    3.07
  -3 -15   6  218.77   17.76
   3 -15  -6  216.07   19.87
  -3  15   6  218.98   18.28
   3  15  -6  219.66   18.37
   3  15  -5   11.15    2.98
  -3 -15   5   12.33    4.69
  -3  15   5    5.65    2.69
   3 -15  -5    7.78    1.99
  -3 -15   4    4.55    2.51
  -3  15   4   -0.03    2.43
   3 -15  -3   92.25   12.47
  -3 -15   3   88.22   11.05
  -3  15   3  100.12   11.86
   3  15  -3   88.73   10.91
  -3 -15   2   59.11    9.15
  -3  15   2   58.95    8.49
   3 -15  -2   53.22    9.39
   3  15  -2   60.11    8.65
  -3 -15   1  129.43   13.97
  -3  15   1  131.55   12.94
   3 -15  -1  130.84   15.32
   3  15  -1  121.05   12.64
  -3 -15   0  542.09   27.82
  -3  15   0  536.97   25.65
   3 -15   0  507.89   29.66
   3  15   0  507.23   25.78
  -3 -15  -1   -2.44    4.13
   3  15   1   -2.90    3.08
   3 -15   1    0.23    2.26
  -3  15  -1   -5.24    3.77
   3  15   2   -2.07    2.68
   3  15   2    3.82    2.07
  -3 -15  -2    0.16    3.15
  -3  15  -2    4.69    1.62
   3 -15   2    3.87    3.71
  -3 -15  -3   12.44    5.24
  -3  15  -3   14.98    3.77
   3  15   3   16.84    5.06
   3  15   3   14.91    3.91
   3 -15   3   15.96    5.31
  -3 -15  -4  181.01   16.00
  -3  15  -4  191.02   15.81
   3  15   4  210.94   17.71
   3 -15   4  200.73   18.69
   3  15   4  186.08   14.24
   3 -15   5    1.71    2.35
  -3 -15  -5   -2.84    2.55
  -3 -15  -5   -1.07    3.06
  -3  15  -5   -4.71    3.41
   3  15   5    7.56    3.27
   3  15   5    1.79    2.52
  -3 -15  -6  193.37   18.29
  -3 -15  -6  187.98   15.77
   3 -15   6  184.95   17.71
  -3  15  -6  181.69   16.54
   3  15   6  202.11   18.69
   3  15   6  192.57   16.16
   3 -15   7   -1.00    2.76
  -3 -15  -7    4.15    3.79
  -3  15  -7    8.85    5.00
   3  15   7    3.88    2.80
  -3 -15  -8    3.03    3.41
  -3  15  -8    1.03    3.41
   3 -15   8    1.85    2.84
   3  15   8   -0.97    2.28
  -3  15  -9   12.45    5.76
  -3 -15  -9    8.30    4.67
   3  15   9    7.61    4.49
   3 -15   9   12.32    5.41
  -3  15 -10   20.20    6.59
  -3 -15 -10   11.15    5.79
   3  15  10   18.18    6.52
   3 -15  10   10.82    5.30
  -3 -15 -11   -4.18    5.15
   3 -15  11   -4.84    2.89
  -3 -15 -12    3.90    3.29
   3 -15  12   13.96    6.22
  -3  16  15    7.39    6.03
   3  16 -14   -1.14    4.35
  -3  16  14   -2.67    3.09
   3  16 -13   -2.20    3.49
  -3  16  13    2.15    3.98
  -3 -16  12    2.83    1.94
   3  16 -12   -0.16    3.25
  -3  16  12   -0.42    3.39
   3  16 -11    6.29    5.60
  -3 -16  11    2.32    2.87
  -3  16  11   -2.92    3.28
  -3 -16  10    5.24    4.09
   3  16 -10    7.17    4.84
  -3  16  10    3.31    3.05
   3 -16 -10    7.27    5.23
   3  16  -9   29.93    8.58
  -3 -16   9   28.48    7.37
  -3  16   9   29.13    8.06
   3 -16  -9   38.30    9.05
  -3 -16   8   11.97    5.03
  -3  16   8    7.29    3.34
   3 -16  -8   20.67    6.61
   3  16  -8   24.15    7.09
  -3 -16   7   72.31   10.64
  -3  16   7   53.34    9.97
   3 -16  -7   63.39   11.07
   3  16  -7   66.92   10.81
   3  16  -6   11.57    4.88
  -3 -16   6   16.13    5.41
  -3  16   6   12.16    4.92
   3 -16  -6   18.20    4.22
   3  16  -5   23.74    5.78
  -3 -16   5   29.95    7.23
   3 -16  -5   30.71    8.21
  -3  16   5   22.72    5.85
  -3 -16   4   18.31    6.20
   3  16  -4   17.49    4.44
  -3  16   4   15.90    4.36
   3 -16  -4   24.80    7.12
   3  16  -3  143.03   14.91
  -3 -16   3  123.32   13.86
   3 -16  -3  155.37   16.68
  -3  16   3  151.61   14.65
  -3 -16   2   30.51    6.82
  -3  16   2   29.70    6.45
   3 -16  -2   28.10    7.67
   3  16  -2   28.93    6.41
   3  16  -1   -6.43    4.51
  -3 -16   1    0.11    2.90
  -3  16   1    5.30    3.67
   3 -16  -1    0.08    3.26
   3  16   0   -0.79    3.54
  -3  16   0    4.52    2.50
  -3 -16   0   -1.56    2.80
   3 -16   0    7.85    2.05
  -3  16  -1   60.06    9.19
  -3 -16  -1   57.06    8.87
   3  16   1   62.51    9.40
   3 -16   1   67.56   11.22
  -3 -16  -2   15.37    5.39
  -3  16  -2   17.28    4.39
   3 -16   2   22.40    5.82
   3  16   2   15.62    4.24
   3  16   3  223.93   18.37
  -3 -16  -3  206.56   17.92
  -3  16  -3  228.89   17.53
   3  16   3  194.79   13.73
   3 -16   3  194.85   19.15
  -3 -16  -4   18.16    5.13
  -3  16  -4   28.50    6.56
   3  16   4   24.24    5.54
   3  16   4   16.82    5.43
   3 -16   4   24.28    6.71
   3 -16   5    6.82    4.64
   3  16   5   -4.56    3.34
  -3 -16  -5    2.83    2.30
  -3  16  -5   -2.62    3.55
   3  16   5    2.18    2.62
  -3 -16  -6   -9.78    5.48
  -3 -16  -6    3.28    2.57
  -3  16  -6   -3.18    3.39
   3 -16   6    8.95    5.87
   3  16   6    2.30    2.64
   3  16   6   -6.57    4.72
   3 -16   7   45.09    9.70
   3  16   7   50.31   10.09
  -3 -16  -7   51.11    9.35
  -3  16  -7   44.58    9.11
   3  16   7   50.99    8.90
  -3 -16  -8    2.51    3.99
  -3  16  -8   -3.77    3.97
   3 -16   8    2.69    2.71
   3  16   8    1.85    2.74
  -3  16  -9   27.19    7.63
  -3 -16  -9   30.17    8.09
   3  16   9   22.13    6.23
   3 -16   9   24.02    6.87
  -3 -16 -10    2.48    3.85
  -3  16 -10    1.19    3.74
   3 -16  10    8.93    4.78
  -3 -16 -11    1.64    3.53
   3 -16  11   -3.24    4.41
  -3 -16 -12    2.61    3.09
   3 -16  12    1.42    3.22
  -3  17  15    7.65    6.13
   3  17 -14    2.08    3.93
  -3  17  14   -7.71    5.63
  -3  17  13    7.36    4.72
   3  17 -13    1.90    4.22
   3  17 -12    2.93    3.29
  -3  17  12    0.38    3.66
   3  17 -11   -1.98    2.95
  -3 -17  11   -2.03    3.99
  -3  17  11    1.02    3.35
  -3 -17  10    1.72    2.76
   3  17 -10   11.97    5.76
  -3  17  10    6.38    4.45
   3 -17 -10    7.16    4.96
  -3 -17   9    4.15    4.17
   3  17  -9    7.87    5.07
   3 -17  -9    9.66    5.23
  -3  17   9    5.34    4.34
  -3 -17   8   10.00    4.91
  -3  17   8    3.84    3.55
   3 -17  -8   11.55    5.84
   3  17  -8   10.11    4.84
  -3 -17   7    8.77    3.59
   3 -17  -7    6.75    3.34
  -3  17   7   10.49    5.07
   3  17  -7    8.48    4.36
   3  17  -6   -0.38    2.41
  -3  17   6    3.09    2.62
  -3 -17   6   -1.74    2.94
   3 -17  -6   -6.82    5.74
  -3 -17   5   35.78    7.44
   3  17  -5   53.81    9.45
  -3  17   5   54.98    9.59
   3 -17  -5   58.05   10.49
   3  17  -4   22.36    5.31
  -3 -17   4   29.38    6.99
   3 -17  -4   11.56    5.15
  -3  17   4   19.27    5.38
  -3 -17   3    7.18    3.86
  -3  17   3    3.85    3.53
   3 -17  -3    2.62    2.40
   3  17  -3   -0.24    2.58
  -3  17   2   84.96   11.08
   3 -17  -2   93.49   14.04
   3  17  -2   91.92   11.69
  -3 -17   2   93.08   12.42
  -3 -17   1  132.42   15.32
   3 -17  -1  152.28   16.88
   3  17  -1  118.38   13.58
  -3  17   1  135.72   13.89
  -3  17   0   87.08   10.94
   3  17   0   77.86   10.73
   3 -17   0   87.25   13.34
  -3 -17   0   76.27   11.80
   3  17   1   88.92   11.30
  -3 -17  -1   91.86   12.28
  -3  17  -1   95.27   11.45
   3 -17   1   94.18   13.29
  -3 -17  -2    5.64    4.16
  -3  17  -2    1.96    3.22
   3 -17   2   10.18    4.24
   3  17   2   10.65    4.18
  -3 -17  -3   -5.05    3.97
  -3  17  -3    1.89    1.81
   3  17   3   -0.67    2.61
   3 -17   3    1.82    2.29
  -3 -17  -4   96.67   12.66
   3  17   4   87.14   12.40
  -3  17  -4   93.93   11.98
   3 -17   4   81.46   12.85
  -3 -17  -5   48.22    9.14
  -3  17  -5   41.96    8.30
   3 -17   5   42.31    9.28
   3  17   5   48.67    8.64
   3  17   5   59.18   10.71
  -3 -17  -6   41.38    8.90
   3  17   6   43.51    9.50
  -3 -17  -6   32.22    7.14
  -3  17  -6   34.20    7.90
   3 -17   6   47.47    9.61
   3  17   6   41.51    8.22
   3  17   7   21.86    6.40
  -3 -17  -7   16.95    4.69
  -3  17  -7   24.24    7.24
   3 -17   7   27.34    7.37
   3  17   7   21.70    6.70
  -3 -17  -8    5.79    3.65
  -3  17  -8    1.64    2.63
   3 -17   8   -1.97    2.46
   3  17   8   -1.27    4.42
  -3 -17  -9    1.97    3.30
  -3  17  -9   -3.75    3.26
   3 -17   9   -1.91    2.46
   3  17   9  -10.36    6.69
  -3  17 -10   37.25   10.02
  -3 -17 -10   26.64    8.28
   3 -17  10   34.91    9.06
  -3 -17 -11    2.38    3.26
   3 -17  11    4.53    4.76
  -3  18  14    0.06    2.99
   3  18 -13    2.09    3.00
  -3  18  13   -0.41    3.18
   3  18 -12   -5.00    4.35
  -3  18  12    0.33    3.91
   3  18 -11    4.22    6.18
  -3 -18  11    2.83    3.09
  -3  18  11   -3.02    3.08
  -3  18  10   22.02    7.45
  -3 -18  10   24.36    6.92
   3  18 -10   21.71    7.77
   3 -18 -10   23.06    7.74
  -3 -18   9    2.91    2.15
   3 -18  -9    8.88    4.39
   3  18  -9    4.45    4.33
  -3  18   9    3.71    2.72
  -3  18   8   15.02    5.37
  -3 -18   8    6.94    4.42
   3 -18  -8   21.87    7.81
   3  18  -8   22.36    6.60
  -3  18   7    7.80    5.21
   3 -18  -7    8.87    5.45
   3  18  -7   13.65    5.49
  -3 -18   7    1.00    2.21
   3  18  -6    1.66    2.37
  -3 -18   6    4.58    3.39
  -3  18   6    3.64    2.30
   3 -18  -6   -1.10    3.06
  -3 -18   5   -1.14    3.43
   3  18  -5    2.15    2.14
  -3  18   5    3.56    4.31
   3 -18  -5   -6.42    5.13
   3 -18  -4   72.74   11.96
  -3 -18   4   64.04   10.29
   3  18  -4   75.65   11.24
  -3  18   4   59.65   10.59
  -3 -18   3    0.04    3.88
   3  18  -3   -3.02    3.24
  -3  18   3   -3.48    3.86
   3 -18  -3   -1.63    3.39
  -3 -18   2   84.80   12.16
  -3  18   2   89.58   12.07
   3  18  -2   98.66   12.51
   3 -18  -2   84.40   13.08
  -3 -18   1    2.83    3.69
  -3  18   1    1.94    2.12
   3 -18  -1   -5.01    3.09
   3  18  -1   -4.62    4.11
  -3  18   0    3.12    2.50
  -3 -18   0   11.11    4.67
   3 -18   0    6.76    4.14
   3  18   1   20.91    6.10
  -3 -18  -1   23.06    7.14
   3 -18   1   27.89    7.13
  -3  18  -1   23.53    5.62
  -3 -18  -2   91.41   12.62
  -3  18  -2   80.75   11.49
   3  18   2   96.28   12.98
   3 -18   2   94.95   14.05
  -3 -18  -3   -0.48    2.85
  -3  18  -3    0.63    2.36
   3 -18   3    2.09    3.00
   3  18   3    5.74    2.74
   3  18   4   26.30    7.09
  -3 -18  -4   18.74    6.39
   3 -18   4   14.62    5.78
  -3  18  -4   14.62    4.93
  -3 -18  -5   -1.70    2.62
  -3  18  -5   -0.34    3.19
   3  18   5    0.30    3.83
   3 -18   5    0.27    2.72
  -3 -18  -6    9.14    4.78
   3  18   6    7.01    4.13
  -3  18  -6    2.30    2.45
   3 -18   6    8.83    4.64
  -3 -18  -7   18.55    6.38
   3  18   7   27.02    7.16
  -3  18  -7   24.91    7.23
   3 -18   7   18.51    7.16
  -3 -18  -8   36.25    8.52
  -3  18  -8   49.54   10.28
   3 -18   8   38.84    8.67
   3  18   8   44.86    9.80
   3 -18   9   -0.62    3.81
  -3 -18  -9   -3.93    4.69
  -3  18  -9    1.53    3.21
   3  18   9   -3.11    4.85
  -3 -18 -10   14.61    6.52
  -3  18 -10   13.69    6.01
   3  18  10    7.14    4.41
   3 -18  10    6.81    3.59
  -3  19  14    1.99    4.58
  -3  19  13    2.75    3.18
  -3  19  12   -0.63    3.15
   3  19 -12    6.42    5.86
  -3 -19  11    6.76    3.75
   3  19 -11   20.89    8.70
  -3  19  11   12.61    7.14
   3  19 -10    7.01    4.73
  -3 -19  10   11.64    5.87
  -3  19  10    3.03    3.49
  -3 -19   9    3.16    3.35
   3  19  -9   -5.37    4.87
  -3  19   9   -0.40    3.35
   3 -19  -9    0.38    3.29
  -3  19   8    5.27    3.45
  -3 -19   8    3.83    2.93
   3 -19  -8   10.37    4.45
   3  19  -8   10.77    5.65
  -3  19   7   35.52    9.21
  -3 -19   7   27.29    7.84
   3 -19  -7   36.34    9.67
   3  19  -7   44.24    9.33
  -3 -19   6    2.60    2.15
  -3  19   6    4.47    3.19
   3 -19  -6   -3.24    4.49
   3  19  -6   -1.53    2.17
  -3 -19   5   46.85    9.48
   3  19  -5   51.01    9.75
  -3  19   5   51.73    9.77
   3 -19  -5   59.46   11.61
   3  19  -4   -1.42    3.30
  -3 -19   4    0.21    3.15
   3 -19  -4    0.72    4.53
  -3  19   4   -4.48    3.42
   3  19  -3   -6.42    4.92
  -3  19   3   -0.57    3.25
   3 -19  -3   -0.33    3.51
  -3 -19   3   -1.02    2.92
  -3 -19   2   -0.04    2.68
  -3  19   2  -10.07    5.00
   3  19  -2   -7.01    4.86
   3 -19  -2   -0.43    3.93
  -3 -19   1   91.92   13.04
  -3  19   1   67.81   10.49
   3 -19  -1  103.99   15.23
   3  19  -1   96.28   12.61
  -3  19   0   -7.81    5.01
   3  19   0   -9.34    4.88
   3 -19   0    3.95    3.74
  -3 -19   0    1.74    2.39
   3 -19   1   47.43   10.97
   3  19   1   51.87    9.88
  -3 -19  -1   74.58   12.15
  -3  19  -1   49.05    8.99
  -3 -19  -2    2.04    2.76
   3  19   2   -6.02    3.81
  -3  19  -2   -2.86    3.69
   3 -19   2    1.38    3.35
   3 -19   3    2.10    3.31
  -3 -19  -3    1.03    2.54
  -3  19  -3    3.71    3.24
   3  19   3    0.04    2.73
  -3 -19  -4    8.33    4.72
  -3  19  -4   11.83    4.32
   3 -19   4    8.45    3.67
   3  19   4    8.09    3.08
   3  19   5   58.21   10.84
  -3 -19  -5   45.72    9.37
  -3  19  -5   48.60    9.17
   3 -19   5   46.58   10.68
  -3  19  -6    1.52    3.20
   3  19   6    1.07    2.69
   3 -19   6    3.50    2.79
  -3  19  -7    5.02    3.80
   3 -19   7    6.51    5.47
   3  19   7    0.29    3.53
  -3 -19  -8    2.52    4.64
   3  19   8    2.48    2.41
  -3  19  -8    6.13    5.00
   3 -19   9   -1.50    3.11
  -3 -19  -9   -3.58    4.09
  -3  19  -9    6.07    4.58
   3  19   9   -1.32    3.87
  -3  19 -10   -1.37    3.58
   3 -19  10   -0.86    3.24
  -3  20  13   -6.60    4.98
  -3  20  12    0.60    2.97
  -3 -20  11   12.91    6.73
  -3  20  11   -0.57    3.90
  -3 -20  10    4.41    2.60
  -3  20  10   -1.84    3.35
  -3 -20   9   -1.58    2.20
   3  20  -9   -3.70    4.02
  -3  20   9    4.33    4.83
   3 -20  -9   -2.44    3.89
  -3 -20   8   11.89    4.85
  -3  20   8   18.75    6.14
   3 -20  -8   14.86    6.77
   3  20  -8   10.38    6.37
  -3  20   7    4.89    3.98
   3 -20  -7    7.39    5.21
   3  20  -7    5.83    5.37
  -3 -20   7   -1.12    3.56
  -3 -20   6   -1.12    3.23
  -3  20   6    2.86    4.51
   3 -20  -6   -0.10    4.62
   3  20  -6    1.87    3.24
   3  20  -5    5.05    3.12
  -3 -20   5    6.92    4.59
   3 -20  -5    9.99    4.31
  -3  20   5    8.10    4.73
   3  20  -4   42.17    9.13
  -3 -20   4   49.07   10.04
  -3  20   4   62.88   11.49
   3 -20  -4   56.53   11.69
   3  20  -3   16.65    6.02
  -3 -20   3   13.17    5.63
  -3  20   3   10.85    4.76
   3 -20  -3   19.31    7.66
  -3 -20   2   20.98    6.72
  -3  20   2   23.87    6.40
   3  20  -2   19.38    6.01
   3 -20  -2   16.15    7.04
   3  20  -1   -0.95    4.20
  -3 -20   1    2.71    2.81
  -3  20   1    8.18    2.74
   3 -20  -1    6.28    5.33
   3 -20   0    0.05    4.39
  -3 -20   0    1.62    2.49
  -3  20   0    1.90    2.46
   3  20   0    6.78    3.67
   3  20   1   -5.72    4.13
  -3 -20  -1    1.98    4.11
  -3  20  -1   -1.55    1.98
   3 -20   1    3.54    4.13
  -3 -20  -2   36.55    8.89
   3  20   2   40.94    8.54
  -3  20  -2   31.14    7.46
   3 -20   2   45.80   10.42
  -3  20  -3   15.66    5.51
  -3 -20  -3   24.89    7.20
   3  20   3   24.83    6.96
   3 -20   3   28.80    8.07
  -3 -20  -4   48.93   10.44
  -3  20  -4   51.93    9.42
   3 -20   4   66.49   12.55
   3  20   4   53.76   11.01
   3  20   5    7.28    5.54
  -3 -20  -5    9.00    3.36
  -3  20  -5   10.33    5.16
   3 -20   5   11.75    5.93
   3  20   6    9.28    5.35
  -3  20  -6   10.62    5.15
   3 -20   6   11.90    5.57
   3 -20   7    6.42    4.74
  -3  20  -7    3.62    4.14
   3  20   7   -1.05    3.22
  -3  20  -8   17.63    6.06
   3  20   8   25.99    8.35
   3 -20   9   -1.73    4.96
  -3  20  -9    9.81    6.40
  -3  21  12   -6.18    4.33
  -3  21  11   -2.82    3.44
  -3 -21  10    6.97    4.87
  -3  21  10   -5.58    4.55
   3  21  -9   -0.90    3.07
  -3 -21   9   -2.74    3.16
  -3  21   9    1.18    4.59
   3  21  -8    9.98    6.30
  -3 -21   8    8.05    4.84
  -3  21   8    3.36    3.98
   3 -21  -8    7.62    6.15
  -3 -21   7   11.06    6.06
  -3  21   7    6.67    4.83
   3 -21  -7   10.38    6.72
   3  21  -7   17.18    6.95
  -3 -21   6    9.36    5.58
  -3  21   6   16.37    5.74
   3 -21  -6    6.81    4.68
   3  21  -6   19.94    6.38
   3  21  -5    7.36    4.30
  -3 -21   5   12.07    5.47
  -3  21   5   12.86    6.46
   3 -21  -5   12.30    6.37
   3  21  -4    2.59    2.69
  -3 -21   4   11.22    6.85
   3 -21  -4    3.82    2.36
  -3  21   4   13.42    6.25
   3  21  -3    0.96    2.64
   3 -21  -3   -0.26    3.85
  -3  21   3   -3.13    4.01
  -3 -21   3    1.63    3.23
   3 -21  -2    4.75    4.85
  -3 -21   2    0.05    3.08
   3  21  -2    1.95    2.07
  -3  21   2    1.58    2.06
   3 -21  -1   11.08    5.98
  -3 -21   1   12.69    5.83
  -3  21   1   10.53    5.23
   3  21  -1    3.85    2.64
   3 -21   0   71.80   13.60
  -3 -21   0   89.50   14.07
  -3  21   0   94.39   13.47
   3  21   0   86.69   12.69
   3  21   1   11.11    4.96
  -3  21  -1   12.98    4.97
   3 -21   1   15.28    7.40
  -3 -21  -1   10.02    5.53
   3  21   2   -1.26    4.21
   3 -21   2   -3.76    4.32
  -3 -21  -2    1.95    3.15
  -3  21  -2   -4.33    3.65
  -3 -21  -3   -3.51    3.75
  -3  21  -3    2.35    3.56
   3 -21   3   -5.68    5.58
   3  21   3    3.41    2.94
  -3 -21  -4    6.83    4.84
  -3  21  -4   16.11    6.29
   3  21   4    9.29    4.26
   3 -21   4    6.41    3.88
  -3  21  -5    4.21    4.22
   3 -21   5   11.25    5.45
   3  21   5    6.17    3.55
   3  21   6    9.01    4.63
  -3  21  -6    7.69    4.62
   3 -21   6    5.41    4.69
  -3  21  -7   -2.76    3.26
  -3  21  -8   10.58    5.13
  -3  22  11    6.82    5.06
  -3  22  10   -8.86    5.56
  -3 -22   9    2.58    3.07
  -3  22   9    5.12    3.70
  -3  22   8    0.21    3.36
  -3 -22   8    3.57    4.69
   3 -22  -8   10.78    5.92
  -3  22   7    8.69    4.88
  -3 -22   7    6.01    5.19
   3 -22  -7    8.57    5.56
   3  22  -7    6.57    4.33
   3 -22  -6    1.60    3.37
  -3  22   6    3.03    4.41
  -3 -22   6   -1.11    3.39
   3  22  -6   -2.87    2.88
   3  22  -5   13.00    4.66
   3 -22  -5   12.34    6.74
  -3 -22   5    8.96    5.22
  -3  22   5    8.68    4.54
   3  22  -4    8.54    4.89
   3 -22  -4    1.04    3.94
  -3 -22   4    7.54    4.98
  -3  22   4    5.82    4.19
  -3 -22   3   22.07    7.69
   3  22  -3   20.78    6.58
  -3  22   3   25.20    7.64
   3 -22  -3   23.65    8.56
   3  22  -2    7.90    4.64
  -3 -22   2   -3.18    4.69
  -3  22   2   -5.00    5.57
   3 -22  -2    7.39    5.65
  -3 -22   1    8.61    4.65
  -3  22   1   10.38    4.66
   3  22  -1   10.98    5.94
   3 -22  -1    9.03    4.09
  -3 -22   0    9.98    5.20
  -3  22   0   -3.20    4.21
   3 -22   0   -4.13    6.04
   3  22   0   -5.91    4.93
  -3 -22  -1    8.74    4.01
  -3  22  -1    2.63    3.06
   3 -22   1    0.89    4.23
   3  22   1    6.01    4.48
   3  22   2   -4.82    4.08
  -3  22  -2    8.85    5.12
  -3 -22  -2    9.69    4.65
   3 -22   2    3.03    2.94
  -3 -22  -3   15.18    6.67
   3  22   3   11.64    4.77
  -3  22  -3    8.51    4.53
   3 -22   3    5.10    3.35
   3 -22   4   -0.50    3.16
  -3  22  -4    4.66    3.46
  -3 -22  -4    0.15    3.01
   3  22   4   -4.46    4.64
  -3  22  -5   -3.81    5.07
   3 -22   5    4.98    3.67
  -3  22  -6    6.20    4.71
   3 -22   6    4.82    4.62
  -3 -23   9    6.58    5.76
  -3  23   9    0.98    3.59
  -3 -23   8   -0.32    3.04
  -3  23   8    2.39    3.82
  -3 -23   7   -1.18    4.24
  -3  23   7    2.45    3.55
   3 -23  -7   -0.41    4.17
  -3  23   6    1.75    3.19
  -3 -23   6    0.05    3.86
   3 -23  -6    1.46    4.74
  -3 -23   5   10.52    5.43
  -3  23   5    5.57    5.03
   3 -23  -5   14.50    6.36
  -3 -23   4    9.28    5.17
  -3  23   4   16.03    6.41
   3 -23  -4   12.78    6.31
  -3 -23   3   -3.67    3.58
  -3  23   3   -0.89    3.15
  -3 -23   2    8.74    5.59
   3 -23  -2   12.51    6.08
  -3  23   2    9.82    3.77
  -3 -23   1   -4.41    4.15
  -3  23   1    2.42    3.71
   3 -23  -1    3.41    5.45
  -3 -23   0   16.66    6.24
  -3  23   0   15.31    5.97
   3 -23   0   17.42    7.66
   3 -23   1   -4.82    4.98
  -3 -23  -1    2.73    4.07
  -3 -23  -2    8.80    5.03
  -3  23  -2    5.56    4.89
   3 -23   2   11.62    6.30
  -3 -23  -3   -7.51    5.09
  -3  23  -3   -2.65    2.60
   3 -23   3    3.03    4.60
  -3  23  -4   15.88    6.61
   3 -23   4    5.76    4.04
  -3  23  -5    0.44    2.83
   3 -23   5    2.49    5.64
  -3 -24   8   -1.59    2.67
  -3  24   8   10.55    6.67
  -3  24   7    8.82    4.94
  -3 -24   7   11.77    6.22
  -3 -24   6   -0.51    3.42
  -3  24   6    4.86    5.32
   3 -24  -6    5.95    6.11
  -3 -24   5   11.98    6.47
  -3  24   5    7.84    4.85
   3 -24  -5    4.35    4.41
  -3 -24   4    4.59    4.15
  -3  24   4    4.44    4.70
   3 -24  -4    8.86    5.53
   3 -24  -3   20.36    9.28
  -3 -24   3   18.79    7.23
  -3  24   3   14.98    6.57
  -3 -24   2   -9.26    6.15
  -3  24   2    0.39    3.54
   3 -24  -2   -3.23    3.37
  -3 -24   1    7.65    6.24
  -3  24   1    2.13    3.58
   3 -24  -1    3.20    4.17
  -3 -24   0   -3.15    4.54
  -3  24   0    4.02    4.36
   3 -24   0    5.34    5.21
  -3 -24  -1    7.83    4.54
  -3  24  -1    1.91    2.96
   3 -24   1    3.76    5.69
  -3 -24  -2    9.85    5.61
  -3  24  -2   -0.28    3.66
   3 -24   2    7.11    6.16
  -3  24  -3    1.25    4.10
   3 -24   3    2.98    2.52
   3 -24   4   11.15    6.11
  -3 -25   7    1.61    3.16
  -3 -25   6    8.39    5.86
  -3  25   5   -5.07    5.08
   3 -25  -5    6.88    5.64
  -3 -25   5    0.95    3.06
  -3 -25   4    8.31    5.16
  -3  25   4    0.53    3.42
   3 -25  -4    6.93    5.80
   3 -25  -3    2.58    2.89
  -3  25   3    4.15    4.43
  -3 -25   2    5.12    5.58
  -3  25   2    3.27    4.67
   3 -25  -2    2.64    3.97
  -3  25   1   16.47    7.26
  -3 -25   1    6.15    4.70
   3 -25  -1   14.71    9.02
  -3  25   0   -0.50    4.40
   3 -25   0  -10.57    7.40
  -3 -25   0    2.65    3.92
  -3 -25  -1   16.82    8.04
   3 -25   1   13.81    8.12
   3 -25   2    3.67    4.39
   3 -25   3   -1.84    3.96
  -3 -26   5    7.40    6.02
  -3 -26   4   -1.26    3.74
   3 -26  -4   12.17    7.93
   3 -26  -3    5.62    5.38
  -3 -26   3   11.03    7.25
  -3 -26   2   10.47    5.56
   3 -26  -2   11.43    7.19
  -3 -26   1   -3.72    3.45
   3 -26  -1    9.88    6.22
  -3 -26   0   -0.63    3.93
   3 -26   0    0.52    3.95
   3 -26   1    5.44    4.72
   3 -26   2    9.61    6.99
   4   0 -18    2.24    5.54
  -4   0  17   -3.70    4.09
   4   0 -17    3.50    5.22
   4   0 -16    0.38    2.96
  -4   0  16   -3.97    3.98
   4   0 -15    3.57    2.84
  -4   0  15    3.63    2.98
   4   0 -14   12.82    5.68
  -4   0  14    5.15    3.35
   4   0 -13    2.45    2.52
  -4   0  13   -2.22    2.61
  -4   0  13   -1.56    3.30
  -4   0  12   57.36    8.05
   4   0 -12   64.45   10.80
  -4   0  12   77.18   10.96
  -4   0  11   -4.00    3.70
   4   0 -11   -4.63    4.06
  -4   0  11   -1.66    1.79
  -4   0  10   -4.28    3.45
   4   0 -10   -1.93    3.15
  -4   0  10   -3.38    3.08
  -4   0   9   16.54    5.73
  -4   0   9   11.10    4.01
   4   0  -9   25.60    6.67
  -4   0   8   26.83    4.31
   4   0  -8   33.51    5.95
  -4   0   8   41.97    6.05
   4   0  -7    4.11    2.20
  -4   0   7   -0.22    1.08
  -4   0   6 1033.62   29.64
  -4   0   6 1010.24   24.97
   4   0  -6 1073.01   28.84
   4   0  -5    4.85    2.47
  -4   0   5    8.01    2.98
  -4   0   4   42.42    5.11
   4   0  -4   46.74    5.39
  -4   0   4   51.39    4.86
  -4   0   3    7.72    2.38
   4   0  -3    5.99    3.02
  -4   0   2  803.16   24.79
  -4   0   2  776.37   17.74
   4   0  -2  790.88   21.28
  -4   0   1   -4.09    3.00
  -4   0   1   -0.23    1.24
   4   0  -1   -1.49    1.76
  -4   0   0 2364.62   41.66
   4   0   0 2310.80   38.07
  -4   0   0 2303.19   33.71
  -4   0  -1   -3.41    2.01
  -4   0  -1   -0.07    1.96
  -4   0  -1    0.48    1.54
   4   0   1   -0.83    1.37
  -4   0  -2  702.34   22.64
  -4   0  -2  657.16   21.71
  -4   0  -2  685.27   20.90
  -4   0  -3   -3.18    3.08
  -4   0  -3   -2.41    1.82
  -4   0  -3   -3.10    2.31
   4   0   3   -1.79    2.41
   4   0   4  330.39   18.16
  -4   0  -4  311.23   14.91
  -4   0  -4  321.65   17.26
   4   0   4  334.61   16.66
   4   0   4  318.41   15.89
   4   0   5    0.99    1.26
   4   0   5    0.39    3.32
  -4   0  -5   -1.71    2.44
   4   0   5    1.04    2.01
   4   0   6 1886.45   48.66
  -4   0  -6 1670.48   44.84
   4   0   6 1634.92   34.40
   4   0   6 1824.57   44.19
  -4   0  -7    1.03    1.57
   4   0   7    3.41    2.17
   4   0   8   -5.12    4.03
  -4   0  -8   -2.32    4.28
   4   0   8    1.83    2.51
  -4   0  -9    4.65    3.29
   4   0   9    0.90    2.52
   4   0  10  144.69   16.14
   4   0  10  171.47   18.42
  -4   0 -10  141.47   16.58
   4   0  11   -0.69    3.64
   4   0  11   -1.34    2.27
   4   0  12   52.25   11.51
  -4   0 -12   52.20   11.24
   4   0  12   63.83   11.99
   4   0  13   -1.71    2.98
  -4   0 -13    0.76    3.38
   4   0  13    4.12    3.60
   4   0  14    1.53    4.42
  -4   0 -14    3.79    4.56
   4   0  14    2.98    5.32
   4   0  15   -2.94    3.64
   4  -1 -18   -8.67    6.76
   4   1 -18   -6.62    4.62
  -4   1  17    6.31    4.85
   4  -1 -17   -0.78    4.04
   4   1 -17    5.15    5.07
   4   1 -16   -1.16    2.93
  -4   1  16   -6.46    4.44
  -4  -1  16   -1.65    2.81
   4  -1 -16    3.07    4.73
   4  -1 -15   10.12    6.58
   4   1 -15   17.22    6.64
  -4   1  15    7.29    4.88
  -4  -1  15    2.81    3.25
   4  -1 -14    9.74    5.76
   4   1 -14   11.77    6.62
  -4   1  14    7.85    4.75
  -4  -1  14    8.29    3.12
   4  -1 -13   -4.66    3.45
   4  -1 -13    9.85    5.12
  -4   1  13    6.93    2.87
  -4  -1  13    2.78    2.25
   4   1 -13   11.60    4.80
  -4  -1  13    4.52    3.12
  -4   1  13    9.69    4.94
   4  -1 -12   -0.72    1.58
  -4   1  12   -5.43    3.50
   4  -1 -12   16.13    7.10
  -4  -1  12   10.18    3.63
   4   1 -12    8.68    3.53
  -4   1  12   14.72    5.44
  -4  -1  12   10.51    5.83
  -4   1  11    0.09    2.59
  -4  -1  11    6.78    2.34
   4  -1 -11    4.99    2.10
   4   1 -11    9.82    5.00
  -4   1  11   10.85    4.67
  -4  -1  11    7.89    3.70
  -4   1  10   -3.73    2.92
  -4  -1  10   -8.24    4.22
   4  -1 -10  -11.88    4.76
   4   1 -10    0.44    1.85
  -4   1  10   -0.03    3.12
  -4  -1  10    1.68    2.10
  -4  -1   9  352.94   18.41
  -4   1   9  344.88   18.45
   4  -1  -9  352.99   20.30
  -4   1   9  381.36   20.24
  -4  -1   9  388.69   19.16
   4   1  -9  406.55   21.85
  -4   1   8   67.68    7.78
  -4  -1   8   68.46    7.66
  -4   1   8   88.55    9.07
  -4  -1   8   82.65    8.16
   4  -1  -8   78.29    9.08
   4   1  -8   83.84    9.40
  -4  -1   7   69.24    7.85
  -4   1   7   64.87    7.64
  -4   1   7   70.92    7.80
  -4  -1   7   69.49    7.02
   4   1  -7   89.69    9.10
   4  -1  -7   83.17    8.43
  -4   1   6   -1.23    2.41
  -4   1   6   18.59    5.09
  -4  -1   6   16.83    4.27
   4  -1  -6    8.22    4.15
   4   1  -6   19.30    5.13
  -4   1   5  583.41   21.56
  -4  -1   5  567.09   21.62
  -4  -1   5  569.62   16.00
  -4   1   5  578.08   18.46
   4  -1  -5  592.02   19.97
   4   1  -5  582.38   20.87
   4  -1  -4  483.62   16.82
  -4   1   4  503.29   19.78
  -4  -1   4  463.82   19.43
   4   1  -4  490.70   18.15
  -4  -1   4  470.32   13.31
  -4   1   4  491.18   15.83
   4   1  -3 1467.57   16.06
  -4   1   3 1533.15   34.79
  -4  -1   3 1538.43   34.74
   4  -1  -3 1549.09   28.94
   4   1  -3 1516.93   31.32
  -4  -1   3 1525.93   22.92
  -4   1   3 1564.07   27.05
  -4   1   2  149.52   10.60
  -4  -1   2  144.32   10.40
   4  -1  -2  166.27    9.39
  -4  -1   2  150.22    7.25
  -4   1   2  170.57    8.74
   4   1  -2  136.03    9.44
  -4   1   1  371.00   16.65
  -4  -1   1  368.72   16.58
  -4  -1   1  367.16   11.96
  -4   1   1  366.32   13.27
   4   1  -1  335.91   14.77
   4  -1  -1  369.82   14.05
   4   1   0  153.39    8.77
  -4   1   0  146.03   10.25
  -4  -1   0  146.66   10.20
   4   1   0  148.29   10.29
   4  -1   0  166.34    9.91
  -4  -1   0  156.74    8.43
  -4   1   0  156.27    9.03
   4  -1   1  805.70   22.65
   4   1   1  831.65   22.63
  -4  -1  -1  803.56   23.44
  -4   1  -1  782.54   24.37
  -4   1  -1  802.50   21.80
  -4  -1  -1  834.68   24.67
  -4  -1  -1  820.61   20.70
  -4   1  -1  836.23   22.19
   4   1   1  808.81   24.35
   4   1   2  294.41   14.64
  -4   1  -2  280.30   14.52
  -4  -1  -2  288.04   14.46
  -4  -1  -2  281.29   14.58
  -4   1  -2  279.48   13.89
  -4  -1  -2  281.09   13.14
  -4   1  -2  292.78   13.94
   4   1   2  293.19   13.66
   4   1   3 1246.58   32.45
  -4   1  -3 1245.66   30.44
  -4  -1  -3 1252.97   30.00
  -4   1  -3 1199.39   30.65
  -4   1  -3 1190.99   29.94
  -4  -1  -3 1212.39   32.05
   4  -1   3 1258.36   32.34
   4   1   3 1196.51   29.42
   4   1   4  944.48   30.57
  -4  -1  -4  957.69   26.17
  -4  -1  -4  933.94   30.32
  -4   1  -4  915.29   28.82
  -4   1  -4  998.98   29.06
   4  -1   4  981.40   28.32
   4   1   4  979.40   28.54
   4  -1   4  977.93   29.11
   4  -1   5   -1.79    1.87
   4   1   5   -3.23    2.56
   4   1   5   -0.28    2.20
   4  -1   5    0.34    1.76
  -4  -1  -5   -3.05    2.09
  -4  -1  -5    2.22    2.17
  -4   1  -5    0.33    2.43
   4   1   5    0.33    2.57
   4  -1   5    0.83    2.48
   4   1   6  502.47   25.42
   4  -1   6  513.67   25.99
  -4  -1  -6  460.48   24.06
  -4   1  -6  459.85   23.45
   4  -1   6  439.82   18.15
   4   1   6  448.55   17.65
   4   1   6  470.52   22.91
   4  -1   6  497.38   23.35
   4   1   7   37.85    6.96
   4  -1   7   20.80    5.21
  -4  -1  -7   26.37    5.83
  -4   1  -7   30.90    6.25
   4   1   7   26.79    5.66
   4  -1   7   24.50    5.32
   4   1   8  162.78   16.01
   4  -1   8  167.52   16.13
  -4  -1  -8  151.83   15.10
  -4   1  -8  151.70   15.26
   4   1   8  169.75   15.49
   4  -1   8  167.98   14.83
   4   1   9   87.93   12.51
   4  -1   9   98.02   13.19
  -4  -1  -9   83.99   11.86
  -4   1  -9   73.54   11.56
   4   1   9   86.26   11.38
   4  -1   9   75.48   10.51
   4   1  10    5.23    3.34
   4  -1  10   10.52    4.81
   4   1  10    8.33    4.91
  -4  -1 -10    4.39    2.60
  -4   1 -10   12.31    6.71
   4  -1  10    4.08    4.55
   4   1  11    7.62    4.87
   4  -1  11    0.64    2.68
  -4  -1 -11    1.40    3.45
  -4   1 -11    1.84    4.43
   4   1  11    1.65    3.87
   4  -1  11    0.30    2.51
   4   1  12    0.97    4.81
   4  -1  12    6.68    5.00
  -4  -1 -12   12.44    5.70
  -4   1 -12    5.35    5.81
   4   1  12    3.01    4.53
   4  -1  12    2.98    3.61
   4   1  13   12.91    6.45
  -4  -1 -13   13.41    7.12
   4  -1  13   11.78    6.66
  -4   1 -13    8.99    4.77
   4  -1  13   17.80    6.05
   4   1  13    3.84    3.00
   4  -1  14   10.44    7.33
  -4  -1 -14    8.20    6.29
  -4   1 -14   17.95    8.25
   4   1  14    0.75    3.86
   4  -1  14   14.49    6.39
   4  -1  15   14.10    8.13
  -4  -1 -15    2.78    5.05
   4   1  15    9.16    6.89
   4  -1  15    8.67    5.65
   4  -2 -18   -5.46    4.99
   4   2 -18   -0.27    4.63
   4   2 -17   16.15    7.13
  -4   2  17   10.02    6.06
   4  -2 -17   13.27    6.65
   4   2 -16   -3.93    4.07
  -4   2  16    1.81    3.83
  -4  -2  16   -0.62    2.96
   4  -2 -16   -0.88    4.08
   4   2 -15   12.67    5.89
  -4   2  15    2.86    4.71
  -4  -2  15   -2.94    3.65
   4  -2 -15    0.50    3.91
   4  -2 -14   -0.18    2.87
   4   2 -14   13.66    6.60
  -4  -2  14    3.47    2.91
  -4   2  14   14.61    6.01
   4  -2 -13   21.53    6.93
  -4  -2  13   19.73    5.14
   4   2 -13   31.25    8.29
  -4   2  13   28.74    7.18
  -4  -2  13   15.31    5.47
   4  -2 -12   27.95    5.93
   4  -2 -12   34.23    8.06
  -4   2  12   28.22    5.53
  -4  -2  12   28.78    6.03
   4   2 -12   44.68    8.93
  -4  -2  12   35.38    7.31
  -4   2  12   44.86    8.97
   4  -2 -11   85.27    9.77
  -4   2  11  100.33   10.51
  -4  -2  11   88.46    9.61
   4  -2 -11  110.93   13.00
   4   2 -11  114.31   13.62
  -4   2  11  106.53   12.39
  -4  -2  11   91.35   10.21
  -4   2  10   17.73    5.90
  -4   2  10    7.02    3.69
  -4  -2  10    5.16    3.06
   4  -2 -10    6.18    2.54
   4   2 -10   13.90    5.58
  -4  -2  10    2.50    2.78
  -4   2   9   -0.73    3.07
  -4  -2   9   -0.87    3.06
   4  -2  -9   13.39    3.72
   4   2  -9   23.90    6.23
  -4   2   9   18.03    5.44
  -4  -2   9   18.33    4.86
  -4   2   8   91.27    9.14
  -4  -2   8   92.91    9.36
  -4   2   8  101.00   10.27
  -4  -2   8  105.58    9.14
   4  -2  -8   98.13    9.75
   4   2  -8   90.39   11.05
  -4   2   7  437.42   20.07
  -4  -2   7  468.29   20.69
  -4   2   7  512.70   20.62
  -4  -2   7  479.63   17.14
   4  -2  -7  458.91   20.23
   4   2  -7  484.59   22.00
  -4   2   6  234.85   14.15
  -4  -2   6  228.69   14.06
   4  -2  -6  249.12   13.50
  -4   2   6  230.64   13.06
   4   2  -6  244.93   14.47
  -4  -2   6  238.48   10.80
   4   2  -5  517.04   20.04
  -4   2   5  512.00   20.95
  -4  -2   5  521.07   20.92
  -4  -2   5  523.33   14.28
  -4   2   5  548.86   18.71
   4  -2  -5  526.03   18.37
  -4  -2   4   67.86    7.66
   4   2  -4   70.90    7.44
  -4   2   4   61.39    7.16
  -4  -2   4   71.65    4.93
  -4   2   4   72.46    6.84
   4  -2  -4   66.86    6.09
  -4   2   3  195.76   12.25
  -4  -2   3  185.71   11.99
   4  -2  -3  190.06    9.64
   4   2  -3  191.02   11.47
  -4  -2   3  187.54    7.36
  -4   2   3  189.15   10.13
   4   2  -2 1382.26   19.39
  -4   2   2 1428.74   33.25
  -4  -2   2 1431.97   32.85
   4  -2  -2 1406.12   25.75
  -4  -2   2 1385.70   20.51
  -4   2   2 1392.01   26.75
   4   2  -2 1417.46   31.22
   4   2  -1  393.97   12.25
  -4   2   1  391.22   17.48
  -4  -2   1  422.29   17.59
  -4  -2   1  399.64   11.83
  -4   2   1  402.38   14.41
   4  -2  -1  397.27   13.77
   4   2  -1  402.16   16.74
   4   2   0 1447.38   26.48
  -4   2   0 1426.12   33.40
  -4  -2   0 1490.07   33.00
   4   2   0 1455.22   32.25
   4  -2   0 1449.39   27.98
  -4  -2   0 1448.26   24.62
  -4   2   0 1456.31   28.51
   4   2   1  416.42   15.82
  -4   2  -1  429.67   18.13
  -4  -2  -1  405.92   17.10
  -4   2  -1  444.71   15.74
  -4  -2  -1  434.06   17.87
  -4  -2  -1  418.22   14.42
  -4   2  -1  428.59   16.26
   4   2   1  412.46   17.99
   4  -2   1  418.69   19.21
   4   2   1  415.75   14.65
   4   2   2   70.83    7.06
  -4   2  -2   75.51    7.45
  -4  -2  -2   75.15    7.56
  -4  -2  -2   80.65    7.50
  -4   2  -2   69.50    6.73
  -4   2  -2   72.98    6.79
   4  -2   2   73.38    7.92
   4   2   2   80.47    6.78
   4  -2   3   16.34    3.42
   4   2   3   17.68    3.65
  -4  -2  -3   20.57    3.72
  -4   2  -3   11.71    1.85
  -4  -2  -3   16.95    4.03
  -4   2  -3   13.57    3.11
   4   2   3   11.68    2.48
   4   2   4  578.57   23.84
  -4   2  -4  539.14   21.89
  -4  -2  -4  552.14   19.86
  -4  -2  -4  552.93   23.52
  -4   2  -4  557.86   21.99
   4  -2   4  550.92   21.89
   4   2   4  547.13   21.24
   4  -2   4  561.30   22.59
   4   2   5  289.70   17.90
  -4  -2  -5  293.69   14.24
  -4  -2  -5  291.35   18.18
  -4   2  -5  293.26   17.20
   4  -2   5  309.80   16.22
   4   2   5  300.86   16.76
   4  -2   5  303.31   17.27
  -4   2  -5  291.52   17.15
   4   2   6  414.13   22.85
  -4  -2  -6  386.85   15.93
  -4  -2  -6  397.55   22.29
  -4   2  -6  393.64   21.33
   4  -2   6  400.91   18.08
   4   2   6  409.58   20.86
   4   2   6  368.49   16.01
   4  -2   6  394.52   20.89
   4   2   7  286.25   20.13
   4  -2   7  308.29   21.51
  -4  -2  -7  243.56   18.39
  -4   2  -7  248.00   17.92
   4   2   7  266.21   17.82
   4  -2   7  249.49   17.95
   4   2   8   -0.91    2.22
  -4  -2  -8    7.95    4.59
   4  -2   8    4.78    3.94
  -4   2  -8    6.74    4.66
   4   2   8   -0.60    2.73
   4  -2   8    4.32    3.07
   4   2   9   41.93    8.77
   4  -2   9   42.97    8.52
  -4  -2  -9   36.74    8.86
  -4   2  -9   37.41    8.17
   4   2   9   37.44    8.15
   4  -2   9   41.19    7.70
   4   2  10   81.13   12.69
   4  -2  10   74.41   12.30
  -4   2 -10   76.72   12.37
  -4  -2 -10   71.21   11.75
   4   2  10   68.69   11.53
   4  -2  10   80.86   11.94
   4   2  11   46.93   10.23
   4  -2  11   44.84   10.34
  -4  -2 -11   41.91    9.21
  -4   2 -11   48.63    9.72
   4   2  11   47.04    9.90
   4  -2  11   52.81   10.41
   4   2  12   21.83    8.04
   4  -2  12   20.80    6.55
  -4  -2 -12   25.92    7.81
   4   2  12   32.41    9.07
   4  -2  12   28.61    8.57
  -4   2 -12   23.70    7.01
   4  -2  13   19.99    9.29
  -4  -2 -13    4.12    2.85
  -4   2 -13   -4.45    5.26
   4   2  13   11.80    6.62
   4  -2  13   11.21    5.58
  -4   2 -14    4.01    4.68
   4  -2  14   -1.34    3.17
  -4  -2 -14    3.14    5.83
   4   2  14    1.34    4.81
   4  -2  14    9.33    6.23
   4  -2  15   -2.77    3.99
  -4  -2 -15   -2.58    4.38
   4   2  15    9.25    4.66
   4  -2  15    4.12    6.14
   4  -3 -18   -5.52    5.57
   4   3 -18   12.11    7.29
   4   3 -17    2.81    4.95
  -4   3  17    2.85    4.12
   4  -3 -17    2.71    3.87
   4   3 -16   14.00    6.74
  -4   3  16    1.44    3.79
   4  -3 -16    5.69    4.45
   4   3 -15    4.95    3.58
  -4   3  15    1.21    2.47
  -4  -3  15    2.62    2.16
   4  -3 -15   -4.22    4.60
   4   3 -14   23.78    8.05
  -4   3  14   19.22    7.82
  -4  -3  14   19.39    6.21
   4  -3 -14   29.40    7.97
   4  -3 -13   21.40    7.09
  -4  -3  13   16.89    4.96
   4   3 -13   13.33    5.65
  -4   3  13   19.16    6.78
  -4  -3  13   13.72    5.36
   4  -3 -12    7.24    2.71
   4  -3 -12   23.34    6.68
  -4  -3  12   17.47    4.78
   4   3 -12   11.92    3.97
  -4   3  12   12.35    4.80
  -4  -3  12   17.11    4.85
   4  -3 -11    0.73    2.61
   4  -3 -11   15.89    5.63
  -4  -3  11    6.76    2.89
   4   3 -11   18.46    7.03
  -4   3  11   10.67    5.49
  -4  -3  11    2.73    3.47
  -4   3  10  254.68   16.55
  -4  -3  10  289.74   17.02
   4  -3 -10  283.52   19.00
  -4   3  10  310.71   20.34
  -4  -3  10  269.13   16.32
   4   3 -10  310.83   20.98
   4  -3 -10  251.31   17.67
   4  -3  -9   16.79    3.26
  -4   3   9    9.63    1.35
   4  -3  -9   13.21    3.55
  -4  -3   9   11.17    2.88
   4   3  -9   16.42    3.67
  -4   3   9   22.94    5.83
  -4  -3   9   28.25    5.01
  -4   3   8  261.35   15.78
  -4  -3   8  263.06   15.87
   4  -3  -8  277.22   16.04
  -4   3   8  282.45   17.28
  -4  -3   8  255.07   13.50
   4   3  -8  267.85   17.72
   4  -3  -8  277.99   17.28
   4  -3  -7   15.12    4.88
  -4   3   7   10.46    3.51
  -4  -3   7   21.19    5.48
  -4   3   7   14.80    5.76
   4  -3  -7    9.76    3.69
  -4  -3   7   11.64    3.23
   4   3  -7   23.19    6.95
   4   3  -6    9.85    2.91
  -4   3   6    2.43    2.56
  -4  -3   6    7.90    2.07
  -4   3   6   13.96    3.17
   4  -3  -6    9.18    2.55
  -4  -3   6    9.46    2.37
  -4   3   5   19.45    3.70
   4   3  -5   23.02    5.69
  -4  -3   5   24.22    4.76
  -4  -3   5   22.09    3.04
  -4   3   5   27.49    5.09
   4  -3  -5   25.25    4.31
  -4   3   4  936.90   24.60
  -4   3   4  885.55   27.46
  -4  -3   4  892.45   27.40
   4   3  -4  919.92   26.82
  -4  -3   4  868.83   14.68
   4  -3  -4  918.46   21.67
   4  -3  -3   89.40    6.20
  -4   3   3   81.84    8.17
  -4  -3   3   95.73    8.73
   4   3  -3   94.19    8.18
  -4  -3   3   89.52    4.39
  -4   3   3   87.16    7.02
  -4   3   2 1201.88   31.51
  -4  -3   2 1252.42   30.83
   4  -3  -2 1201.31   22.47
  -4  -3   2 1177.19   17.17
  -4   3   2 1208.42   26.39
   4   3  -2 1197.91   29.61
   4  -3  -2 1203.05   33.46
   4   3  -1   75.23    5.53
   4  -3  -1   74.89    7.96
  -4   3   1   76.97    7.67
  -4  -3   1   73.94    7.36
  -4  -3   1   81.90    5.00
  -4   3   1   82.02    6.92
   4  -3  -1   83.19    5.91
   4   3  -1   79.38    8.14
   4   3   0  172.30    9.25
  -4   3   0  167.96   11.27
  -4  -3   0  174.63   11.31
   4   3   0  180.51   11.78
   4  -3   0  187.56    9.49
  -4  -3   0  168.94    8.00
  -4   3   0  153.68    9.59
   4  -3   0  185.78   12.90
   4   3   0  179.11    8.44
   4   3   1   76.11    6.78
  -4  -3  -1   78.98    7.82
  -4   3  -1   79.41    6.46
  -4  -3  -1   79.64    7.63
  -4   3  -1   75.93    6.95
   4   3   1   72.53    7.54
   4  -3   1   74.54    8.48
   4   3   1   78.03    6.05
   4   3   2 2211.26   40.13
  -4  -3  -2 2166.48   42.50
  -4  -3  -2 2298.60   41.20
  -4   3  -2 2283.01   37.43
  -4   3  -2 2272.50   40.92
   4  -3   2 2303.58   45.77
   4   3   2 2258.91   36.44
   4   3   3   86.03    8.31
  -4  -3  -3   95.20    8.26
  -4  -3  -3   88.68    8.91
  -4   3  -3   88.37    7.93
  -4   3  -3   80.90    7.99
   4  -3   3   85.23    8.68
   4   3   3   85.40    7.63
   4   3   4  398.65   19.58
  -4   3  -4  385.67   18.77
  -4  -3  -4  390.79   16.83
  -4  -3  -4  400.11   20.09
  -4   3  -4  399.90   18.47
   4  -3   4  386.29   18.69
   4   3   4  386.13   17.62
   4   3   5  149.09   12.96
  -4  -3  -5  135.09    9.66
  -4  -3  -5  136.10   12.61
  -4   3  -5  132.91   11.29
  -4   3  -5  129.61   11.83
   4  -3   5  147.08   11.47
   4   3   5  140.36   11.30
   4  -3   5  131.58   11.70
   4   3   6  105.52   11.30
  -4  -3  -6  101.38    7.94
  -4  -3  -6   84.19   10.68
  -4   3  -6   90.55    9.85
   4  -3   6  106.81    9.81
   4   3   6  105.02   10.62
   4  -3   6  101.35   10.61
   4   3   7   38.23    7.49
  -4  -3  -7   31.64    6.87
  -4   3  -7   41.56    8.13
   4  -3   7   30.23    5.14
   4   3   7   39.30    7.15
   4  -3   7   35.22    6.62
   4   3   8  550.00   29.84
   4  -3   8  566.51   30.49
  -4  -3  -8  466.49   27.27
  -4   3  -8  471.05   26.65
   4   3   8  497.92   26.45
   4  -3   8  531.10   26.97
   4   3   9    8.54    4.95
   4  -3   9   13.68    6.32
  -4  -3  -9    8.86    4.00
  -4   3  -9   13.92    5.14
   4   3   9   10.30    5.37
   4  -3   9    7.70    4.01
   4   3  10   65.83   11.54
   4  -3  10   68.45   12.12
  -4  -3 -10   84.29   12.78
  -4   3 -10   67.70   11.22
   4   3  10   76.56   12.12
   4  -3  10   92.33   12.99
   4  -3  11    5.43    4.40
  -4  -3 -11    7.12    5.69
  -4   3 -11    8.27    6.00
   4   3  11    4.10    4.82
   4  -3  11   12.69    6.36
   4  -3  12   27.18    8.72
  -4  -3 -12    8.37    5.75
  -4   3 -12   20.25    6.91
   4   3  12   21.66    7.97
   4  -3  12   24.67    8.04
   4  -3  13   26.18    9.86
   4  -3  13   20.52    8.14
  -4  -3 -13    9.64    5.20
  -4   3 -13    5.40    6.11
   4   3  13   12.61    6.20
   4  -3  14   42.26   11.56
  -4  -3 -14   32.62   10.41
  -4   3 -14   42.16   12.43
   4  -3  14   38.17   11.49
   4   3  14   33.95   10.15
   4  -3  15    3.39    4.23
  -4  -3 -15    5.49    6.91
   4   3  15    4.42    4.10
   4  -3  15   -0.73    4.19
   4   4 -18    4.99    4.12
   4   4 -17    8.76    6.19
   4  -4 -17    3.07    5.41
   4   4 -16    5.75    5.49
   4  -4 -16   -3.13    3.34
  -4   4  16    1.62    4.29
   4   4 -15   15.49    7.26
  -4   4  15   12.66    6.37
  -4  -4  15   -0.37    2.60
   4  -4 -15    2.03    3.08
   4   4 -14   13.77    6.99
  -4   4  14    7.12    4.93
  -4  -4  14   10.29    5.41
   4  -4 -14    3.77    4.27
   4  -4 -13   57.43   10.21
  -4  -4  13   47.88    7.64
   4   4 -13   54.14   11.02
  -4   4  13   55.88   10.67
  -4  -4  13   58.24    9.13
   4  -4 -12    0.66    2.41
   4  -4 -12   10.57    5.21
  -4  -4  12   -1.80    1.60
   4   4 -12    3.58    2.18
  -4   4  12   -0.29    2.69
  -4  -4  12    6.66    2.94
   4  -4 -11   52.83    7.80
   4  -4 -11   65.15    9.34
  -4  -4  11   60.84    8.71
   4   4 -11   69.05   10.82
  -4  -4  11   65.15    8.89
  -4   4  11   73.22   11.03
   4  -4 -10   10.27    3.88
  -4  -4  10   32.57    6.59
   4  -4 -10   40.06    7.49
  -4   4  10   31.84    8.14
  -4  -4  10   23.70    5.68
   4   4 -10   33.28    7.75
   4  -4  -9   18.50    4.24
   4  -4  -9   23.17    5.29
  -4  -4   9   26.55    6.08
   4   4  -9   34.38    6.72
  -4   4   9   38.24    7.66
  -4  -4   9   24.16    4.43
   4  -4  -8   22.87    5.19
  -4   4   8   18.89    4.51
   4   4  -8   25.40    6.69
   4  -4  -8   17.94    4.98
  -4  -4   8   21.01    5.26
  -4   4   8   31.20    6.70
  -4  -4   8   28.17    4.80
   4   4  -7  501.70   23.29
  -4   4   7  475.92   21.05
  -4  -4   7  506.56   21.44
   4  -4  -7  440.60   19.24
  -4   4   7  514.44   22.10
  -4  -4   7  446.79   14.93
   4  -4  -7  480.40   22.55
   4  -4  -6   22.74    4.48
   4   4  -6   26.80    4.84
  -4   4   6   28.10    4.63
  -4  -4   6   25.66    4.86
   4  -4  -6   29.76    4.48
  -4   4   6   29.26    4.52
  -4  -4   6   26.56    3.15
  -4   4   5  702.87   25.04
   4   4  -5  722.32   25.00
  -4  -4   5  685.86   24.51
  -4  -4   5  636.94   12.46
   4  -4  -5  686.01   19.61
  -4   4   5  733.93   23.53
   4  -4  -5  697.70   26.46
   4  -4  -4   40.52    6.10
  -4   4   4   49.36    6.50
   4   4  -4   47.91    7.42
  -4  -4   4   46.21    6.28
  -4  -4   4   42.25    2.68
  -4   4   4   52.36    6.67
   4  -4  -4   50.04    5.10
   4  -4  -3   13.23    2.90
   4  -4  -3   15.09    2.40
  -4   4   3   13.08    3.54
  -4  -4   3   15.94    3.36
  -4  -4   3   18.39    1.64
  -4   4   3   22.15    3.62
   4   4  -3   16.18    2.99
   4  -4  -2   30.01    5.42
  -4   4   2   32.27    4.93
   4  -4  -2   34.16    3.59
  -4  -4   2   28.65    4.69
   4   4  -2   37.10    5.42
  -4  -4   2   33.37    2.50
  -4   4   2   30.27    4.45
   4   4  -2   32.56    2.48
  -4  -4   1 2379.59   43.17
  -4   4   1 2339.27   38.40
   4  -4  -1 2296.53   29.22
   4  -4  -1 2401.03   47.84
   4   4  -1 2304.07   24.76
   4   4  -1 2416.79   43.48
   4  -4   0    5.45    2.32
  -4  -4   0    7.89    2.58
   4  -4   0    9.25    1.57
   4   4   0    8.08    1.40
  -4   4   0    3.03    1.71
   4   4   0    5.71    1.44
  -4  -4  -1  963.76   27.50
  -4   4  -1 1020.28   22.05
  -4  -4  -1  981.79   27.35
   4   4   1  981.95   29.09
  -4   4  -1 1000.92   26.27
   4  -4   1 1011.72   30.91
   4   4   1  971.32   21.08
   4  -4   2   -4.85    3.90
   4   4   2    0.32    1.92
  -4  -4  -2    1.76    1.39
  -4  -4  -2   -2.29    2.40
  -4   4  -2    5.45    2.29
  -4   4  -2   -8.07    3.77
   4   4   2   -1.26    2.54
   4   4   3  374.27   18.08
  -4  -4  -3  369.38   19.01
  -4  -4  -3  402.63   17.27
  -4   4  -3  383.91   16.31
   4  -4   3  397.67   19.63
   4   4   3  384.90   16.15
  -4   4  -3  388.39   17.98
   4   4   4   20.51    4.55
  -4  -4  -4   15.46    3.18
  -4  -4  -4   10.30    2.79
  -4   4  -4   15.88    3.92
  -4   4  -4   18.69    3.56
   4   4   4   18.57    4.18
   4  -4   4   20.54    4.51
   4  -4   5  913.88   30.83
   4   4   5  846.92   30.95
  -4  -4  -5  852.95   24.80
  -4  -4  -5  900.34   32.68
  -4   4  -5  864.99   28.84
  -4   4  -5  889.65   30.46
   4  -4   5  866.10   28.70
   4   4   5  910.42   29.11
   4   4   6   94.97   11.10
  -4  -4  -6  100.88    8.27
  -4  -4  -6  111.33   12.22
  -4   4  -6   90.78   10.49
  -4   4  -6   97.51   10.18
   4  -4   6   99.28    9.71
   4   4   6  105.75   10.90
   4  -4   6  112.61   11.45
   4   4   7  131.30   13.59
  -4  -4  -7  111.23   12.91
  -4   4  -7  112.40   12.24
   4  -4   7  110.57   10.08
   4   4   7  128.25   12.59
   4  -4   7  124.17   12.25
   4   4   8   14.49    5.92
  -4  -4  -8    9.14    5.66
  -4   4  -8    6.40    3.89
   4   4   8   17.59    5.62
   4  -4   8    5.34    3.60
   4  -4   9   73.31   11.66
  -4  -4  -9   44.09    8.89
  -4   4  -9   41.84    8.46
   4   4   9   46.17    8.94
   4  -4   9   54.31    9.33
   4  -4  10    8.72    4.24
  -4  -4 -10    0.54    2.89
  -4   4 -10    1.67    2.48
   4   4  10   -0.84    3.80
   4  -4  10    2.05    3.08
   4  -4  11  179.08   20.07
  -4  -4 -11  157.51   18.26
  -4   4 -11  141.73   17.65
   4   4  11  153.76   18.17
   4  -4  11  184.54   18.67
   4  -4  12   19.63    7.16
  -4  -4 -12   23.83    7.97
  -4   4 -12   22.41    8.15
   4   4  12   26.85    8.30
   4  -4  12   24.38    8.47
   4  -4  13    0.71    3.72
  -4  -4 -13    1.22    4.11
  -4   4 -13    0.29    3.76
   4   4  13    1.91    4.73
   4  -4  13    1.76    2.71
   4  -4  14    5.49    4.90
  -4  -4 -14    9.11    5.78
  -4   4 -14    6.15    6.17
   4   4  14   -0.95    3.97
   4  -4  14   11.77    7.63
   4  -4  15    7.49    5.56
  -4  -4 -15    0.34    4.83
   4  -4  15    3.31    4.97
   4   5 -18   -5.59    4.00
   4   5 -17   14.75    7.61
  -4   5  17    3.75    5.30
   4  -5 -17    3.47    3.77
   4   5 -16   18.83    7.85
   4  -5 -16   11.77    6.19
  -4   5  16   10.99    6.13
  -4   5  15   12.97    6.31
   4  -5 -15    0.85    3.74
   4   5 -15   18.93    7.81
   4   5 -14   45.72   10.55
  -4   5  14   39.59    9.26
  -4  -5  14   28.20    7.07
   4  -5 -14   25.03    8.06
  -4  -5  13    2.02    1.62
   4   5 -13    2.65    2.77
  -4   5  13   13.66    6.40
  -4  -5  13    6.09    3.68
   4  -5 -13    9.07    4.96
  -4  -5  12   10.67    4.07
   4   5 -12   21.62    7.10
  -4   5  12   16.28    5.28
  -4  -5  12   16.26    4.81
   4  -5 -12    9.70    3.52
   4  -5 -12    9.68    5.34
   4  -5 -11   43.88    8.76
  -4  -5  11   49.11    8.13
   4   5 -11   62.99   10.85
  -4   5  11   47.38    9.35
  -4  -5  11   43.69    7.10
   4  -5 -11   38.93    7.46
   4  -5 -10   57.75    8.49
   4  -5 -10   68.56    9.43
  -4  -5  10   78.35    9.30
   4   5 -10   81.38   11.52
  -4   5  10   80.54   11.04
  -4  -5  10   63.32    7.64
  -4  -5   9  353.89   19.36
   4  -5  -9  349.26   19.60
  -4   5   9  403.75   22.68
  -4  -5   9  361.09   16.53
   4  -5  -9  373.68   21.03
   4   5  -9  377.98   23.24
  -4  -5   8  156.13   12.86
   4  -5  -8  147.05   11.47
  -4   5   8  157.67   13.56
  -4  -5   8  150.07    9.54
   4  -5  -8  133.37   12.27
   4   5  -8  155.77   13.69
   4  -5  -7    5.84    3.86
   4  -5  -7   14.87    3.80
  -4  -5   7    6.22    3.40
  -4  -5   7    4.48    1.98
  -4   5   7   13.72    5.10
   4   5  -7   16.59    5.76
   4  -5  -6    5.56    3.03
   4   5  -6   11.52    3.73
  -4  -5   6    7.49    2.63
   4  -5  -6    5.54    2.06
  -4   5   6    6.98    3.44
  -4  -5   6    7.46    1.70
   4   5  -5  158.37   12.64
  -4  -5   5  151.29   12.40
  -4   5   5  149.46   11.38
   4  -5  -5  143.63    8.74
   4  -5  -5  151.71   13.02
  -4  -5   4  829.71   26.69
   4   5  -4  794.84   26.75
  -4   5   4  777.59   24.60
   4  -5  -4  773.24   18.36
   4  -5  -4  842.91   29.32
  -4  -5   3  508.46   20.51
   4   5  -3  521.89   20.95
  -4   5   3  529.39   19.36
   4  -5  -3  524.37   23.37
   4  -5  -3  479.68   13.32
   4  -5  -2  432.73   11.83
  -4  -5   2  475.46   19.64
  -4   5   2  457.14   17.70
   4   5  -2  445.17   19.24
   4  -5  -2  477.83   21.83
  -4  -5   1  393.90   17.76
   4  -5  -1  367.62   10.91
  -4   5   1  404.48   16.64
   4  -5  -1  377.17   19.58
   4   5  -1  372.29    9.08
   4   5  -1  403.50   18.70
   4  -5   0   94.74    5.92
   4   5   0   88.23    8.73
  -4  -5   0  100.01    8.74
  -4   5   0   82.83    7.44
   4  -5   0   90.69    9.45
   4   5   0   93.63    5.54
  -4  -5  -1  363.68   17.35
  -4   5  -1  370.04   12.69
  -4  -5  -1  376.93   17.12
   4   5   1  368.96   18.04
  -4   5  -1  353.16   16.12
   4   5   1  356.42   12.56
   4  -5   1  380.10   19.60
  -4  -5  -2 1588.01   37.91
  -4   5  -2 1642.73   29.75
  -4  -5  -2 1587.64   35.26
   4   5   2 1570.00   39.26
  -4   5  -2 1578.77   36.34
   4  -5   2 1657.86   41.04
   4   5   2 1581.66   29.56
  -4  -5  -3  231.23   15.56
  -4  -5  -3  269.97   14.46
  -4   5  -3  252.36   12.96
  -4   5  -3  263.87   15.34
   4  -5   3  243.50   15.91
   4   5   3  272.65   13.78
  -4   5  -4  402.98   19.80
  -4  -5  -4  385.43   17.09
  -4  -5  -4  393.83   21.01
  -4   5  -4  410.88   17.99
   4  -5   4  404.24   20.40
   4   5   4  409.96   18.11
  -4  -5  -5   -0.65    2.60
  -4  -5  -5    4.74    3.00
  -4   5  -5    5.26    2.45
  -4   5  -5    7.44    2.90
   4  -5   5    7.49    2.87
   4   5   5    2.83    2.21
  -4  -5  -6  168.48   10.86
  -4  -5  -6  176.00   15.41
  -4   5  -6  190.05   14.46
  -4   5  -6  197.42   15.34
   4   5   6  172.73   13.77
   4  -5   6  192.56   15.22
   4  -5   6  172.99   13.30
  -4  -5  -7   32.71    7.16
  -4   5  -7   21.98    5.78
   4  -5   7   30.45    5.74
   4   5   7   37.88    7.00
[truncated: 313,189 more chars]
