# Supplementary material for: 3-(4-Iodo­phen­yl)-2,3-di­hydro-1H-benzo[f]chromen-1-one
Source: IUCrdata. 2020 Jan 31;5(Pt 1):x200110. doi: 10.1107/S2414314620001108 (PMC9462147; doi:10.1107/S2414314620001108)
Supplement: Supplementary file 2 [file x-05-x200110-Isup2.hkl]

data_I                                                                          
_shelx_title ' x1030b_a.res in P2(1)/n'                                         
_shelx_refln_list_code          4                                               
_shelx_F_calc_maximum      218.33                                               
_exptl_crystal_F_000       784.00                                               
_reflns_d_resolution_high  0.6515                                               
                                                                                
loop_                                                                           
 _space_group_symop_operation_xyz                                               
 'x, y, z'                                                                      
 '-x+1/2, y+1/2, -z+1/2'                                                        
 '-x, -y, -z'                                                                   
 'x-1/2, -y-1/2, z-1/2'                                                         
                                                                                
_cell_length_a     7.0481                                                       
_cell_length_b    18.2185                                                       
_cell_length_c    12.6391                                                       
_cell_angle_alpha  90.000                                                       
_cell_angle_beta  104.947                                                       
_cell_angle_gamma  90.000                                                       
                                                                                
_shelx_F_squared_multiplier     1.000                                           
                                                                                
loop_                                                                           
 _refln_index_h                                                                 
 _refln_index_k                                                                 
 _refln_index_l                                                                 
 _refln_F_squared_calc                                                          
 _refln_F_squared_meas                                                          
 _refln_F_squared_sigma                                                         
 _refln_observed_status                                                         
   2   0   0      23149.96      23683.45        88.21 o                         
   4   0   0      10214.33      10834.31       100.70 o                         
   6   0   0       2926.25       3070.39        57.81 o                         
   8   0   0       1023.19       1151.02        56.09 o                         
   1   1   0      19022.74      18999.37        92.60 o                         
   2   1   0        161.86        171.05         5.24 o                         
   3   1   0      14841.46      15252.55        61.85 o                         
   4   1   0        666.73        718.68        16.69 o                         
   5   1   0       5642.53       5878.99        54.47 o                         
   6   1   0        831.59        815.16        22.60 o                         
   7   1   0       1724.18       1817.32        31.16 o                         
   8   1   0         25.16         15.97         5.95 o                         
   9   1   0        264.47        256.15        35.23 o                         
   1   2   0        162.69        148.73         5.56 o                         
   2   2   0       9608.96       9884.67        37.08 o                         
   3   2   0       1948.74       1960.99        21.62 o                         
   4   2   0       6601.56       6776.77        51.02 o                         
   5   2   0         24.29          9.95         3.30 o                         
   6   2   0       2001.08       2078.01        31.91 o                         
   7   2   0        153.27        144.60         8.92 o                         
   8   2   0        265.23        274.31        22.53 o                         
   9   2   0         55.26         18.76        16.82 o                         
   1   3   0        409.19        444.86         8.14 o                         
   2   3   0         62.20         99.41         4.90 o                         
   3   3   0        181.25        148.24         5.61 o                         
   4   3   0        850.73        813.14        15.36 o                         
   5   3   0         73.50         59.60         4.25 o                         
   6   3   0        117.96         99.00         6.86 o                         
   7   3   0         68.80         64.88         8.45 o                         
   8   3   0        139.76        174.10        18.44 o                         
   9   3   0         35.65          2.22        10.14 o                         
   0   4   0         25.31         24.91         4.14 o                         
   1   4   0        539.79        519.37        11.50 o                         
   2   4   0       2208.08       2373.51        22.12 o                         
   3   4   0        511.45        662.54        13.01 o                         
   4   4   0         39.72         33.10         3.84 o                         
   5   4   0        754.17        683.06        20.04 o                         
   6   4   0        388.84        378.38        16.66 o                         
   7   4   0        550.99        532.83        25.51 o                         
   8   4   0          1.03        -11.70        11.70 o                         
   9   4   0         33.57         37.53        11.12 o                         
   1   5   0       7854.25       7865.64        67.31 o                         
   2   5   0       1545.15       1566.01        23.93 o                         
   3   5   0        132.70         88.89         6.03 o                         
   4   5   0        471.01        430.69        13.66 o                         
   5   5   0        798.34        810.59        21.45 o                         
   6   5   0        558.78        543.67        23.54 o                         
   7   5   0        939.48       1013.22        42.21 o                         
   8   5   0        157.12        173.16        20.57 o                         
   9   5   0         97.05         60.40        17.64 o                         
   0   6   0      18134.22      18083.09       142.65 o                         
   1   6   0       1910.01       1947.38        21.25 o                         
   2   6   0      17413.48      17646.89        85.06 o                         
   3   6   0        932.24        977.68        17.10 o                         
   4   6   0       3334.72       3291.22        37.60 o                         
   5   6   0        270.84        242.24        11.42 o                         
   6   6   0       1619.66       1664.07        50.12 o                         
   7   6   0          2.55          5.58        11.47 o                         
   8   6   0        188.10        175.45        19.58 o                         
   9   6   0        130.12        126.57        23.34 o                         
   1   7   0       8638.06       8612.17        49.22 o                         
   2   7   0         92.56         97.54         7.03 o                         
   3   7   0       4283.72       4145.51        47.00 o                         
   4   7   0         59.16         48.18         4.04 o                         
   5   7   0       3026.91       3134.69        64.18 o                         
   6   7   0          1.05         -2.25         5.53 o                         
   7   7   0       1156.85       1262.40        48.94 o                         
   8   7   0         55.82         43.05        11.08 o                         
   9   7   0        146.47        147.56        30.00 o                         
   0   8   0      14996.51      14759.19       102.98 o                         
   1   8   0        256.68        229.78         8.49 o                         
   2   8   0      21466.78      22222.77       135.72 o                         
   3   8   0         51.53         42.38         4.37 o                         
   4   8   0       3639.30       3656.88        48.85 o                         
   5   8   0          3.47         -4.90         4.90 o                         
   6   8   0       1724.16       1872.18        71.57 o                         
   7   8   0         13.19         20.28         7.86 o                         
   8   8   0        225.01        227.07        23.40 o                         
   9   8   0          1.52        -12.32        12.32 o                         
   1   9   0       6026.63       5978.61        47.71 o                         
   2   9   0        205.99        182.41        10.37 o                         
   3   9   0       4644.25       4722.27        53.77 o                         
   4   9   0         45.34         37.90         9.60 o                         
   5   9   0       2496.16       2552.97        61.47 o                         
   6   9   0         34.36         21.13         6.25 o                         
   7   9   0        291.86        303.55        25.21 o                         
   8   9   0         14.39          3.97         9.75 o                         
   9   9   0         70.24         34.38        15.47 o                         
   0  10   0        277.55        238.29        14.52 o                         
   1  10   0         12.53         20.89         2.67 o                         
   2  10   0       3981.04       3961.77        50.25 o                         
   3  10   0        223.90        162.07        10.34 o                         
   4  10   0       2928.94       3008.29        63.54 o                         
   5  10   0         64.13         34.50        11.14 o                         
   6  10   0        228.67        210.63        19.89 o                         
   7  10   0          9.87         -2.88         7.26 o                         
   8  10   0        122.81        110.03        24.75 o                         
   9  10   0          5.40        -11.67        16.74 o                         
   1  11   0        321.85        325.40        12.39 o                         
   2  11   0         79.71         55.05         5.48 o                         
   3  11   0        655.08        600.56        20.48 o                         
   4  11   0         35.99         23.73         8.76 o                         
   5  11   0         32.21         16.00         6.69 o                         
   6  11   0         71.31         47.87         8.02 o                         
   7  11   0          5.82        -10.44        10.44 o                         
   8  11   0         90.97         78.37        15.60 o                         
   9  11   0          0.05         -7.69        23.79 o                         
   0  12   0       1058.23        967.12        37.01 o                         
   1  12   0         42.51         52.63         6.91 o                         
   2  12   0        352.68        346.76        18.94 o                         
   3  12   0         70.10         50.55         5.50 o                         
   4  12   0        146.01        146.10        13.88 o                         
   5  12   0        191.55        144.56        15.26 o                         
   6  12   0         28.39         22.99         7.44 o                         
   7  12   0        123.23        126.80        17.26 o                         
   8  12   0         65.97         72.10        16.08 o                         
   9  12   0         30.38         24.17        23.19 o                         
   1  13   0       1374.22       1397.35        28.61 o                         
   2  13   0       1121.91       1074.94        29.92 o                         
   3  13   0        825.07        836.40        33.26 o                         
   4  13   0        157.40        132.69        14.96 o                         
   5  13   0        638.98        684.06        35.63 o                         
   6  13   0        105.03         90.58        11.70 o                         
   7  13   0        284.85        284.44        26.75 o                         
   8  13   0         46.48         29.04        10.77 o                         
   9  13   0         62.40         54.30        35.13 o                         
   0  14   0       3296.45       3221.13        65.90 o                         
   1  14   0          6.09         -4.26         5.96 o                         
   2  14   0       3628.67       3821.21        66.34 o                         
   3  14   0        605.89        573.31        30.25 o                         
   4  14   0       2623.58       2887.88        70.87 o                         
   5  14   0        113.97        127.34        15.64 o                         
   6  14   0        334.34        393.08        29.83 o                         
   7  14   0         97.44         75.35        18.95 o                         
   8  14   0         60.66         55.97        16.06 o                         
   1  15   0       2566.97       2552.41        42.10 o                         
   2  15   0        266.60        244.16        15.37 o                         
   3  15   0       2240.66       2446.40        63.17 o                         
   4  15   0         26.15         11.15         7.86 o                         
   5  15   0        521.53        574.89        34.58 o                         
   6  15   0         13.87         -2.75         8.82 o                         
   7  15   0         90.08        111.44        17.15 o                         
   8  15   0          7.16         -4.95        15.18 o                         
   0  16   0       2026.24       2066.13        57.01 o                         
   1  16   0          1.86         -5.87         5.87 o                         
   2  16   0        984.20       1022.79        32.79 o                         
   3  16   0         31.12         16.60         9.91 o                         
   4  16   0       1015.41       1094.15        46.29 o                         
   5  16   0         12.88         12.56         8.24 o                         
   6  16   0        180.59        175.37        21.11 o                         
   7  16   0         10.17          5.85        10.74 o                         
   8  16   0        130.19        143.87        25.82 o                         
   1  17   0        197.36        178.78        13.59 o                         
   2  17   0         58.19         49.12         7.16 o                         
   3  17   0        406.40        383.17        27.01 o                         
   4  17   0         12.49         -8.35         8.35 o                         
   5  17   0        285.66        305.16        27.01 o                         
   6  17   0          6.31          2.41         7.51 o                         
   7  17   0          5.25         -1.43         9.63 o                         
   8  17   0          6.04        -24.04        27.73 o                         
   0  18   0         24.69         10.67         8.09 o                         
   1  18   0        114.95         91.63        10.31 o                         
   2  18   0        163.96        128.13        12.20 o                         
   3  18   0         36.06         28.68         9.46 o                         
   4  18   0         92.18         59.19         9.58 o                         
   5  18   0          2.53        -13.17        13.17 o                         
   6  18   0         27.27         -6.20         9.55 o                         
   7  18   0          4.24          6.22         9.87 o                         
   8  18   0          0.04         -0.93        17.77 o                         
   1  19   0         66.89          3.24         8.42 o                         
   2  19   0          0.05         -7.68         7.68 o                         
   3  19   0         20.14         -7.23        15.38 o                         
   4  19   0         29.76         13.52        11.93 o                         
   5  19   0         48.52         41.15        12.57 o                         
   6  19   0          4.85        -11.83        11.83 o                         
   7  19   0          0.01        -18.16        18.16 o                         
   0  20   0         56.17         72.33        30.14 o                         
   1  20   0          0.12         -8.14         8.14 o                         
   2  20   0        118.01        118.29        15.54 o                         
   3  20   0         16.78         11.70         6.93 o                         
   4  20   0         86.18         95.07        16.16 o                         
   5  20   0         44.54         40.73        13.10 o                         
   6  20   0         24.44          0.21         9.71 o                         
   7  20   0         15.66        -14.39        14.39 o                         
   1  21   0        119.12        156.03        15.13 o                         
   2  21   0          0.11         -0.20         6.73 o                         
   3  21   0        323.58        403.18        31.32 o                         
   4  21   0          7.27          7.66         9.19 o                         
   5  21   0         10.56         11.90        10.30 o                         
   6  21   0         10.99         -2.44        11.56 o                         
   0  22   0        118.68        161.80        26.01 o                         
   1  22   0          2.00          4.13         6.79 o                         
   2  22   0        242.57        309.39        37.11 o                         
   3  22   0          0.05         -4.23        14.41 o                         
   4  22   0         76.53         51.27        14.90 o                         
   5  22   0         15.40         -9.82         9.82 o                         
   6  22   0         55.49         61.94        32.80 o                         
   1  23   0        101.27        112.84        21.01 o                         
   2  23   0          0.34          7.47         9.12 o                         
   3  23   0         81.91         76.43        17.53 o                         
   4  23   0          7.43          8.36         9.19 o                         
   5  23   0         35.21         45.43        15.59 o                         
   0  24   0         54.72         62.79        31.68 o                         
   1  24   0         12.39         -0.19         9.35 o                         
   2  24   0         61.38         73.14        18.29 o                         
   3  24   0          6.85          9.11        12.56 o                         
   4  24   0         24.41         30.02        14.25 o                         
   5  24   0          0.59        -15.22        15.22 o                         
   1  25   0         29.70         20.50        13.52 o                         
   2  25   0         11.42         14.27        11.50 o                         
   3  25   0          5.63         -6.54        15.53 o                         
   4  25   0          0.48        -13.02        19.64 o                         
   0  26   0         49.85         37.55        22.86 o                         
   1  26   0         13.11        -10.63        14.02 o                         
   2  26   0          5.07         19.84        17.67 o                         
   3  26   0          4.49         -0.26        13.00 o                         
   1  27   0          0.12         -9.64        11.33 o                         
   2  27   0          0.07        -28.97        28.97 o                         
  -9   0   1          0.50          5.05        15.02 o                         
  -7   0   1        118.56        103.12        10.75 o                         
  -5   0   1       1588.10       1585.90        42.44 o                         
  -3   0   1       2524.01       2632.18        40.84 o                         
  -1   0   1        705.65        729.75        10.73 o                         
   1   0   1      12496.00      12322.07        59.00 o                         
   3   0   1      12778.99      13133.42        98.08 o                         
   5   0   1       3879.91       3969.91        61.95 o                         
   7   0   1        584.13        697.28        25.87 o                         
   9   0   1        319.14        419.02        67.27 o                         
 -10   1   1          2.78          8.82        16.61 o                         
  -9   1   1         20.88         12.53         8.15 o                         
  -8   1   1          0.69         -7.75         7.75 o                         
  -7   1   1         10.31          9.55         3.51 o                         
  -6   1   1         90.84         67.26         4.33 o                         
  -5   1   1        819.99        789.64        18.95 o                         
  -4   1   1       1596.26       1696.48        27.13 o                         
  -3   1   1       6956.60       7013.76        46.67 o                         
  -2   1   1       4429.98       4567.66        38.12 o                         
  -1   1   1        487.03        464.76         9.58 o                         
   0   1   1        746.40        760.04        20.99 o                         
   1   1   1        539.58        544.65         8.42 o                         
   2   1   1      10023.90      10105.19        46.68 o                         
   3   1   1       1293.73       1380.64        20.74 o                         
   4   1   1       3773.33       3801.11        35.57 o                         
   5   1   1       2479.27       2586.90        35.10 o                         
   6   1   1       1303.11       1325.20        27.55 o                         
   7   1   1        206.10        183.35         9.85 o                         
   8   1   1        691.79        787.81        27.65 o                         
   9   1   1         33.83          9.20        12.48 o                         
 -10   2   1         77.43         55.56        24.91 o                         
  -9   2   1          4.51        -14.71        14.71 o                         
  -8   2   1        455.25        480.53        23.83 o                         
  -7   2   1         79.26         62.79         5.48 o                         
  -6   2   1       1541.37       1595.73        29.00 o                         
  -5   2   1         16.68         10.88         6.46 o                         
  -4   2   1       1954.80       1867.52        25.31 o                         
  -3   2   1        511.26        520.77        11.23 o                         
  -2   2   1       7785.65       7509.97        36.44 o                         
  -1   2   1      16342.37      16711.81        99.19 o                         
   0   2   1       3469.38       3469.63        20.39 o                         
   1   2   1         35.15         37.75         3.94 o                         
   2   2   1       7730.10       7903.67        49.90 o                         
   3   2   1      11848.21      12885.63        64.16 o                         
   4   2   1       1887.72       1971.87        24.36 o                         
   5   2   1       1302.99       1394.51        22.90 o                         
   6   2   1       1845.21       1917.55        31.84 o                         
   7   2   1        608.94        636.04        21.64 o                         
   8   2   1        121.16         87.34        14.89 o                         
   9   2   1        101.00         68.46        17.62 o                         
  -9   3   1        381.78        400.87        37.43 o                         
  -8   3   1          4.76         -7.05         7.05 o                         
  -7   3   1       1031.56       1119.69        33.75 o                         
  -6   3   1        178.80        183.57         9.02 o                         
  -5   3   1       4477.84       4461.24        43.16 o                         
  -4   3   1        404.64        368.99        10.74 o                         
  -3   3   1      12011.79      11834.37        55.68 o                         
  -2   3   1        426.33        480.57        11.48 o                         
  -1   3   1      47669.32      46390.69       255.41 o                         
   0   3   1       2791.94       2793.94        20.84 o                         
   1   3   1      45692.59      44857.10       242.91 o                         
   2   3   1       5085.71       5260.60        37.65 o                         
   3   3   1      15228.07      16122.10        73.78 o                         
   4   3   1        396.76        359.80        11.71 o                         
   5   3   1       1429.59       1546.25        26.86 o                         
   6   3   1        192.61        194.84        11.17 o                         
   7   3   1        630.94        609.06        22.20 o                         
   8   3   1         63.95         44.62        14.03 o                         
   9   3   1         35.88         19.71         9.01 o                         
  -9   4   1          3.68         14.09         9.44 o                         
  -8   4   1        712.29        727.30        37.77 o                         
  -7   4   1          8.23         -6.09         6.09 o                         
  -6   4   1       4865.17       5041.14        88.17 o                         
  -5   4   1         37.88         28.03         3.34 o                         
  -4   4   1      10863.38      10900.15        91.46 o                         
  -3   4   1        218.91        236.95        11.93 o                         
  -2   4   1      19136.63      19740.00       123.40 o                         
  -1   4   1       4558.56       4690.12        40.03 o                         
   0   4   1       9820.37       9720.39        43.26 o                         
   1   4   1       5311.94       5363.41        34.60 o                         
   2   4   1       2662.10       2585.22        27.00 o                         
   3   4   1         88.23         78.06         4.86 o                         
   4   4   1       4407.38       4621.98        45.22 o                         
   5   4   1         26.43         14.61         5.77 o                         
   6   4   1        604.88        583.78        21.45 o                         
   7   4   1          8.00         -6.04         9.85 o                         
   8   4   1        173.49        153.34        17.45 o                         
   9   4   1          9.98         -0.36         9.18 o                         
  -9   5   1        205.57        220.83        27.74 o                         
  -8   5   1          5.05         -1.08        10.95 o                         
  -7   5   1       1480.93       1616.33        52.66 o                         
  -6   5   1         81.34         78.53        11.82 o                         
  -5   5   1       3814.14       3913.24       111.73 o                         
  -4   5   1       1730.98       1774.39        29.49 o                         
  -3   5   1      11039.45      11207.98        56.15 o                         
  -2   5   1        878.12        941.38        24.10 o                         
  -1   5   1      24537.53      24771.22        69.55 o                         
   0   5   1        707.51        770.22        13.37 o                         
   1   5   1      25264.61      25347.52        94.33 o                         
   2   5   1       3577.04       3602.46        33.00 o                         
   3   5   1       3349.04       3178.92        33.23 o                         
   4   5   1       1724.67       1706.87        27.49 o                         
   5   5   1       3083.33       3130.53        45.11 o                         
   6   5   1          3.26          0.51         3.58 o                         
   7   5   1        170.83        154.24        15.76 o                         
   8   5   1         19.36          8.88         8.92 o                         
   9   5   1         43.15         42.84        14.16 o                         
  -9   6   1          5.79          0.16         9.96 o                         
  -8   6   1        295.44        260.19        23.21 o                         
  -7   6   1         14.49          2.50         5.96 o                         
  -6   6   1        461.77        522.99        28.02 o                         
  -5   6   1         90.23         79.10         8.52 o                         
  -4   6   1       3812.39       3768.86        45.71 o                         
  -3   6   1       3639.34       3949.17        57.43 o                         
  -2   6   1       2957.62       2894.10        29.95 o                         
  -1   6   1         95.78         86.78         5.58 o                         
   0   6   1       3017.39       2926.93        25.98 o                         
   1   6   1       8870.38       8639.04        62.15 o                         
   2   6   1       8380.00       9002.82        51.08 o                         
   3   6   1       4147.80       4206.71        39.35 o                         
   4   6   1        460.49        428.66        13.05 o                         
   5   6   1       1011.00       1024.15        25.61 o                         
   6   6   1        105.53         76.97        13.79 o                         
   7   6   1        335.21        346.06        25.50 o                         
   8   6   1         69.34         54.04        10.23 o                         
   9   6   1         96.75         77.07        22.21 o                         
  -9   7   1          5.38          4.32        12.57 o                         
  -8   7   1         42.94         23.75         8.13 o                         
  -7   7   1        100.03         71.90        11.56 o                         
  -6   7   1         92.57         70.08        10.26 o                         
  -5   7   1        462.89        452.42        24.38 o                         
  -4   7   1       1147.24       1271.01        37.24 o                         
  -3   7   1        223.16        181.36        12.63 o                         
  -2   7   1       3374.17       3446.66        35.19 o                         
  -1   7   1        268.56        251.86         8.30 o                         
   0   7   1       1026.01        879.02        15.30 o                         
   1   7   1        689.01        598.28        13.24 o                         
   2   7   1       2426.37       2163.24        25.76 o                         
   3   7   1        149.66        161.66         7.41 o                         
   4   7   1       3653.12       3574.10        37.22 o                         
   5   7   1        143.94        114.69         7.89 o                         
   6   7   1       1637.60       1639.81        71.26 o                         
   7   7   1         14.35         -7.23         9.07 o                         
   8   7   1        519.94        582.81        36.56 o                         
   9   7   1          0.60        -12.60        21.46 o                         
  -9   8   1          1.25         -8.48        12.41 o                         
  -8   8   1         69.88         64.69        11.74 o                         
  -7   8   1         16.92         15.09         9.35 o                         
  -6   8   1          1.18         -2.21         8.10 o                         
  -5   8   1        229.20        241.97        18.22 o                         
  -4   8   1        367.15        348.86        24.42 o                         
  -3   8   1        722.94        709.61        26.67 o                         
  -2   8   1        303.69        268.19        13.07 o                         
  -1   8   1       4688.20       4919.71        39.79 o                         
   0   8   1        936.72        914.46        18.49 o                         
   1   8   1       8119.80       8119.35        55.37 o                         
   2   8   1          1.09         -2.76         2.76 o                         
   3   8   1       3401.45       3308.38        35.57 o                         
   4   8   1        436.41        423.09        17.80 o                         
   5   8   1       2185.22       2353.92        57.53 o                         
   6   8   1        388.03        330.19        23.79 o                         
   7   8   1        733.78        766.25        39.17 o                         
   8   8   1         26.40         24.64         9.15 o                         
   9   8   1        291.47        329.87        46.58 o                         
  -9   9   1         13.90          1.72        10.92 o                         
  -8   9   1          0.51          6.71         7.45 o                         
  -7   9   1        216.78        196.08        20.95 o                         
  -6   9   1         21.77         28.52         9.99 o                         
  -5   9   1       1305.98       1340.17        44.54 o                         
  -4   9   1        428.58        444.28        23.52 o                         
  -3   9   1       2998.27       3017.17        68.23 o                         
  -2   9   1        827.03        763.94        19.83 o                         
  -1   9   1       3234.97       2994.02        33.42 o                         
   0   9   1      11920.97      12470.08        72.47 o                         
   1   9   1       3165.18       3156.18        36.39 o                         
   2   9   1       2401.99       2296.22        30.45 o                         
   3   9   1       3190.49       3347.85        48.75 o                         
   4   9   1       1390.71       1385.59        33.33 o                         
   5   9   1        526.46        548.14        28.56 o                         
   6   9   1       1227.65       1209.53        46.47 o                         
   7   9   1         88.99         91.79        14.72 o                         
   8   9   1        146.22        144.57        19.42 o                         
   9   9   1          3.40        -27.71        27.71 o                         
  -9  10   1         68.42         50.28        14.76 o                         
  -8  10   1        458.65        461.57        34.65 o                         
  -7  10   1         42.33         36.04        14.66 o                         
  -6  10   1       1181.62       1261.08        47.59 o                         
  -5  10   1         43.46         28.69         6.78 o                         
  -4  10   1       3084.48       3274.26        66.33 o                         
  -3  10   1        416.21        409.34        25.78 o                         
  -2  10   1       1697.72       1598.17        30.60 o                         
  -1  10   1        306.62        298.01        11.34 o                         
   0  10   1       5440.24       5472.20        54.43 o                         
   1  10   1       1475.09       1415.74        25.81 o                         
   2  10   1       1527.28       1534.43        25.94 o                         
   3  10   1        531.00        481.85        19.11 o                         
   4  10   1        532.78        564.68        21.71 o                         
   5  10   1        901.24        910.05        37.93 o                         
   6  10   1        280.30        314.87        23.92 o                         
   7  10   1        156.42        147.32        18.50 o                         
   8  10   1        168.34        178.33        21.93 o                         
   9  10   1         17.34         67.60        33.82 o                         
  -9  11   1         94.73         93.85        21.98 o                         
  -8  11   1          2.05         10.26         7.38 o                         
  -7  11   1        591.19        654.45        37.81 o                         
  -6  11   1          3.18         -0.15         7.14 o                         
  -5  11   1       1402.52       1442.72        48.90 o                         
  -4  11   1       1061.47       1048.50        38.92 o                         
  -3  11   1       5348.95       5724.14        84.20 o                         
  -2  11   1          5.24          0.69         4.30 o                         
  -1  11   1       6911.49       7014.59        57.88 o                         
   0  11   1        171.91        221.64        12.67 o                         
   1  11   1       7361.18       7477.40        62.16 o                         
   2  11   1        292.66        257.22        13.96 o                         
   3  11   1       2485.18       2646.71        46.65 o                         
   4  11   1         41.46         19.93         5.54 o                         
   5  11   1        868.21        932.58        39.60 o                         
   6  11   1        168.42        177.70        18.73 o                         
   7  11   1        251.81        260.42        24.89 o                         
   8  11   1          3.34         -2.58        24.04 o                         
   9  11   1         32.36         26.31        22.86 o                         
  -9  12   1          0.17         -2.44        16.19 o                         
  -8  12   1        159.28        173.73        21.98 o                         
  -7  12   1          6.36         -5.68         8.43 o                         
  -6  12   1        701.66        744.17        38.75 o                         
  -5  12   1        118.84         74.80        16.71 o                         
  -4  12   1       1903.66       2007.00        54.94 o                         
  -3  12   1        344.45        314.26        19.88 o                         
  -2  12   1       2796.91       2808.28        58.68 o                         
  -1  12   1        110.93        117.00         8.04 o                         
   0  12   1       3965.42       3915.62        47.10 o                         
   1  12   1          0.86          3.79         3.64 o                         
   2  12   1       2748.97       2785.77        47.96 o                         
   3  12   1       2366.82       2367.82        45.59 o                         
   4  12   1       1120.87       1233.47        43.21 o                         
   5  12   1         62.51         50.73        15.06 o                         
   6  12   1        237.97        247.08        22.89 o                         
   7  12   1          0.43         18.16         8.61 o                         
   8  12   1         35.12         29.09        11.32 o                         
   9  12   1          1.75          4.34        21.69 o                         
  -9  13   1         43.28         56.31        27.85 o                         
  -8  13   1          7.73         -9.10         9.10 o                         
  -7  13   1        190.24        198.80        22.25 o                         
  -6  13   1        120.79         97.06        12.63 o                         
  -5  13   1       1151.96       1264.77        48.50 o                         
  -4  13   1         13.19          0.45         7.56 o                         
  -3  13   1        442.91        433.28        34.79 o                         
  -2  13   1        196.52        145.00        10.31 o                         
  -1  13   1       2130.93       2115.20        35.01 o                         
   0  13   1        372.14        368.89        15.29 o                         
   1  13   1       1872.52       1873.52        33.94 o                         
   2  13   1        879.13        831.04        27.29 o                         
   3  13   1       3413.01       3532.28        57.38 o                         
   4  13   1        210.12        193.85        18.14 o                         
   5  13   1        252.26        256.77        21.81 o                         
   6  13   1        156.31        134.57        18.21 o                         
   7  13   1        100.77         76.25        13.85 o                         
   8  13   1         85.25         68.40        19.24 o                         
  -9  14   1          4.95         -5.64        21.60 o                         
  -8  14   1         34.45         19.72         9.00 o                         
  -7  14   1          2.67          1.06        11.57 o                         
  -6  14   1        114.27        120.66        16.45 o                         
  -5  14   1          1.10        -14.73        14.73 o                         
  -4  14   1        214.85        184.32        17.47 o                         
  -3  14   1         54.69         35.98         8.56 o                         
  -2  14   1        961.44        973.71        29.18 o                         
  -1  14   1       1370.94       1411.74        30.05 o                         
   0  14   1        785.33        746.11        22.39 o                         
   1  14   1        719.45        732.35        22.00 o                         
   2  14   1         36.54         32.19         4.66 o                         
   3  14   1         19.60         10.16         4.65 o                         
   4  14   1          6.84         -4.47         6.41 o                         
   5  14   1        182.71        189.66        20.17 o                         
   6  14   1         63.58         56.45        12.41 o                         
   7  14   1        220.71        232.70        25.51 o                         
   8  14   1          0.84         14.60        11.18 o                         
  -8  15   1          0.43         -6.59        13.18 o                         
  -7  15   1          6.89          3.31         8.28 o                         
  -6  15   1         22.99          8.13         8.56 o                         
  -5  15   1          1.41         -0.69         6.59 o                         
  -4  15   1         11.86          8.51         6.71 o                         
  -3  15   1        586.80        597.23        31.73 o                         
  -2  15   1        246.42        245.34        15.02 o                         
  -1  15   1         74.96         56.02         5.58 o                         
   0  15   1        508.09        501.65        18.91 o                         
   1  15   1         11.90         -3.02         6.52 o                         
   2  15   1        111.04         99.65         9.67 o                         
   3  15   1          6.82         -7.11         7.11 o                         
   4  15   1        611.31        608.36        33.77 o                         
   5  15   1         12.45          6.78         9.54 o                         
   6  15   1        253.32        255.42        24.84 o                         
   7  15   1          7.32         -0.65         9.61 o                         
   8  15   1         74.33         43.46        18.25 o                         
  -8  16   1          0.08         -6.52        10.53 o                         
  -7  16   1         10.41          0.07         8.43 o                         
  -6  16   1         27.90          7.48        14.12 o                         
  -5  16   1         54.21         20.52         9.29 o                         
  -4  16   1        101.66         75.69        11.99 o                         
  -3  16   1          6.39          0.33         8.04 o                         
  -2  16   1        235.99        236.10        15.27 o                         
  -1  16   1        339.23        303.13        14.93 o                         
   0  16   1          1.33         -3.70         6.98 o                         
   1  16   1        677.62        647.27        22.51 o                         
   2  16   1        228.70        217.30        14.99 o                         
   3  16   1        295.55        286.42        22.29 o                         
   4  16   1         84.88         97.45        13.47 o                         
   5  16   1        234.62        238.74        23.49 o                         
   6  16   1        207.00        188.28        22.17 o                         
   7  16   1        136.54        134.69        20.81 o                         
   8  16   1         67.25         92.83        26.09 o                         
  -8  17   1          0.11         14.15        16.95 o                         
  -7  17   1         37.82         20.89        15.46 o                         
  -6  17   1          0.01         -8.35        18.22 o                         
  -5  17   1        241.31        263.92        25.07 o                         
  -4  17   1          7.82         -0.39        14.83 o                         
  -3  17   1        592.77        625.24        34.41 o                         
  -2  17   1        203.26        173.70        14.66 o                         
  -1  17   1        395.61        438.74        21.51 o                         
   0  17   1        926.27        854.69        26.85 o                         
   1  17   1       1064.80       1045.49        34.40 o                         
   2  17   1        307.04        278.82        17.92 o                         
   3  17   1        416.71        431.57        28.00 o                         
   4  17   1        268.20        210.20        21.72 o                         
   5  17   1        158.62        164.98        19.95 o                         
   6  17   1        157.89        145.04        18.78 o                         
   7  17   1         67.15         68.16        17.15 o                         
   8  17   1         37.73         63.45        34.99 o                         
  -8  18   1         60.88         59.57        35.45 o                         
  -7  18   1          3.53          5.26         9.87 o                         
  -6  18   1        256.92        299.14        28.63 o                         
  -5  18   1         32.85         33.42        14.51 o                         
  -4  18   1        347.52        364.16        28.81 o                         
  -3  18   1         17.19         -3.79         9.70 o                         
  -2  18   1        414.88        430.97        28.24 o                         
  -1  18   1        154.98        114.15        11.66 o                         
   0  18   1        860.00        879.39        27.95 o                         
   1  18   1         42.55         34.90         7.26 o                         
   2  18   1        631.96        697.86        29.67 o                         
   3  18   1        124.47        111.20        14.92 o                         
   4  18   1         95.65        114.53        15.47 o                         
   5  18   1         62.23         55.28        11.01 o                         
   6  18   1          7.70        -14.06        14.06 o                         
   7  18   1         67.78         81.75        18.20 o                         
  -7  19   1        100.74        122.16        20.18 o                         
  -6  19   1          4.90          3.11         8.34 o                         
  -5  19   1        166.41        186.51        23.57 o                         
  -4  19   1          2.58          1.99        11.83 o                         
  -3  19   1        388.11        414.45        31.44 o                         
  -2  19   1          0.74         -4.24         7.22 o                         
  -1  19   1        668.26        669.82        29.04 o                         
   0  19   1         12.87          6.52         4.39 o                         
   1  19   1        369.45        421.02        23.27 o                         
   2  19   1          9.51          0.82        10.43 o                         
   3  19   1        253.05        260.32        25.48 o                         
   4  19   1        143.20        146.43        18.89 o                         
   5  19   1         99.61        120.44        19.20 o                         
   6  19   1          2.10         -1.62        10.50 o                         
   7  19   1         35.93          8.84        12.99 o                         
  -7  20   1         10.51         -6.63        10.98 o                         
  -6  20   1         38.80         34.93        16.81 o                         
  -5  20   1         20.85         19.18         8.49 o                         
  -4  20   1        133.79        115.59        17.01 o                         
  -3  20   1         21.95         19.94         8.55 o                         
  -2  20   1        380.40        404.31        29.07 o                         
  -1  20   1         41.01         42.80         7.81 o                         
   0  20   1        148.71        157.39        19.98 o                         
   1  20   1         25.63         24.66         5.86 o                         
   2  20   1         80.94         70.24        10.57 o                         
   3  20   1          9.71         -3.14         8.61 o                         
   4  20   1        148.42        151.57        19.98 o                         
   5  20   1         31.48         15.47         9.37 o                         
   6  20   1          4.13        -11.47        11.47 o                         
   7  20   1          0.30          7.59        14.37 o                         
  -7  21   1         22.39         27.15        24.07 o                         
  -6  21   1         13.58         24.70        10.74 o                         
  -5  21   1         30.31         38.52        12.62 o                         
  -4  21   1          0.78         -5.26        10.09 o                         
  -3  21   1         79.91         38.51         9.57 o                         
  -2  21   1         36.34         28.61         9.91 o                         
  -1  21   1        115.55         97.62        13.35 o                         
   0  21   1         94.50         79.51        12.68 o                         
   1  21   1         67.61         56.32         9.24 o                         
   2  21   1         53.23         50.87        11.94 o                         
   3  21   1         64.15         56.65        12.84 o                         
   4  21   1         62.93         60.86        14.00 o                         
   5  21   1         53.87         73.26        16.55 o                         
   6  21   1         28.39         29.34        17.44 o                         
  -6  22   1          1.45         10.76        13.11 o                         
  -5  22   1          3.91          1.77         9.43 o                         
  -4  22   1         24.84         16.99         8.48 o                         
  -3  22   1         31.89         45.05        10.98 o                         
  -2  22   1         33.68         27.41         9.92 o                         
  -1  22   1        127.68        113.47        21.88 o                         
   0  22   1         14.73         10.85         6.14 o                         
   1  22   1         75.49         68.38        13.48 o                         
   2  22   1          2.90         16.66        10.87 o                         
   3  22   1         25.21         20.68         8.90 o                         
   4  22   1          0.08         -8.68        12.52 o                         
   5  22   1         43.62         37.53        12.87 o                         
   6  22   1          1.22         26.08        44.69 o                         
  -6  23   1          0.06         11.10        20.13 o                         
  -5  23   1          0.01         12.02        16.87 o                         
  -4  23   1         11.35          6.52         9.03 o                         
  -3  23   1          0.16          1.45        11.51 o                         
  -2  23   1         30.68         43.35        17.79 o                         
  -1  23   1          0.08         -5.39         9.70 o                         
   0  23   1         71.19         54.43        12.25 o                         
   1  23   1          5.32          8.58         7.13 o                         
   2  23   1        120.85        176.08        25.97 o                         
   3  23   1         12.76         -3.10        17.61 o                         
   4  23   1         36.53         21.23         9.42 o                         
   5  23   1          6.21         14.74        12.00 o                         
  -5  24   1          0.01         -1.86        17.20 o                         
  -4  24   1         14.53          5.38        11.55 o                         
  -3  24   1         12.65         17.77        11.62 o                         
  -2  24   1         23.97         26.24        17.21 o                         
  -1  24   1         20.40         22.72        10.31 o                         
   0  24   1         38.86         55.17        21.09 o                         
   1  24   1         25.26         32.04        13.69 o                         
   2  24   1          0.69          4.87        13.96 o                         
   3  24   1         25.31         19.27        10.60 o                         
   4  24   1         16.48          8.01        13.14 o                         
   5  24   1         18.25         28.69        25.47 o                         
  -4  25   1          0.49         -5.78        13.77 o                         
  -3  25   1         36.04         52.66        16.86 o                         
  -2  25   1          8.75         15.29        10.57 o                         
  -1  25   1         14.23         23.61        11.70 o                         
   0  25   1          1.82         -0.63        18.92 o                         
   1  25   1         36.19         58.28        19.91 o                         
   2  25   1         10.35         36.72        26.66 o                         
   3  25   1         26.47         71.48        26.65 o                         
   4  25   1          5.87         30.00        26.92 o                         
  -3  26   1          2.26          5.28        31.72 o                         
  -2  26   1         55.78         75.88        26.29 o                         
  -1  26   1         37.02         31.06        16.00 o                         
   0  26   1         18.39         40.63        18.37 o                         
   1  26   1          3.20          8.18        17.73 o                         
   2  26   1         32.26         80.72        24.77 o                         
   3  26   1          3.04         25.38        22.02 o                         
  -2  27   1          1.23        -10.35        24.10 o                         
  -1  27   1         53.45         94.75        42.17 o                         
   0  27   1         10.31        -19.06        19.06 o                         
   1  27   1          2.88        -17.53        25.24 o                         
   2  27   1          2.00         30.65        25.52 o                         
 -10   0   2         80.71         75.81        22.91 o                         
  -8   0   2        485.97        582.97        46.38 o                         
  -6   0   2       1469.31       1467.98        36.51 o                         
  -4   0   2       3663.50       3672.84        55.71 o                         
  -2   0   2       3756.06       3649.78        40.01 o                         
   0   0   2       2356.01       2217.84        26.91 o                         
   2   0   2       5205.72       5424.33        56.25 o                         
   4   0   2       2943.64       3179.84        58.49 o                         
   6   0   2         54.60         41.64         5.61 o                         
   8   0   2          7.83         16.46        12.43 o                         
 -10   1   2         11.71         -3.73        11.95 o                         
  -9   1   2        212.66        221.23        27.46 o                         
  -8   1   2         80.56         47.90         6.79 o                         
  -7   1   2        798.74        839.92        26.69 o                         
  -6   1   2        334.88        309.51        12.60 o                         
  -5   1   2       3798.34       3933.79        45.78 o                         
  -4   1   2        743.94        719.69        22.70 o                         
  -3   1   2       5773.61       5558.44        41.25 o                         
  -2   1   2         15.86         21.17         2.93 o                         
  -1   1   2        899.41        864.39        11.78 o                         
   0   1   2       2363.44       2390.10        27.19 o                         
   1   1   2       2580.81       2610.63        20.69 o                         
   2   1   2       5924.53       6156.93        37.25 o                         
   3   1   2        983.60       1093.86        18.27 o                         
   4   1   2       1314.47       1336.09        23.22 o                         
   5   1   2        124.72         99.22         5.84 o                         
   6   1   2         95.89        108.98         6.93 o                         
   7   1   2         10.53          1.05         3.92 o                         
   8   1   2         62.89         56.73         9.69 o                         
 -10   2   2         26.19         45.31        13.88 o                         
  -9   2   2         73.56         31.23         9.25 o                         
  -8   2   2        352.44        337.65        20.01 o                         
  -7   2   2        959.20        919.98        29.82 o                         
  -6   2   2        139.43        130.31         7.64 o                         
  -5   2   2       3072.16       3096.65        36.04 o                         
  -4   2   2       6324.18       6528.07        44.89 o                         
  -3   2   2       7065.06       7359.44        46.33 o                         
  -2   2   2       2813.00       2707.28        22.69 o                         
  -1   2   2       6020.15       5941.24        31.19 o                         
   0   2   2      20706.65      20641.55        96.53 o                         
   1   2   2       7664.95       7664.26        50.82 o                         
   2   2   2        132.86        140.91         5.97 o                         
   3   2   2       3352.36       3113.81        31.57 o                         
   4   2   2        351.22        349.52        11.86 o                         
   5   2   2       1696.98       1716.68        28.59 o                         
   6   2   2         57.07         35.74         3.97 o                         
   7   2   2       1176.81       1226.54        30.91 o                         
   8   2   2          5.16         -3.68         5.54 o                         
 -10   3   2          7.68          1.91        14.11 o                         
  -9   3   2         19.65         24.72         8.70 o                         
  -8   3   2        205.67        175.50        17.57 o                         
  -7   3   2         48.66         33.18         5.10 o                         
  -6   3   2        259.97        253.89        11.78 o                         
  -5   3   2       1053.99       1042.68        22.29 o                         
  -4   3   2       5496.74       5597.55        44.68 o                         
  -3   3   2        434.60        405.63         9.89 o                         
  -2   3   2      16670.22      16427.05        73.06 o                         
  -1   3   2       6849.03       6635.26        45.23 o                         
   0   3   2      27232.84      26534.03        94.96 o                         
   1   3   2         50.72         50.79         3.52 o                         
   2   3   2      16453.08      16193.46        83.05 o                         
   3   3   2       1366.48       1470.56        23.31 o                         
   4   3   2      10441.88      10530.49        72.64 o                         
   5   3   2        139.58        119.55         7.79 o                         
   6   3   2       1770.15       1913.96        34.89 o                         
   7   3   2          9.63          2.02         4.11 o                         
   8   3   2        756.92        823.96        33.13 o                         
 -10   4   2          1.66         12.50        15.44 o                         
  -9   4   2        109.93         76.62        18.37 o                         
  -8   4   2         31.14          7.82         7.10 o                         
  -7   4   2        853.95        819.88        30.54 o                         
  -6   4   2          8.05          4.14         4.59 o                         
  -5   4   2       3439.26       3381.43        34.51 o                         
  -4   4   2        160.38        152.54         6.00 o                         
  -3   4   2       5096.72       5101.35        47.31 o                         
  -2   4   2         21.62         42.88        10.53 o                         
  -1   4   2      22520.54      21866.05        80.89 o                         
   0   4   2        867.68        918.66        14.79 o                         
   1   4   2      26714.73      25974.40        94.47 o                         
   2   4   2         85.63         92.79         5.60 o                         
   3   4   2      11416.34      11475.25        71.15 o                         
   4   4   2          1.43         -1.58         6.44 o                         
   5   4   2       5402.89       5545.07        54.54 o                         
   6   4   2        124.97         90.18         8.22 o                         
   7   4   2       1517.73       1593.52        46.40 o                         
   8   4   2          8.77         -3.12         6.66 o                         
 -10   5   2         28.86         31.44        17.92 o                         
  -9   5   2         32.00         21.65        23.86 o                         
  -8   5   2         15.57         -8.92         8.92 o                         
  -7   5   2          7.46          2.94         5.42 o                         
  -6   5   2       1051.18        970.18        30.38 o                         
  -5   5   2        875.95        842.10        25.01 o                         
  -4   5   2       2194.42       2105.42        37.89 o                         
  -3   5   2       2174.35       2070.16        29.55 o                         
  -2   5   2      12012.16      12268.58       120.46 o                         
  -1   5   2          8.03         22.79         2.20 o                         
   0   5   2      16757.07      16682.49       110.96 o                         
   1   5   2        693.63        731.48        15.20 o                         
   2   5   2      14475.68      14770.26        74.50 o                         
   3   5   2       1169.24       1171.66        22.99 o                         
   4   5   2       7331.66       7473.29        61.39 o                         
   5   5   2        229.88        241.58        11.54 o                         
   6   5   2       2286.49       2469.46        46.49 o                         
   7   5   2          8.70         -0.19         6.54 o                         
   8   5   2        430.17        436.57        30.94 o                         
   9   5   2          0.10          4.99        21.65 o                         
 -10   6   2         49.45         65.22        35.87 o                         
  -9   6   2         18.01          8.21         9.56 o                         
  -8   6   2         28.48          6.54         6.47 o                         
  -7   6   2        316.82        299.58        22.58 o                         
  -6   6   2       1068.56       1079.21        40.00 o                         
  -5   6   2        491.19        476.32        18.63 o                         
  -4   6   2       2513.80       2389.10        37.33 o                         
  -3   6   2       7997.45       7890.49       169.09 o                         
  -2   6   2       5087.99       4872.31        58.13 o                         
  -1   6   2       4412.29       4568.50        34.70 o                         
   0   6   2       2102.66       2055.51        25.49 o                         
   1   6   2       5337.09       5423.69        43.74 o                         
   2   6   2      10454.70      11264.00        73.64 o                         
   3   6   2       4508.67       4514.02        46.05 o                         
   4   6   2        512.50        528.15        16.26 o                         
   5   6   2       1034.71       1145.78        26.61 o                         
   6   6   2         61.07         61.30         7.15 o                         
   7   6   2        498.72        477.59        30.56 o                         
   8   6   2          3.93         -7.14        10.60 o                         
   9   6   2         75.56         90.55        36.99 o                         
 -10   7   2          0.71        -12.74        31.82 o                         
  -9   7   2        300.85        349.12        38.83 o                         
  -8   7   2          0.27        -11.71        11.71 o                         
  -7   7   2        976.89        998.89        43.14 o                         
  -6   7   2          0.37         -6.95         6.95 o                         
  -5   7   2       2570.36       2594.03        58.55 o                         
  -4   7   2        610.39        638.31        26.27 o                         
  -3   7   2       3182.06       3129.90        54.16 o                         
  -2   7   2        187.65        160.79         6.98 o                         
  -1   7   2       1679.92       1514.86        22.81 o                         
   0   7   2        291.89        298.07        10.31 o                         
   1   7   2       1545.39       1426.06        23.54 o                         
   2   7   2         91.02         68.28         5.25 o                         
   3   7   2       1049.52       1104.15        21.90 o                         
   4   7   2        545.37        543.31        16.76 o                         
   5   7   2         11.78         16.17         4.76 o                         
   6   7   2        215.68        177.47        16.64 o                         
   7   7   2         50.86         32.67        15.67 o                         
   8   7   2          0.29         -1.76        10.10 o                         
   9   7   2          0.48          0.51        13.02 o                         
  -9   8   2         10.73         11.91        13.73 o                         
  -8   8   2        278.47        302.73        25.65 o                         
  -7   8   2         88.63         92.37        13.67 o                         
  -6   8   2       1140.77       1237.28        59.83 o                         
  -5   8   2        567.61        563.79        28.36 o                         
  -4   8   2       1887.83       1907.11        49.31 o                         
  -3   8   2        644.82        684.45        26.21 o                         
  -2   8   2       5073.33       5190.81        49.77 o                         
  -1   8   2        923.45        988.78        18.56 o                         
   0   8   2       2938.89       2933.58        34.13 o                         
   1   8   2        170.84        155.12         8.19 o                         
   2   8   2       3998.01       3959.83        43.17 o                         
   3   8   2        389.03        376.28        12.91 o                         
   4   8   2        442.88        482.94        15.84 o                         
   5   8   2          5.51          0.01         6.04 o                         
   6   8   2         74.23         45.61        25.67 o                         
   7   8   2         10.63          4.65         6.18 o                         
   8   8   2         16.09         -4.10         8.73 o                         
   9   8   2         20.43          8.12        18.19 o                         
  -9   9   2         73.29         84.50        20.39 o                         
  -8   9   2         12.46          2.23         8.01 o                         
  -7   9   2        463.21        530.66        32.84 o                         
  -6   9   2        232.12        224.66        18.65 o                         
  -5   9   2        547.30        569.56        28.69 o                         
  -4   9   2       1072.12       1081.01        36.95 o                         
  -3   9   2       1621.06       1581.47        41.98 o                         
  -2   9   2       1675.25       1654.27        28.57 o                         
  -1   9   2      10019.07      10745.11        57.46 o                         
   0   9   2       2453.11       2362.57        32.20 o                         
   1   9   2         69.56         58.02         4.52 o                         
   2   9   2       5450.19       5537.95        49.59 o                         
   3   9   2         30.39         26.16         4.04 o                         
   4   9   2        945.11        910.80        28.55 o                         
   5   9   2          5.48         -2.21         8.44 o                         
   6   9   2        713.19        729.75        36.25 o                         
   7   9   2          8.46         -5.27         9.24 o                         
   8   9   2         29.01          3.88         7.42 o                         
   9   9   2         60.67         88.87        38.11 o                         
  -9  10   2        100.42         78.81        21.59 o                         
  -8  10   2         56.00         52.93        12.09 o                         
  -7  10   2        154.28        149.05        17.49 o                         
  -6  10   2        480.32        494.12        29.91 o                         
  -5  10   2        602.14        623.02        30.88 o                         
  -4  10   2        231.60        196.05        15.46 o                         
  -3  10   2       3256.92       3399.44        63.32 o                         
  -2  10   2        593.64        561.21        18.03 o                         
  -1  10   2       2248.32       2157.79        33.88 o                         
   0  10   2        311.41        283.57        11.02 o                         
   1  10   2       2508.19       2379.17        32.53 o                         
   2  10   2        235.37        219.96        10.30 o                         
   3  10   2       3139.45       3242.95        47.89 o                         
   4  10   2         29.80         14.59         3.77 o                         
   5  10   2       2634.32       2686.50        65.60 o                         
   6  10   2         52.60         43.83         8.78 o                         
   7  10   2        459.98        497.04        33.27 o                         
   8  10   2         47.06         41.26        11.68 o                         
   9  10   2        246.25        331.74        66.52 o                         
  -9  11   2          3.54         19.10        12.15 o                         
  -8  11   2         73.48         71.88        15.98 o                         
  -7  11   2         63.04         51.79        15.47 o                         
  -6  11   2        313.63        318.82        24.65 o                         
  -5  11   2          7.01          7.87         5.54 o                         
  -4  11   2        169.08        166.14        14.48 o                         
  -3  11   2         60.68         70.09        10.50 o                         
  -2  11   2       4129.52       4132.26        51.32 o                         
  -1  11   2         24.47         40.71         4.79 o                         
   0  11   2       7267.64       7442.90        63.72 o                         
   1  11   2          0.01          4.65         3.77 o                         
   2  11   2       6433.92       6585.65        61.92 o                         
   3  11   2       1096.68       1046.21        30.64 o                         
   4  11   2       1613.21       1722.18        41.17 o                         
   5  11   2         41.28         30.22         7.18 o                         
   6  11   2       1115.71       1177.00        48.53 o                         
   7  11   2         30.63         38.05        11.98 o                         
   8  11   2        354.08        400.65        38.40 o                         
  -9  12   2         47.54         39.27        16.32 o                         
  -8  12   2          1.00          4.07        11.28 o                         
  -7  12   2        105.28         85.67        13.34 o                         
  -6  12   2         25.25         14.29         6.58 o                         
  -5  12   2       1060.57       1084.04        43.69 o                         
  -4  12   2        709.98        693.07        33.12 o                         
  -3  12   2       2548.49       2719.51        60.84 o                         
  -2  12   2         21.23          7.37         3.13 o                         
  -1  12   2       5813.65       5857.27        89.91 o                         
   0  12   2         67.31         69.69         6.25 o                         
   1  12   2       2104.21       2149.51        36.15 o                         
   2  12   2       1490.46       1469.51        30.07 o                         
   3  12   2       3978.16       4145.20        62.96 o                         
   4  12   2         78.87         54.89         8.96 o                         
   5  12   2       1230.10       1262.12        47.63 o                         
   6  12   2         16.95         10.72         8.54 o                         
   7  12   2        267.83        268.17        26.04 o                         
   8  12   2          0.68        -12.08        12.08 o                         
  -9  13   2         29.11          5.52        14.69 o                         
  -8  13   2         40.71         18.09        10.19 o                         
  -7  13   2         99.57         73.61        18.64 o                         
  -6  13   2        197.80        180.21        23.29 o                         
  -5  13   2        177.53        156.37        20.18 o                         
  -4  13   2       1848.42       2041.35        58.29 o                         
  -3  13   2        598.48        536.11        39.25 o                         
  -2  13   2       1506.51       1534.57        34.82 o                         
  -1  13   2        339.04        321.61        13.77 o                         
   0  13   2       1873.41       1893.82        35.06 o                         
   1  13   2        168.43        168.27        10.40 o                         
   2  13   2        545.38        512.70        22.07 o                         
   3  13   2         44.00         30.17         4.54 o                         
   4  13   2       1595.81       1660.23        52.58 o                         
   5  13   2        179.42        157.92        17.39 o                         
   6  13   2        454.66        472.51        32.15 o                         
   7  13   2          4.30         -2.73         6.84 o                         
   8  13   2         68.24         58.94        18.26 o                         
  -9  14   2          7.02          3.88        13.54 o                         
  -8  14   2        102.04        140.15        21.68 o                         
  -7  14   2         26.86         20.29        10.63 o                         
  -6  14   2         99.98         82.92        13.12 o                         
  -5  14   2         82.61         81.24        12.50 o                         
  -4  14   2        160.71        158.60        17.05 o                         
  -3  14   2        153.36        129.00        12.98 o                         
  -2  14   2        455.11        425.63        18.99 o                         
  -1  14   2        695.38        662.83        20.68 o                         
   0  14   2       1891.45       1910.33        36.64 o                         
   1  14   2       1303.65       1245.19        29.80 o                         
   2  14   2          2.03         -6.25         6.25 o                         
   3  14   2        407.00        394.94        20.51 o                         
   4  14   2        149.89        160.39        16.69 o                         
   5  14   2        294.13        298.79        24.82 o                         
   6  14   2         18.28          3.91        10.57 o                         
   7  14   2         52.61         32.13        10.78 o                         
   8  14   2         35.78         15.06        15.62 o                         
  -8  15   2          0.02        -10.84        10.84 o                         
  -7  15   2        207.58        238.40        25.62 o                         
  -6  15   2          0.06         -7.15         7.15 o                         
  -5  15   2        216.29        262.95        23.56 o                         
  -4  15   2         33.05         20.12         5.64 o                         
  -3  15   2        290.25        271.17        20.75 o                         
  -2  15   2          6.55          0.94         6.48 o                         
  -1  15   2        308.64        319.09        14.70 o                         
   0  15   2          4.12          0.52         5.90 o                         
   1  15   2        525.97        543.41        20.43 o                         
   2  15   2        396.70        391.47        20.64 o                         
   3  15   2          4.92         11.46         5.52 o                         
   4  15   2         58.47         55.38        11.06 o                         
   5  15   2         29.78         27.64        11.75 o                         
   6  15   2          7.23         11.40         9.06 o                         
   7  15   2         11.19         -4.94        10.37 o                         
   8  15   2         17.08          1.35        10.51 o                         
  -8  16   2         81.49         77.01        16.58 o                         
  -7  16   2        146.20        180.84        23.00 o                         
  -6  16   2        135.25        103.51        16.06 o                         
  -5  16   2         42.98         17.69        12.46 o                         
  -4  16   2        150.17        153.24        19.72 o                         
  -3  16   2        134.62        137.14        15.83 o                         
  -2  16   2        510.73        414.30        20.55 o                         
  -1  16   2        137.10        149.41        10.97 o                         
   0  16   2        375.90        341.81        16.57 o                         
   1  16   2        208.02        224.17        13.72 o                         
   2  16   2        107.44        115.88        11.55 o                         
   3  16   2         81.20         81.99        11.27 o                         
   4  16   2        149.54        137.83        16.31 o                         
   5  16   2          6.41          9.25         6.59 o                         
   6  16   2         38.25         28.18        10.76 o                         
   7  16   2         16.76         28.59        14.39 o                         
   8  16   2          1.73        -20.58        20.58 o                         
  -8  17   2         31.85         40.11        11.88 o                         
  -7  17   2         42.01         38.67        10.22 o                         
  -6  17   2         36.65         21.40        10.59 o                         
  -5  17   2         37.72         18.98         8.36 o                         
  -4  17   2        286.43        321.61        33.79 o                         
  -3  17   2        449.46        422.37        28.38 o                         
  -2  17   2        634.03        645.46        26.83 o                         
  -1  17   2        784.26        725.03        28.33 o                         
   0  17   2        407.58        452.38        19.91 o                         
   1  17   2         76.34         78.43         9.02 o                         
   2  17   2        518.97        566.32        26.43 o                         
   3  17   2         59.78         31.43         9.03 o                         
   4  17   2        376.25        393.04        29.15 o                         
   5  17   2          0.01         -6.87         6.87 o                         
   6  17   2         66.37         62.33        14.13 o                         
   7  17   2          3.15          9.55        15.42 o                         
  -8  18   2         14.67        -13.51        13.51 o                         
  -7  18   2         18.20          5.13         9.26 o                         
  -6  18   2         51.42         25.41        19.55 o                         
  -5  18   2        166.95        164.05        20.85 o                         
  -4  18   2         51.43         16.40         7.54 o                         
  -3  18   2        385.35        418.76        29.01 o                         
  -2  18   2         10.80          1.79         4.97 o                         
  -1  18   2        723.89        765.35        30.11 o                         
   0  18   2         60.52         35.85         9.70 o                         
   1  18   2        563.67        620.98        27.87 o                         
   2  18   2          0.92         -1.40         6.52 o                         
   3  18   2        403.44        422.20        29.59 o                         
   4  18   2         21.65         23.44         8.86 o                         
   5  18   2        394.69        452.47        33.63 o                         
   6  18   2          9.61        -10.07        10.07 o                         
   7  18   2        143.85        175.96        29.24 o                         
  -7  19   2          0.02          0.26        15.01 o                         
  -6  19   2         26.68         19.96         9.86 o                         
  -5  19   2         63.72         60.79        14.60 o                         
  -4  19   2        114.74        143.64        18.80 o                         
  -3  19   2          0.69        -11.18        11.18 o                         
  -2  19   2        351.58        403.63        28.06 o                         
  -1  19   2         40.16         31.77         7.68 o                         
   0  19   2        523.74        569.42        23.59 o                         
   1  19   2          1.05         -5.48         6.24 o                         
   2  19   2        394.09        425.02        24.09 o                         
   3  19   2         10.80         -4.70         8.28 o                         
   4  19   2        229.33        245.85        24.88 o                         
   5  19   2         12.63         10.63         9.16 o                         
   6  19   2        135.96        134.79        24.73 o                         
   7  19   2         24.84         33.94        18.17 o                         
  -7  20   2         17.98         -0.99         9.88 o                         
  -6  20   2          8.08         11.38         8.49 o                         
  -5  20   2         51.69         54.60        17.89 o                         
  -4  20   2          9.29         -7.52         7.52 o                         
  -3  20   2         89.59         95.01        15.18 o                         
  -2  20   2         42.86         27.62         9.94 o                         
  -1  20   2        223.52        234.61        17.64 o                         
   0  20   2         78.17         71.35        11.22 o                         
   1  20   2        545.20        558.61        28.17 o                         
   2  20   2         25.00         27.37         6.02 o                         
   3  20   2        179.62        178.28        20.16 o                         
   4  20   2         50.88         51.81        12.43 o                         
   5  20   2         99.30         82.46        17.20 o                         
   6  20   2         41.99         37.23        17.67 o                         
  -7  21   2          7.59         20.25        14.86 o                         
  -6  21   2         32.02          7.69        10.15 o                         
  -5  21   2         63.82         91.39        16.52 o                         
  -4  21   2         33.00         20.16         9.68 o                         
  -3  21   2         24.13          8.42         5.94 o                         
  -2  21   2         58.08         34.49         9.17 o                         
  -1  21   2        105.21         87.57        13.52 o                         
   0  21   2         55.35         56.73        13.55 o                         
   1  21   2         27.67         27.62         8.27 o                         
   2  21   2        103.63         97.86        15.69 o                         
   3  21   2          3.77         -7.64         8.73 o                         
   4  21   2         53.80         56.62        13.62 o                         
   5  21   2          2.30         -1.69         9.85 o                         
   6  21   2         42.28         61.00        16.97 o                         
  -6  22   2         34.45         31.24        14.84 o                         
  -5  22   2          1.03         14.70         9.22 o                         
  -4  22   2         11.33         25.42        11.09 o                         
  -3  22   2          3.33          8.52        15.80 o                         
  -2  22   2        102.31        108.83        16.80 o                         
  -1  22   2         17.60         14.54        10.66 o                         
   0  22   2         68.39         52.14        10.17 o                         
   1  22   2         60.84         30.39        10.31 o                         
   2  22   2          9.92          6.85         9.70 o                         
   3  22   2         33.69         17.16        13.69 o                         
   4  22   2         12.15         21.21         8.87 o                         
   5  22   2          4.94         -1.70        10.28 o                         
   6  22   2         31.43         59.43        34.01 o                         
  -6  23   2          3.74         -0.73        22.72 o                         
  -5  23   2         30.97         22.72        20.96 o                         
  -4  23   2          1.38        -10.03        10.03 o                         
  -3  23   2         46.12         47.72        12.97 o                         
  -2  23   2         10.09         33.12        13.21 o                         
  -1  23   2         79.35         83.51        17.73 o                         
   0  23   2          0.12         -9.18         9.18 o                         
   1  23   2         24.15          6.37         9.93 o                         
   2  23   2          2.12          6.48        10.84 o                         
   3  23   2         32.66         39.27        14.29 o                         
   4  23   2          1.09        -11.50        11.50 o                         
   5  23   2          2.17         -5.08        12.59 o                         
  -5  24   2          5.25         27.74        17.36 o                         
  -4  24   2         18.59         14.05         9.50 o                         
  -3  24   2          3.00        -10.67        10.67 o                         
  -2  24   2         46.06         37.33        15.98 o                         
  -1  24   2         26.06         28.63        10.17 o                         
   0  24   2          7.66          1.33        17.56 o                         
   1  24   2         26.08         39.37        18.16 o                         
   2  24   2         24.13         28.13        10.74 o                         
   3  24   2         12.47         21.54        13.88 o                         
   4  24   2          0.45          4.45        12.54 o                         
  -4  25   2         15.66         18.87        14.33 o                         
  -3  25   2          7.12         16.50        12.41 o                         
  -2  25   2         12.05         17.83        16.94 o                         
  -1  25   2          0.07         17.28        10.23 o                         
   0  25   2         11.11          1.79        14.87 o                         
   1  25   2          5.16          7.11        15.59 o                         
   2  25   2         35.52         17.48        19.41 o                         
   3  25   2          0.00         17.12        20.48 o                         
   4  25   2         15.04          7.88        15.30 o                         
  -3  26   2         28.64         50.80        20.52 o                         
  -2  26   2          9.78         15.80        28.78 o                         
  -1  26   2         13.95          3.82        21.83 o                         
   0  26   2         14.73         14.80        15.88 o                         
   1  26   2         79.71         79.16        35.90 o                         
   2  26   2          0.51        -19.45        19.64 o                         
   3  26   2         24.18         44.83        32.61 o                         
  -2  27   2          3.13         27.46        17.66 o                         
  -1  27   2         15.47         34.11        21.46 o                         
   0  27   2         70.32         78.20        24.53 o                         
   1  27   2          0.01         33.92        25.61 o                         
   2  27   2         13.33          4.53        21.18 o                         
  -9   0   3        373.69        375.20        58.83 o                         
  -7   0   3        392.89        373.24        24.47 o                         
  -5   0   3       3610.79       3630.13        62.83 o                         
  -3   0   3      12109.62      11906.31        89.73 o                         
   1   0   3      19870.35      19404.46       100.65 o                         
   3   0   3      11325.27      11841.50        90.43 o                         
   5   0   3       6279.80       6633.51        77.13 o                         
   7   0   3       1091.33       1187.22        40.01 o                         
 -10   1   3         90.83         94.54        20.37 o                         
  -9   1   3         25.61         23.97        11.67 o                         
  -8   1   3       1018.87       1029.60        40.20 o                         
  -7   1   3        189.64        153.57        10.69 o                         
  -6   1   3       4168.68       4146.90        52.65 o                         
  -5   1   3        413.83        408.69        13.87 o                         
  -4   1   3       7220.39       7063.61        51.51 o                         
  -3   1   3         74.68         80.28         6.65 o                         
  -2   1   3      37406.62      36776.87       227.52 o                         
  -1   1   3       8282.56       8459.72        42.48 o                         
   0   1   3      22524.64      22688.49        66.04 o                         
   1   1   3          7.90         14.38         1.92 o                         
   2   1   3      16181.41      16306.95        79.15 o                         
   3   1   3        250.95        220.48         8.53 o                         
   4   1   3       5546.71       5714.86        50.89 o                         
   5   1   3       1641.36       1569.51        28.12 o                         
   6   1   3       2443.41       2632.83        34.98 o                         
   7   1   3          2.33         -4.44         4.44 o                         
   8   1   3        524.98        525.46        24.77 o                         
 -10   2   3         31.02          5.32        12.40 o                         
  -9   2   3        106.72        101.53        16.43 o                         
  -8   2   3         86.88         69.10         9.15 o                         
  -7   2   3        452.29        430.50        20.01 o                         
  -6   2   3        228.19        221.77        12.11 o                         
  -5   2   3       2652.60       2710.54        37.67 o                         
  -4   2   3        918.01        883.71        19.02 o                         
  -3   2   3       3670.43       3509.19        33.13 o                         
  -2   2   3        800.49        746.26        14.10 o                         
  -1   2   3         56.99         38.36         3.27 o                         
   0   2   3         68.87         74.54         3.94 o                         
   1   2   3       9386.59       9321.63        44.62 o                         
   2   2   3        894.45        850.23        16.17 o                         
   3   2   3       8625.49       8696.29        59.81 o                         
   4   2   3         73.16         68.49         5.41 o                         
   5   2   3       2735.94       2857.10        43.12 o                         
   6   2   3        343.66        336.13        13.44 o                         
   7   2   3        280.08        280.44        14.43 o                         
   8   2   3        146.66        137.01        13.31 o                         
 -10   3   3          8.46        -14.64        19.12 o                         
  -9   3   3         44.01         50.31        16.44 o                         
  -8   3   3         48.88         27.78         6.45 o                         
  -7   3   3         15.98         11.91         4.12 o                         
  -6   3   3        117.60         85.28        10.10 o                         
  -5   3   3        384.49        334.41        13.75 o                         
  -4   3   3        463.10        417.81        12.41 o                         
  -3   3   3        121.59        110.45         5.32 o                         
  -2   3   3       1365.85       1323.67        17.41 o                         
  -1   3   3       1756.52       1872.12        21.38 o                         
   0   3   3       6051.52       6168.01        36.19 o                         
   1   3   3        365.97        436.29        11.05 o                         
   2   3   3        332.99        418.98        11.77 o                         
   3   3   3        203.66        155.10         7.75 o                         
   4   3   3        416.95        406.87        14.48 o                         
   5   3   3         79.12         51.04         7.22 o                         
   6   3   3        299.86        289.31        13.22 o                         
   7   3   3        160.88        173.79        12.00 o                         
   8   3   3         93.10         59.69         8.72 o                         
 -10   4   3         20.35         10.94        30.25 o                         
  -9   4   3          0.03        -14.60        14.60 o                         
  -8   4   3        208.02        215.63        19.97 o                         
  -7   4   3        391.82        355.45        18.57 o                         
  -6   4   3        323.11        307.93        15.53 o                         
  -5   4   3         40.50         24.96         9.80 o                         
  -4   4   3         66.58         79.36         4.91 o                         
  -3   4   3        272.66        265.49        11.33 o                         
  -2   4   3        254.54        330.84         9.11 o                         
  -1   4   3        385.17        365.27         9.89 o                         
   0   4   3        118.54        133.94         6.34 o                         
   1   4   3        977.26        984.92        17.78 o                         
   2   4   3          2.74         13.93         3.93 o                         
   3   4   3         10.70         10.44         2.11 o                         
   4   4   3       1898.21       1801.97        31.13 o                         
   5   4   3        491.96        504.99        18.07 o                         
   6   4   3       1132.09       1114.51        26.15 o                         
   7   4   3         29.45         27.23         5.55 o                         
   8   4   3         61.40         53.11         7.68 o                         
 -10   5   3         62.68        108.86        32.00 o                         
  -9   5   3         34.05         40.19        12.01 o                         
  -8   5   3        264.02        238.90        21.58 o                         
  -7   5   3        212.78        248.69        21.05 o                         
  -6   5   3        582.58        533.81        22.57 o                         
  -5   5   3          0.64         -4.88         4.88 o                         
  -4   5   3       2293.83       2361.40        40.06 o                         
  -3   5   3        834.39        799.46        19.92 o                         
  -2   5   3       9514.88       9290.18        52.64 o                         
  -1   5   3        550.26        561.70        13.03 o                         
   0   5   3       4415.15       4175.76        36.97 o                         
   1   5   3       1280.49       1290.55        21.69 o                         
   2   5   3         43.28         18.05         2.42 o                         
   3   5   3        862.73        824.95        20.52 o                         
   4   5   3       1233.73       1200.44        27.71 o                         
   5   5   3        309.66        260.45        13.04 o                         
   6   5   3       1389.97       1403.50        31.28 o                         
   7   5   3        209.13        222.50        21.12 o                         
   8   5   3         93.44         85.04        14.31 o                         
 -10   6   3         41.29         32.72        17.80 o                         
  -9   6   3         58.80         54.67        14.79 o                         
  -8   6   3          6.77         -2.57         7.23 o                         
  -7   6   3        494.60        518.55        30.21 o                         
  -6   6   3        173.36        179.34        17.06 o                         
  -5   6   3        710.62        705.14        23.10 o                         
  -4   6   3        530.03        553.01        19.63 o                         
  -3   6   3       3348.75       3325.95        66.63 o                         
  -2   6   3        112.30        141.78         6.15 o                         
  -1   6   3      15080.96      14826.41        79.00 o                         
   0   6   3        221.98        218.93         9.20 o                         
   1   6   3      12596.45      12723.38        71.60 o                         
   2   6   3       1211.28       1272.21        24.33 o                         
   3   6   3       4783.70       4737.80        50.61 o                         
   4   6   3        419.40        390.49        15.76 o                         
   5   6   3       3133.41       3086.46        46.05 o                         
   6   6   3        121.32        110.91         8.68 o                         
   7   6   3        462.89        470.40        30.44 o                         
   8   6   3        165.54        168.06        24.06 o                         
 -10   7   3         37.12         13.12        42.83 o                         
  -9   7   3         11.67          8.33         8.48 o                         
  -8   7   3        574.13        598.03        35.93 o                         
  -7   7   3         23.89         35.07         8.75 o                         
  -6   7   3       1581.71       1640.51        50.56 o                         
  -5   7   3         33.27          8.61        11.54 o                         
  -4   7   3       5841.19       6107.03        82.84 o                         
  -3   7   3         95.88        109.18        13.52 o                         
  -2   7   3       8707.28       8407.08        60.94 o                         
  -1   7   3         74.25        106.87         6.82 o                         
   0   7   3      13413.97      13010.15        72.36 o                         
   1   7   3         50.89         50.36         4.66 o                         
   2   7   3       7248.78       7026.88        59.30 o                         
   3   7   3        162.04        122.72         8.05 o                         
   4   7   3       4667.58       4783.31        56.10 o                         
   5   7   3         44.66         11.55         4.26 o                         
   6   7   3       1462.58       1508.27        42.80 o                         
   7   7   3        110.42        114.75        14.94 o                         
   8   7   3        332.43        328.94        33.64 o                         
 -10   8   3          1.41         20.43        29.39 o                         
  -9   8   3         50.71         81.97        25.03 o                         
  -8   8   3          0.01          4.29        10.12 o                         
  -7   8   3        742.67        796.67        39.55 o                         
  -6   8   3         45.99         64.95        11.66 o                         
  -5   8   3        607.36        593.16        28.86 o                         
  -4   8   3         13.23         48.31        10.52 o                         
  -3   8   3       8126.85       8579.08        93.92 o                         
  -2   8   3          0.95         17.77         3.14 o                         
  -1   8   3       9328.29       8947.04        59.88 o                         
   0   8   3         14.07         23.63         4.64 o                         
   1   8   3      11812.16      11901.49        75.75 o                         
   2   8   3          6.09         18.45         3.94 o                         
   3   8   3       5235.50       5212.88        58.28 o                         
   4   8   3         10.01          3.58         4.47 o                         
   5   8   3       1948.29       2080.78        43.68 o                         
   6   8   3         73.71         36.57        10.54 o                         
   7   8   3        595.93        593.64        35.92 o                         
   8   8   3          1.22          6.88         7.87 o                         
 -10   9   3         50.04         48.75        36.11 o                         
  -9   9   3          4.49          7.15         9.17 o                         
  -8   9   3        144.37        149.77        18.23 o                         
  -7   9   3         36.70         10.45         6.19 o                         
  -6   9   3       1657.86       1777.03        55.83 o                         
  -5   9   3         44.67         33.01         7.48 o                         
  -4   9   3       3711.34       3922.88        72.18 o                         
  -3   9   3         10.23         30.44         8.23 o                         
  -2   9   3       5399.40       5342.00        42.69 o                         
  -1   9   3         31.34         38.15         4.67 o                         
   0   9   3       6206.27       6152.28        54.76 o                         
   1   9   3         28.75         37.59         4.78 o                         
   2   9   3       6610.58       6763.14        62.39 o                         
   3   9   3         35.05         23.34         3.29 o                         
   4   9   3       2380.42       2445.20        38.74 o                         
   5   9   3         36.95         15.00         4.41 o                         
   6   9   3        441.23        477.81        29.52 o                         
   7   9   3         32.86         21.54         7.68 o                         
   8   9   3         71.03         57.49        15.90 o                         
  -9  10   3         29.59         18.33        18.62 o                         
  -8  10   3         21.59          9.75         9.90 o                         
  -7  10   3        111.50        121.11        21.17 o                         
  -6  10   3         29.56         22.03         6.33 o                         
  -5  10   3       1517.37       1652.21        50.88 o                         
  -4  10   3        212.43        186.55        15.84 o                         
  -3  10   3       2074.35       2070.60        50.22 o                         
  -2  10   3         54.81         43.16         3.30 o                         
  -1  10   3        207.37        183.18         9.18 o                         
   0  10   3        111.87         93.71         7.05 o                         
   1  10   3       2322.60       2292.48        35.88 o                         
   2  10   3        213.60        186.28        11.00 o                         
   3  10   3       1543.05       1505.95        29.25 o                         
   4  10   3          8.39          0.53         4.04 o                         
   5  10   3        268.36        264.56        21.18 o                         
   6  10   3         47.41         32.22        10.79 o                         
   7  10   3        149.11        166.62        19.49 o                         
   8  10   3         24.06         14.97         9.11 o                         
  -9  11   3         33.61         45.11        15.82 o                         
  -8  11   3          0.02        -15.45        15.45 o                         
  -7  11   3         27.91          7.12         9.13 o                         
  -6  11   3          2.23         -8.06        11.48 o                         
  -5  11   3         10.66         -3.57         5.50 o                         
  -4  11   3        292.38        265.37        19.72 o                         
  -3  11   3          6.28         -4.27         4.27 o                         
  -2  11   3        266.87        261.78        10.42 o                         
  -1  11   3         45.76         32.50         3.21 o                         
   0  11   3        115.63        122.84         8.22 o                         
   1  11   3          7.92          3.29         3.40 o                         
   2  11   3       1084.55       1088.46        24.97 o                         
   3  11   3         37.74         31.52         6.47 o                         
   4  11   3          7.06          5.78         3.76 o                         
   5  11   3         75.75         49.45        11.35 o                         
   6  11   3         38.39         39.57         8.89 o                         
   7  11   3         56.49         26.44        10.95 o                         
   8  11   3          0.19          8.88        14.12 o                         
  -9  12   3         31.94         36.38        15.21 o                         
  -8  12   3         87.55         96.58        16.83 o                         
  -7  12   3          1.01         -9.06         9.29 o                         
  -6  12   3         17.98          5.77        10.17 o                         
  -5  12   3         40.32         30.40         8.77 o                         
  -4  12   3         98.49         65.62        11.91 o                         
  -3  12   3        248.55        240.38        18.48 o                         
  -2  12   3        116.43         89.87         7.49 o                         
  -1  12   3        402.62        419.48        15.75 o                         
   0  12   3          7.18          5.09         3.10 o                         
   1  12   3          1.40          2.14         4.30 o                         
   2  12   3        110.41         95.33         7.64 o                         
   3  12   3        311.02        300.53        16.43 o                         
   4  12   3        520.57        412.04        21.35 o                         
   5  12   3         68.22         55.54        15.12 o                         
   6  12   3        147.32        129.26        16.71 o                         
   7  12   3        109.12        114.15        17.45 o                         
   8  12   3        202.83        225.54        35.59 o                         
  -9  13   3         11.85        -10.36        12.99 o                         
  -8  13   3        142.97        184.21        25.08 o                         
  -7  13   3         39.64         14.81         7.11 o                         
  -6  13   3        392.67        433.83        30.66 o                         
  -5  13   3        214.85        205.82        19.13 o                         
  -4  13   3       1066.37       1151.23        43.99 o                         
  -3  13   3        106.36         92.59        13.07 o                         
  -2  13   3       1033.76       1035.58        28.75 o                         
  -1  13   3         46.42         41.66         4.32 o                         
   0  13   3       2020.62       2067.42        37.73 o                         
   1  13   3        967.88        914.51        23.57 o                         
   2  13   3        392.29        417.97        16.34 o                         
   3  13   3        110.72         95.19         9.95 o                         
   4  13   3        812.86        819.80        31.18 o                         
   5  13   3        175.81        139.51        16.11 o                         
   6  13   3        339.36        370.02        28.86 o                         
   7  13   3         66.33         37.83        10.34 o                         
   8  13   3        116.02        139.60        42.87 o                         
  -9  14   3         24.30         30.33        19.81 o                         
  -8  14   3         38.07         45.47        13.66 o                         
  -7  14   3        124.30        135.86        18.96 o                         
  -6  14   3          5.76         12.27         9.19 o                         
  -5  14   3       1043.10       1118.21        47.49 o                         
  -4  14   3        122.27        138.66        16.87 o                         
  -3  14   3       1112.55       1166.09        43.52 o                         
  -2  14   3         79.82         71.87         8.30 o                         
  -1  14   3       2125.39       2180.08        55.57 o                         
   0  14   3         27.85         23.67         4.95 o                         
   1  14   3       4351.19       4517.18        59.29 o                         
   2  14   3        952.86        942.38        31.89 o                         
   3  14   3       2676.86       2861.48        57.58 o                         
   4  14   3        226.95        176.35        17.54 o                         
   5  14   3        474.95        518.30        32.80 o                         
   6  14   3        162.68        147.50        18.89 o                         
   7  14   3         91.21         54.20        12.50 o                         
   8  14   3         92.61        118.47        48.14 o                         
  -9  15   3          1.48          8.35        16.14 o                         
  -8  15   3         42.41         55.27        13.32 o                         
  -7  15   3          2.33        -13.16        13.16 o                         
  -6  15   3        390.73        413.65        31.31 o                         
  -5  15   3          6.18          6.50        13.41 o                         
  -4  15   3       1709.37       1939.04        59.96 o                         
  -3  15   3        438.23        430.47        26.88 o                         
  -2  15   3       2612.28       2626.17        49.74 o                         
  -1  15   3          1.83         -3.80         4.33 o                         
   0  15   3       2440.52       2614.06        45.17 o                         
   1  15   3         98.78        106.22         9.36 o                         
   2  15   3       3409.84       3570.81        63.84 o                         
   3  15   3         78.33         70.19         9.39 o                         
   4  15   3        882.51        959.64        43.11 o                         
   5  15   3         52.78         51.10        10.56 o                         
   6  15   3        202.16        215.19        22.24 o                         
   7  15   3          0.37          9.11         8.99 o                         
   8  15   3        107.09        113.46        28.93 o                         
  -8  16   3          3.29        -10.80        10.80 o                         
  -7  16   3         65.09         81.00        15.87 o                         
  -6  16   3          5.55          0.97         9.52 o                         
  -5  16   3        406.12        426.16        31.21 o                         
  -4  16   3         18.23         13.08         6.76 o                         
  -3  16   3        622.09        667.80        34.81 o                         
  -2  16   3          3.00         -3.99         6.32 o                         
  -1  16   3       1256.30       1306.01        31.95 o                         
   0  16   3         47.10         36.40         5.68 o                         
   1  16   3        694.19        690.95        24.82 o                         
   2  16   3         15.00          6.49         4.61 o                         
   3  16   3        919.06        976.23        35.40 o                         
   4  16   3          6.68          6.58         7.51 o                         
   5  16   3        232.87        255.63        24.11 o                         
   6  16   3          6.35        -10.06        10.06 o                         
   7  16   3        275.21        313.13        36.84 o                         
  -8  17   3         14.77          3.06        11.11 o                         
  -7  17   3          0.25         -8.93        10.15 o                         
  -6  17   3        103.95        104.22        17.25 o                         
  -5  17   3          0.18         -9.20         9.20 o                         
  -4  17   3        358.28        422.48        30.59 o                         
  -3  17   3         42.12         13.68         6.80 o                         
  -2  17   3         70.91         80.69        11.94 o                         
  -1  17   3         23.51         11.46         4.40 o                         
   0  17   3        482.56        486.76        21.04 o                         
   1  17   3          5.33         -0.47         9.50 o                         
   2  17   3        596.62        611.42        28.08 o                         
   3  17   3          0.01          0.89         6.35 o                         
   4  17   3        462.08        507.38        33.38 o                         
   5  17   3          2.99         -5.79         8.03 o                         
   6  17   3          2.61          9.24         8.28 o                         
   7  17   3          0.12         -5.22        14.16 o                         
  -8  18   3          0.05        -14.86        14.86 o                         
  -7  18   3         11.21         -4.95         9.82 o                         
  -6  18   3         31.64         22.66         8.41 o                         
  -5  18   3         55.40         18.80         8.80 o                         
  -4  18   3          1.46         -6.11        11.42 o                         
  -3  18   3         18.33         -8.30         8.30 o                         
  -2  18   3         32.05         30.39        10.01 o                         
  -1  18   3         50.75         27.08        10.01 o                         
   0  18   3         81.25         67.15         8.09 o                         
   1  18   3         67.11         66.00         9.08 o                         
   2  18   3         32.13         32.14         7.69 o                         
   3  18   3         24.31          9.15         6.31 o                         
   4  18   3          1.97         -0.57        11.96 o                         
   5  18   3          6.44          5.78         9.27 o                         
   6  18   3         26.85         42.43        17.84 o                         
   7  18   3          1.34         -7.08        20.85 o                         
  -7  19   3          3.81         -5.56         8.70 o                         
  -6  19   3         34.84         36.03        12.96 o                         
  -5  19   3          9.66         -4.25         8.78 o                         
  -4  19   3          0.33         -8.92         8.92 o                         
  -3  19   3          7.66         -7.88         8.07 o                         
  -2  19   3          3.49         -9.01         9.01 o                         
  -1  19   3          4.24          4.91         5.93 o                         
   0  19   3         48.35         29.16         5.80 o                         
   1  19   3          1.40          2.05         5.25 o                         
   2  19   3         48.13         44.40         8.17 o                         
   3  19   3         26.74          7.49         6.76 o                         
   4  19   3         14.79         20.19         7.46 o                         
   5  19   3          0.38         -8.63         8.63 o                         
   6  19   3          1.92          0.19         9.30 o                         
   7  19   3          3.18        -18.99        20.76 o                         
  -7  20   3          5.44         22.38        11.75 o                         
  -6  20   3         12.58         24.93        18.77 o                         
  -5  20   3         49.87         62.40        18.03 o                         
  -4  20   3         27.70         23.40         7.74 o                         
  -3  20   3         71.78         67.52        13.45 o                         
  -2  20   3          0.79         -9.43         9.43 o                         
  -1  20   3          7.29          2.28         6.30 o                         
   0  20   3         31.97         20.35         8.46 o                         
   1  20   3        136.50        148.05        14.38 o                         
   2  20   3         17.22          8.19         7.56 o                         
   3  20   3        101.17        108.27        15.71 o                         
   4  20   3        118.79        103.59        17.73 o                         
   5  20   3         43.12         33.23        22.90 o                         
   6  20   3         31.21         25.96        13.69 o                         
  -7  21   3          6.63        -14.63        20.01 o                         
  -6  21   3         12.40         18.15        10.72 o                         
  -5  21   3          0.54         -4.35         9.58 o                         
  -4  21   3        111.93        141.97        20.23 o                         
  -3  21   3          0.03          0.08         7.68 o                         
  -2  21   3        122.24        126.89        16.73 o                         
  -1  21   3          4.07         -0.22        10.03 o                         
   0  21   3        153.38        155.52        17.91 o                         
   1  21   3          0.07          6.22         7.48 o                         
   2  21   3        346.85        425.39        30.87 o                         
   3  21   3         18.59         -0.59        10.07 o                         
   4  21   3         17.39         24.44         8.33 o                         
   5  21   3          7.53        -10.98        12.16 o                         
   6  21   3         50.13         64.38        29.81 o                         
  -6  22   3          8.80          9.90         9.19 o                         
  -5  22   3         56.52         47.07        11.87 o                         
  -4  22   3          1.19         -7.84         7.85 o                         
  -3  22   3         76.86        106.59        17.53 o                         
  -2  22   3          0.20          5.58         7.64 o                         
  -1  22   3         59.41         80.78        16.88 o                         
   0  22   3         10.16          2.47        10.57 o                         
   1  22   3        218.69        211.63        25.24 o                         
   2  22   3          3.34          1.54         7.53 o                         
   3  22   3         60.25         43.09        10.32 o                         
   4  22   3         31.82         15.74         7.89 o                         
   5  22   3         53.15         45.51        20.88 o                         
  -6  23   3         27.12         50.43        21.18 o                         
  -5  23   3          1.59        -11.13        13.26 o                         
  -4  23   3         66.40         79.36        15.72 o                         
  -3  23   3          9.09        -10.22        11.03 o                         
  -2  23   3         75.70        101.98        20.49 o                         
  -1  23   3          0.01         -3.29        10.99 o                         
   0  23   3        162.47        213.76        27.02 o                         
   1  23   3         10.44          4.86         8.48 o                         
   2  23   3         76.94         85.26        17.51 o                         
   3  23   3          5.57        -10.73        11.98 o                         
   4  23   3         54.71         41.96        16.89 o                         
  -5  24   3          9.14         23.29        13.05 o                         
  -4  24   3          1.71         17.27        10.21 o                         
  -3  24   3         66.05         82.85        20.09 o                         
  -2  24   3         22.66         18.22         9.96 o                         
  -1  24   3         19.50         17.11         8.96 o                         
   0  24   3          0.06         -9.59        11.08 o                         
   1  24   3         33.67         44.55        15.53 o                         
   2  24   3          1.91          0.88        13.05 o                         
   3  24   3         34.06         10.83        10.02 o                         
   4  24   3          0.19          0.93        19.08 o                         
  -4  25   3          0.08         -1.60        12.18 o                         
  -3  25   3          7.86         14.93        11.29 o                         
  -2  25   3         63.23         49.43        27.64 o                         
  -1  25   3          3.35        -16.96        16.96 o                         
   0  25   3         26.06         27.59        17.72 o                         
   1  25   3          4.44          5.70        23.58 o                         
   2  25   3         25.96         19.90        15.26 o                         
   3  25   3          0.64         -8.58        18.47 o                         
  -3  26   3          5.03         36.97        20.16 o                         
  -2  26   3          8.41         15.34        38.00 o                         
  -1  26   3         20.17         21.11        16.85 o                         
   0  26   3         10.61         19.59        44.11 o                         
   1  26   3          3.08          6.71        10.00 o                         
   2  26   3          2.90         52.48        30.00 o                         
  -2  27   3          0.01         23.51        22.67 o                         
  -1  27   3          1.35         23.89        21.79 o                         
   0  27   3          0.03         10.45        19.55 o                         
   1  27   3          1.05        -12.36        17.68 o                         
 -10   0   4          2.20         15.76        24.82 o                         
  -8   0   4          1.23          3.12        12.08 o                         
  -6   0   4       1035.68        955.75        35.72 o                         
  -4   0   4        252.56        220.72        13.75 o                         
  -2   0   4         12.10         12.26         3.42 o                         
   0   0   4      19636.13      19798.12       114.91 o                         
   2   0   4      10923.24      10734.96        89.95 o                         
   4   0   4       1432.86       1505.00        34.34 o                         
   6   0   4        680.38        738.98        30.47 o                         
   8   0   4        608.64        676.35        74.08 o                         
 -10   1   4          2.22         -5.05        10.23 o                         
  -9   1   4          0.61         -7.43        10.38 o                         
  -8   1   4         11.83         -6.71         8.66 o                         
  -7   1   4          8.85          0.73         5.72 o                         
  -6   1   4        308.18        272.07        13.20 o                         
  -5   1   4        498.41        448.32        15.59 o                         
  -4   1   4       2342.98       2252.08        31.88 o                         
  -3   1   4       3959.32       4102.91        39.72 o                         
  -2   1   4         69.74        114.61         6.04 o                         
  -1   1   4       1701.23       1667.80        19.09 o                         
   0   1   4        645.65        602.04        12.10 o                         
   1   1   4       2452.49       2312.82        27.22 o                         
   2   1   4        976.77        893.34        17.19 o                         
   3   1   4       6473.72       6491.77        50.72 o                         
   4   1   4       4491.65       4489.37        47.46 o                         
   5   1   4       1262.22       1261.42        26.44 o                         
   6   1   4        119.42         97.13         9.10 o                         
   7   1   4       1086.19       1139.08        27.05 o                         
   8   1   4         71.58         80.34        20.89 o                         
 -10   2   4          1.61         -9.11        15.27 o                         
  -9   2   4        122.37        131.24        19.50 o                         
  -8   2   4         52.42         26.38         6.54 o                         
  -7   2   4        859.09        834.65        30.32 o                         
  -6   2   4        109.76         84.57         7.09 o                         
  -5   2   4       1539.33       1497.69        28.31 o                         
  -4   2   4        384.77        322.51        12.29 o                         
  -3   2   4       8417.65       8006.26        54.80 o                         
  -2   2   4       1438.05       1471.80        17.89 o                         
  -1   2   4      19984.38      19471.03       144.33 o                         
   0   2   4       3533.67       3464.32        27.83 o                         
   1   2   4       6624.51       6465.08        35.85 o                         
   2   2   4       5874.87       6149.86        43.43 o                         
   3   2   4       2125.64       2138.49        29.28 o                         
   4   2   4       2628.13       2587.13        36.30 o                         
   5   2   4       2662.26       2770.80        41.31 o                         
   6   2   4        848.83        870.23        23.85 o                         
   7   2   4        287.77        275.77        13.31 o                         
   8   2   4        224.14        241.45        26.90 o                         
 -10   3   4        109.54        157.45        38.46 o                         
  -9   3   4          2.21          4.37        10.08 o                         
  -8   3   4        332.21        311.93        21.76 o                         
  -7   3   4         11.09         28.19         9.79 o                         
  -6   3   4        829.52        857.64        26.42 o                         
  -5   3   4         23.09         44.94         6.93 o                         
  -4   3   4       4445.71       4184.86        44.66 o                         
  -3   3   4         37.61        134.22        18.22 o                         
  -2   3   4      13761.51      13434.29        93.35 o                         
  -1   3   4        342.68        394.67        11.33 o                         
   0   3   4      17544.30      17302.47        86.95 o                         
   1   3   4       4965.36       5122.44        36.73 o                         
   2   3   4      10708.02      11073.16        67.60 o                         
   3   3   4        521.51        533.85        15.69 o                         
   4   3   4       1804.95       1829.88        32.61 o                         
   5   3   4        582.89        610.33        20.68 o                         
   6   3   4        697.19        676.82        21.13 o                         
   7   3   4         86.44         67.21         5.94 o                         
   8   3   4         59.85         39.98        10.81 o                         
 -10   4   4          0.90         -8.51        12.71 o                         
  -9   4   4        275.22        283.53        32.30 o                         
  -8   4   4          0.79         -6.61         6.61 o                         
  -7   4   4       2327.95       2384.54        49.13 o                         
  -6   4   4        116.29         74.37         7.73 o                         
  -5   4   4       6067.12       6225.87        71.04 o                         
  -4   4   4        192.26        212.16         8.60 o                         
  -3   4   4      11320.63      11500.54        62.12 o                         
  -2   4   4        955.52        991.09        21.12 o                         
  -1   4   4      12252.01      12153.67        89.07 o                         
   0   4   4         54.99         77.09         5.18 o                         
   1   4   4       5798.06       5637.11        44.50 o                         
   2   4   4        152.66        144.40         8.09 o                         
   3   4   4       5529.41       5677.45        52.34 o                         
   4   4   4         88.77         78.66         6.43 o                         
   5   4   4        780.00        788.23        23.68 o                         
   6   4   4          1.41         -1.65         3.71 o                         
   7   4   4        185.11        171.90        12.95 o                         
   8   4   4          2.38         -7.13         7.13 o                         
 -10   5   4         62.75         56.11        38.93 o                         
  -9   5   4          0.55         -8.94        10.32 o                         
  -8   5   4        397.97        424.10        29.19 o                         
  -7   5   4          5.61         28.99         7.77 o                         
  -6   5   4       1111.23       1134.03        33.52 o                         
  -5   5   4        874.27        862.71        27.39 o                         
  -4   5   4       3602.86       3718.95        57.91 o                         
  -3   5   4          5.38         67.43         5.47 o                         
  -2   5   4       4106.76       3827.82        37.62 o                         
  -1   5   4         94.88        124.13         7.19 o                         
   0   5   4       5657.80       5737.12        46.50 o                         
   1   5   4       5666.81       5800.29        48.42 o                         
   2   5   4       2301.27       2107.38        31.91 o                         
   3   5   4        671.31        633.69        19.15 o                         
   4   5   4       1801.23       1872.08        36.01 o                         
   5   5   4         14.96          9.05         3.78 o                         
   6   5   4        309.34        315.83        16.45 o                         
   7   5   4         36.17         18.15         4.87 o                         
   8   5   4         21.97         -0.28         8.75 o                         
 -10   6   4          0.12         16.32        16.75 o                         
  -9   6   4        148.73        160.26        24.83 o                         
  -8   6   4         12.46         -7.54         7.54 o                         
  -7   6   4        203.40        211.04        19.59 o                         
  -6   6   4         33.37         32.45         7.99 o                         
  -5   6   4       1315.60       1379.13        37.92 o                         
  -4   6   4       1488.44       1492.19        33.02 o                         
  -3   6   4       2878.37       2890.33        59.76 o                         
  -2   6   4        109.79         71.33         5.05 o                         
  -1   6   4       6863.64       6865.73        57.14 o                         
   0   6   4       2365.32       2291.37        41.42 o                         
   1   6   4       3773.82       3782.01        41.24 o                         
   2   6   4       4407.62       4552.82        48.65 o                         
   3   6   4        660.66        568.09        18.64 o                         
   4   6   4       1331.86       1324.59        30.64 o                         
   5   6   4        180.93        165.62        11.51 o                         
   6   6   4        688.95        666.17        24.25 o                         
   7   6   4        188.08        128.83        15.46 o                         
   8   6   4        108.21         82.01        17.00 o                         
 -10   7   4          3.44          3.91        13.70 o                         
  -9   7   4          0.25         -8.99        13.78 o                         
  -8   7   4          9.52         -7.75         7.75 o                         
  -7   7   4         89.03         58.33        15.02 o                         
  -6   7   4        365.63        325.27        22.23 o                         
  -5   7   4        315.67        311.94        20.45 o                         
  -4   7   4        157.59        147.07         9.85 o                         
  -3   7   4       1438.74       1381.45        29.63 o                         
  -2   7   4         18.97         27.93         3.50 o                         
  -1   7   4        735.20        683.01        17.22 o                         
   0   7   4        246.29        231.67        10.61 o                         
   1   7   4       4959.18       4797.46        48.63 o                         
   2   7   4        336.10        337.23        13.95 o                         
   3   7   4       2330.83       2221.30        37.66 o                         
   4   7   4         53.10         47.18         5.95 o                         
   5   7   4       2053.74       2049.66        39.51 o                         
   6   7   4          1.07         -5.44         5.44 o                         
   7   7   4        801.85        866.89        42.45 o                         
   8   7   4          0.01         -9.61         9.61 o                         
 -10   8   4          3.71          5.64        12.76 o                         
  -9   8   4         23.95          4.86        10.83 o                         
  -8   8   4         37.04         11.16         8.95 o                         
  -7   8   4          0.19         -7.61         7.70 o                         
  -6   8   4         44.05         16.98         8.13 o                         
  -5   8   4        152.56        116.93        13.34 o                         
  -4   8   4        348.15        328.21        20.26 o                         
  -3   8   4        504.39        420.26        16.81 o                         
  -2   8   4       4465.86       4543.33        45.90 o                         
  -1   8   4          2.69         30.75         4.43 o                         
   0   8   4       4614.16       4618.04        48.03 o                         
   1   8   4         56.68         55.39         5.65 o                         
   2   8   4       3717.85       3550.93        46.17 o                         
   3   8   4        202.22        205.28        11.62 o                         
   4   8   4       2526.92       2482.33        43.12 o                         
   5   8   4        385.97        325.13        15.73 o                         
   6   8   4        766.51        829.90        34.99 o                         
   7   8   4         21.78         27.95        14.50 o                         
   8   8   4        376.65        448.10        47.82 o                         
 -10   9   4         20.64         -3.83        15.35 o                         
  -9   9   4          0.86         -4.98         9.81 o                         
  -8   9   4         39.26         37.64        10.34 o                         
  -7   9   4         10.56         -6.56         6.56 o                         
  -6   9   4        696.96        740.37        35.98 o                         
  -5   9   4        268.72        265.48        20.95 o                         
  -4   9   4        121.06         81.93         9.18 o                         
  -3   9   4        593.20        621.65        26.86 o                         
  -2   9   4       2748.50       2599.11        37.91 o                         
  -1   9   4       4431.21       4603.78        47.93 o                         
   0   9   4       1184.92       1124.28        24.70 o                         
   1   9   4       2464.85       2492.83        38.15 o                         
   2   9   4       1643.74       1613.73        32.16 o                         
   3   9   4       1255.25       1218.39        29.15 o                         
   4   9   4        800.17        782.58        24.56 o                         
   5   9   4       1854.48       1786.22        42.32 o                         
   6   9   4        279.78        289.05        23.47 o                         
   7   9   4        297.03        271.84        29.35 o                         
   8   9   4          5.94          7.21        13.75 o                         
 -10  10   4         18.54         28.46        27.57 o                         
  -9  10   4        162.51        163.25        27.89 o                         
  -8  10   4         20.01         12.93        11.14 o                         
  -7  10   4        452.27        494.95        32.43 o                         
  -6  10   4         11.73         14.04         8.16 o                         
  -5  10   4       2724.17       2951.75        68.97 o                         
  -4  10   4        406.41        365.74        22.56 o                         
  -3  10   4       2592.47       2642.64        68.27 o                         
  -2  10   4        709.77        696.07        18.18 o                         
  -1  10   4       5093.49       5083.19        52.53 o                         
   0  10   4        866.11        885.52        22.88 o                         
   1  10   4       2757.28       2847.36        41.97 o                         
   2  10   4        703.72        673.97        21.29 o                         
   3  10   4       1124.30       1137.20        28.65 o                         
   4  10   4       1080.79        999.86        30.36 o                         
   5  10   4        341.85        338.73        18.69 o                         
   6  10   4        153.32        139.58        16.26 o                         
   7  10   4        203.58        206.27        26.91 o                         
   8  10   4          6.23          1.45        11.68 o                         
  -9  11   4          0.88          8.81        12.72 o                         
  -8  11   4        242.05        244.87        25.49 o                         
  -7  11   4          0.17          5.78         6.04 o                         
  -6  11   4        570.82        639.18        35.17 o                         
  -5  11   4        386.68        400.18        27.52 o                         
  -4  11   4       1572.15       1669.72        50.15 o                         
  -3  11   4         32.26         63.69        11.88 o                         
  -2  11   4       3294.75       3320.71        46.10 o                         
  -1  11   4          2.61         23.06         4.63 o                         
   0  11   4       4647.93       4599.04        53.75 o                         
   1  11   4        126.87        131.12         9.83 o                         
   2  11   4       2042.98       2145.11        39.49 o                         
   3  11   4         48.15         29.30         8.69 o                         
   4  11   4        991.11       1011.86        31.19 o                         
   5  11   4        232.79        203.00        17.31 o                         
   6  11   4        389.47        374.39        27.81 o                         
   7  11   4         18.54        -11.97        11.97 o                         
   8  11   4         33.58          9.01        24.19 o                         
  -9  12   4         48.78         20.20        13.32 o                         
  -8  12   4          1.13         12.69        11.16 o                         
  -7  12   4        291.92        320.10        28.15 o                         
  -6  12   4         95.70         74.70        12.26 o                         
  -5  12   4       1179.78       1353.93        49.37 o                         
  -4  12   4          0.44         -0.82         6.07 o                         
  -3  12   4       2697.74       2868.11        63.43 o                         
  -2  12   4         54.63         70.53         6.52 o                         
  -1  12   4       1772.35       1775.26        33.35 o                         
   0  12   4          0.39         19.47         5.19 o                         
   1  12   4       5843.73       5987.47        65.49 o                         
   2  12   4       1895.46       1887.50        38.21 o                         
   3  12   4       1551.47       1614.12        38.42 o                         
   4  12   4         48.55         28.45         6.29 o                         
   5  12   4        295.22        265.23        22.18 o                         
   6  12   4          0.08         -8.52         9.10 o                         
   7  12   4         43.17         18.84        13.33 o                         
   8  12   4          0.76          1.03        13.10 o                         
  -9  13   4          1.92          2.29        10.72 o                         
  -8  13   4         59.65         72.52        15.57 o                         
  -7  13   4         22.06          9.43         8.17 o                         
  -6  13   4        228.55        243.01        23.56 o                         
  -5  13   4         51.62         42.34        12.38 o                         
  -4  13   4         81.08         69.67        18.85 o                         
  -3  13   4         44.31         59.11        10.94 o                         
  -2  13   4       1017.76       1017.87        29.25 o                         
  -1  13   4        323.31        310.95        13.25 o                         
   0  13   4        991.26        965.49        26.35 o                         
   1  13   4        661.03        664.94        21.06 o                         
   2  13   4        659.40        684.25        22.12 o                         
   3  13   4         85.02         75.82         8.58 o                         
   4  13   4        138.12        129.01        11.41 o                         
   5  13   4        139.50        167.51        18.38 o                         
   6  13   4        102.47         98.89        16.96 o                         
   7  13   4        127.27        114.30        22.25 o                         
   8  13   4         93.85         83.19        34.13 o                         
  -9  14   4          6.26         10.66        16.07 o                         
  -8  14   4          1.67         -0.05         7.62 o                         
  -7  14   4         23.66         13.94        10.28 o                         
  -6  14   4          0.34         -5.18         6.75 o                         
  -5  14   4        154.77        172.99        18.55 o                         
  -4  14   4        142.53        149.72        16.34 o                         
  -3  14   4        375.66        395.00        24.82 o                         
  -2  14   4        672.83        734.09        26.03 o                         
  -1  14   4        266.98        253.38        12.22 o                         
   0  14   4        414.07        413.04        16.34 o                         
   1  14   4        104.19         94.86         8.29 o                         
   2  14   4          2.66         -1.50         4.77 o                         
   3  14   4         47.03         31.17         6.55 o                         
   4  14   4        259.97        235.12        21.01 o                         
   5  14   4         44.11         20.29         6.56 o                         
   6  14   4        265.44        259.63        28.42 o                         
   7  14   4          2.27        -12.70        15.79 o                         
   8  14   4         30.70         12.83        17.31 o                         
  -9  15   4          3.09         17.65        17.48 o                         
  -8  15   4          5.82          5.04         8.58 o                         
  -7  15   4          0.22          4.90        13.42 o                         
  -6  15   4         13.08         18.24        14.21 o                         
  -5  15   4         10.21          1.78         5.63 o                         
  -4  15   4        133.06        148.17        17.78 o                         
  -3  15   4         14.25         10.37        10.68 o                         
  -2  15   4         26.76         15.32         5.28 o                         
  -1  15   4        581.71        585.79        21.35 o                         
   0  15   4         39.27         40.14         8.82 o                         
   1  15   4         21.29         15.87         5.02 o                         
   2  15   4         28.37         14.00         4.80 o                         
   3  15   4        855.38        900.58        33.94 o                         
   4  15   4         31.59         30.22        11.06 o                         
   5  15   4        221.01        203.22        21.76 o                         
   6  15   4         49.07         25.88         9.78 o                         
   7  15   4        165.23        199.24        43.06 o                         
  -8  16   4          2.52          6.41         9.44 o                         
  -7  16   4         22.06         16.40         8.84 o                         
  -6  16   4          7.65         -5.05         9.55 o                         
  -5  16   4         22.67         26.21         9.31 o                         
  -4  16   4          0.31         -2.65         9.36 o                         
  -3  16   4         99.14         86.16        12.08 o                         
  -2  16   4        532.70        549.18        30.19 o                         
  -1  16   4         22.97         24.49         6.71 o                         
   0  16   4        418.10        406.65        19.04 o                         
   1  16   4        115.03         97.39         8.91 o                         
   2  16   4        644.83        651.77        28.94 o                         
   3  16   4         94.13        105.07        12.05 o                         
   4  16   4        253.82        237.82        21.80 o                         
   5  16   4        200.69        195.86        21.92 o                         
   6  16   4        155.34        172.50        25.26 o                         
   7  16   4        111.57        115.46        28.44 o                         
  -8  17   4          9.35         12.56        11.51 o                         
  -7  17   4          0.00         -7.63        11.34 o                         
  -6  17   4         76.50         94.55        16.52 o                         
  -5  17   4          1.94         -7.07        10.15 o                         
  -4  17   4        313.05        377.66        28.65 o                         
  -3  17   4        103.59         97.03        14.08 o                         
  -2  17   4         32.03         34.55         6.57 o                         
  -1  17   4        404.95        400.57        21.74 o                         
   0  17   4        604.54        631.39        24.38 o                         
   1  17   4        177.94        138.80        13.40 o                         
   2  17   4        400.20        409.90        23.44 o                         
   3  17   4        435.33        421.39        29.06 o                         
   4  17   4        183.66        172.64        19.90 o                         
   5  17   4        354.81        335.26        28.56 o                         
   6  17   4         32.71         25.19         8.84 o                         
   7  17   4         93.40        144.25        31.06 o                         
  -8  18   4          2.39          6.81        10.42 o                         
  -7  18   4        121.14        122.81        20.60 o                         
  -6  18   4         25.50         13.43         9.48 o                         
  -5  18   4        178.82        214.63        24.31 o                         
  -4  18   4         59.63         65.27        13.82 o                         
  -3  18   4        306.37        317.55        25.58 o                         
  -2  18   4        201.54        154.73        21.95 o                         
  -1  18   4       1169.47       1245.34        39.31 o                         
   0  18   4         47.03         45.01         6.99 o                         
   1  18   4        607.76        633.88        28.95 o                         
   2  18   4        117.67        102.63        12.14 o                         
   3  18   4         93.06         85.91        13.73 o                         
   4  18   4         91.98         74.50        12.78 o                         
   5  18   4         41.34         30.96        11.89 o                         
   6  18   4         66.00         74.25        20.75 o                         
   7  18   4         15.34          8.51        12.23 o                         
  -7  19   4          0.01          7.53        12.37 o                         
  -6  19   4         79.14         81.46        17.49 o                         
  -5  19   4         11.71        -13.33        14.37 o                         
  -4  19   4        197.77        197.08        22.47 o                         
  -3  19   4         15.79         -6.23         8.16 o                         
  -2  19   4        267.77        252.13        22.56 o                         
  -1  19   4          0.80          7.24         4.34 o                         
   0  19   4        107.58        118.29        11.39 o                         
   1  19   4         65.61         59.25         9.66 o                         
   2  19   4        270.64        281.64        21.00 o                         
   3  19   4         53.00         42.29         8.85 o                         
   4  19   4         62.57         60.06        12.42 o                         
   5  19   4          3.52         -4.74        11.84 o                         
   6  19   4         41.90         20.92        20.43 o                         
  -7  20   4         22.28         -4.46        23.88 o                         
  -6  20   4          3.91         22.37        10.28 o                         
  -5  20   4         78.91         72.38        15.53 o                         
  -4  20   4          6.12         -8.20         9.61 o                         
  -3  20   4        256.78        244.21        24.32 o                         
  -2  20   4          4.71         -4.29         7.31 o                         
  -1  20   4        166.92        194.45        20.77 o                         
   0  20   4         40.62         28.47         8.51 o                         
   1  20   4        184.78        149.27        15.24 o                         
   2  20   4          4.69          3.14         6.57 o                         
   3  20   4        245.11        256.04        24.92 o                         
   4  20   4         22.88         19.66        10.19 o                         
   5  20   4         17.58         15.80         9.54 o                         
   6  20   4          0.51        -10.85        10.85 o                         
  -7  21   4          9.25         11.97        15.90 o                         
  -6  21   4         11.17         15.91        11.74 o                         
  -5  21   4          0.24         -2.73        11.42 o                         
  -4  21   4         47.02         18.06         7.85 o                         
  -3  21   4         34.08         26.97        12.28 o                         
  -2  21   4         65.99         59.26        12.52 o                         
  -1  21   4         31.62         30.94        10.63 o                         
   0  21   4         10.91         -4.18         7.90 o                         
   1  21   4         14.16          6.41         8.63 o                         
   2  21   4         43.04         53.12        12.09 o                         
   3  21   4         41.81         42.43        10.72 o                         
   4  21   4         10.16         17.36        11.61 o                         
   5  21   4         50.91         60.22        15.67 o                         
  -6  22   4          4.63          1.41         9.51 o                         
  -5  22   4          5.10        -12.97        12.97 o                         
  -4  22   4         32.33         30.07        13.26 o                         
  -3  22   4         27.93         25.53        10.34 o                         
  -2  22   4         65.34         91.04        19.37 o                         
  -1  22   4         20.75          9.38         8.25 o                         
   0  22   4        109.18        133.34        21.62 o                         
   1  22   4          1.52         -8.76         8.76 o                         
   2  22   4         20.67         21.01         9.36 o                         
   3  22   4          0.06          1.12         7.99 o                         
   4  22   4         32.77         21.98        12.39 o                         
   5  22   4          0.07        -14.88        14.88 o                         
  -6  23   4          0.00          3.60        43.41 o                         
  -5  23   4          0.19          8.86        10.17 o                         
  -4  23   4          1.92         -4.63         9.22 o                         
  -3  23   4         54.89         58.06        15.83 o                         
  -2  23   4          0.31         19.05         9.53 o                         
  -1  23   4         13.95         -9.35        15.58 o                         
   0  23   4          5.14          3.47         8.38 o                         
   1  23   4         97.52         78.22        22.68 o                         
   2  23   4         27.89         15.52        12.81 o                         
   3  23   4         44.43         44.78        23.61 o                         
   4  23   4          5.79        -16.35        16.35 o                         
  -5  24   4          9.42          0.34        19.62 o                         
  -4  24   4          5.55          2.32        13.45 o                         
  -3  24   4         20.51         26.85        12.65 o                         
  -2  24   4         26.82         40.06        14.43 o                         
  -1  24   4         35.77         14.08        19.30 o                         
   0  24   4         28.32         39.54        15.79 o                         
   1  24   4          8.10         -0.06        23.33 o                         
   2  24   4         32.29         26.49        25.91 o                         
   3  24   4         23.14         52.02        28.50 o                         
  -4  25   4         15.02         18.37        12.09 o                         
  -3  25   4          4.04         20.97        11.94 o                         
  -2  25   4         15.07         -4.61         9.97 o                         
  -1  25   4          0.77          6.49        12.90 o                         
   0  25   4         19.93         40.76        19.90 o                         
   1  25   4          4.78         -4.09        12.81 o                         
   2  25   4         18.71         35.50        26.12 o                         
  -3  26   4         27.84         14.20        31.33 o                         
  -2  26   4         32.44         33.21        17.73 o                         
  -1  26   4         26.80         36.21        19.38 o                         
   0  26   4          1.26         16.19        16.47 o                         
   1  26   4         22.20         -3.69        23.98 o                         
   2  26   4          2.99          5.83        19.45 o                         
  -2  27   4          9.22         -0.89        16.09 o                         
  -1  27   4          1.96         56.77        32.47 o                         
   0  27   4          0.88        -14.32        23.14 o                         
  -9   0   5        126.72        221.41        49.26 o                         
  -7   0   5        358.36        433.70        26.36 o                         
  -5   0   5       1048.73       1213.97        43.55 o                         
  -3   0   5          8.17         10.00         4.71 o                         
  -1   0   5          6.58          4.92         5.13 o                         
   1   0   5       4259.25       4350.43        66.19 o                         
   3   0   5        467.73        446.68        19.50 o                         
   5   0   5        233.87        238.82        17.69 o                         
   7   0   5         35.84         30.71         7.32 o                         
 -10   1   5         64.51         61.23        14.93 o                         
  -9   1   5         26.15         -3.63        16.76 o                         
  -8   1   5        281.01        310.62        24.32 o                         
  -7   1   5         89.12         64.97         7.55 o                         
  -6   1   5       1366.00       1433.20        32.42 o                         
  -5   1   5        604.63        568.55        18.22 o                         
  -4   1   5       2722.68       2697.29        36.96 o                         
  -3   1   5        279.66        259.19        10.71 o                         
  -2   1   5        603.53        589.19        15.06 o                         
  -1   1   5       3158.27       3092.67        28.53 o                         
   0   1   5       3185.44       3210.96        28.49 o                         
   1   1   5       2940.74       3104.02        31.93 o                         
   2   1   5        625.71        607.10        14.73 o                         
   3   1   5       1143.72       1120.36        21.23 o                         
   4   1   5          6.29         -2.27         3.39 o                         
   5   1   5        528.47        528.47        17.54 o                         
   6   1   5          3.91         -3.27         4.79 o                         
   7   1   5        110.42         82.70         8.57 o                         
   8   1   5          9.70         -0.70        10.54 o                         
 -10   2   5         15.90          6.40        17.11 o                         
  -9   2   5         64.89         60.65        12.65 o                         
  -8   2   5        104.53         70.38        18.27 o                         
  -7   2   5         40.37         41.73         6.38 o                         
  -6   2   5       1503.89       1422.56        39.60 o                         
  -5   2   5       2148.85       2143.51        35.13 o                         
  -4   2   5       2499.05       2451.49        34.99 o                         
  -3   2   5        896.24        740.90        18.19 o                         
  -2   2   5       5366.80       5193.25        43.31 o                         
  -1   2   5       1424.73       1436.08        22.10 o                         
   0   2   5       5892.82       5861.87        44.68 o                         
   1   2   5        348.59        404.54        13.18 o                         
   2   2   5       5603.00       5322.37        55.09 o                         
   3   2   5        113.35        107.89         6.55 o                         
   4   2   5       1398.89       1385.59        27.60 o                         
   5   2   5          4.02         -2.51         4.38 o                         
   6   2   5       1285.42       1321.92        30.91 o                         
   7   2   5          4.45          1.56         4.92 o                         
   8   2   5        181.68        147.54        20.42 o                         
 -10   3   5          8.90        -14.40        14.40 o                         
  -9   3   5        129.72        121.32        21.53 o                         
  -8   3   5         32.16         17.24         5.44 o                         
  -7   3   5        289.33        281.21        16.62 o                         
  -6   3   5        222.47        220.31        13.86 o                         
  -5   3   5       1603.60       1574.63        29.24 o                         
  -4   3   5         79.82        108.42         7.90 o                         
  -3   3   5       4876.40       4416.23        42.35 o                         
  -2   3   5       6922.61       6809.46        51.20 o                         
  -1   3   5      10004.87       9640.38        58.95 o                         
   0   3   5       1971.25       2100.73        25.60 o                         
   1   3   5      17717.93      17285.23       116.81 o                         
   2   3   5        107.64        118.18         9.03 o                         
   3   3   5       7981.48       7988.88        60.01 o                         
   4   3   5        657.66        642.39        18.94 o                         
   5   3   5       2259.97       2332.39        39.60 o                         
   6   3   5         36.77         29.34         4.46 o                         
   7   3   5        955.01        987.55        30.50 o                         
   8   3   5          0.14         -7.58         9.87 o                         
 -10   4   5         12.32         -0.17        12.61 o                         
  -9   4   5          1.68         17.37        11.27 o                         
  -8   4   5        153.26        125.26        15.69 o                         
  -7   4   5         18.15          6.09         5.73 o                         
  -6   4   5        750.81        677.09        24.46 o                         
  -5   4   5          9.43         17.20         8.03 o                         
  -4   4   5       3150.44       3174.04        51.65 o                         
  -3   4   5         58.96         97.88         7.55 o                         
  -2   4   5       8637.50       8542.29        60.14 o                         
  -1   4   5        233.99        299.49        11.55 o                         
   0   4   5      10400.40       9779.66        94.88 o                         
   1   4   5        621.06        757.07        24.99 o                         
   2   4   5       8165.46       8058.43        57.71 o                         
   3   4   5         67.07         63.82         5.62 o                         
   4   4   5       3954.85       4102.25        48.29 o                         
   5   4   5         17.61         13.64         3.73 o                         
   6   4   5       1749.07       1865.78        40.94 o                         
   7   4   5         24.33         18.55         5.26 o                         
   8   4   5        685.82        769.21        49.49 o                         
 -10   5   5          6.61         -1.89        10.31 o                         
  -9   5   5         31.94         15.43         8.82 o                         
  -8   5   5          1.23         -5.26         6.56 o                         
  -7   5   5        366.28        358.00        25.37 o                         
  -6   5   5        433.95        412.47        20.61 o                         
  -5   5   5       1096.38       1075.34        30.81 o                         
  -4   5   5        707.89        698.58        23.48 o                         
  -3   5   5       3020.60       2886.94        46.45 o                         
  -2   5   5        429.69        402.24        13.61 o                         
  -1   5   5       9330.74       9474.16        63.36 o                         
   0   5   5        799.34        759.90        16.67 o                         
   1   5   5       9335.46       9001.72        75.19 o                         
   2   5   5       2721.56       2749.27        37.57 o                         
   3   5   5       5603.83       5553.98        59.08 o                         
   4   5   5         17.98         20.40         5.00 o                         
   5   5   5       2176.65       2280.79        45.19 o                         
   6   5   5         36.49         17.00         4.97 o                         
   7   5   5        725.88        758.95        35.70 o                         
   8   5   5         15.45          1.02        11.66 o                         
 -10   6   5          0.71         -1.40        12.65 o                         
  -9   6   5          7.46         -4.75         8.84 o                         
  -8   6   5         75.57         38.93         8.41 o                         
  -7   6   5        562.66        601.40        33.10 o                         
  -6   6   5        127.87        181.23        17.75 o                         
  -5   6   5        416.73        433.88        19.81 o                         
  -4   6   5       2624.42       2619.65        53.95 o                         
  -3   6   5       1858.60       1739.56        32.39 o                         
  -2   6   5       3470.92       3634.96        40.32 o                         
  -1   6   5       1381.77       1333.61        24.80 o                         
   0   6   5       1324.74       1291.62        22.54 o                         
   1   6   5       3610.40       3816.57        42.96 o                         
   2   6   5       3564.98       3517.37        44.30 o                         
   3   6   5        408.47        394.78        15.86 o                         
   4   6   5       1702.14       1780.94        37.17 o                         
   5   6   5         58.76         45.44         6.87 o                         
   6   6   5        337.42        309.32        15.88 o                         
   7   6   5          3.03         -6.71         6.91 o                         
   8   6   5        113.45        101.87        15.43 o                         
 -10   7   5         65.28         80.79        22.92 o                         
  -9   7   5          0.24        -10.28        10.28 o                         
  -8   7   5        370.40        349.97        28.03 o                         
  -7   7   5          5.26          6.70         5.91 o                         
  -6   7   5       1560.60       1592.78        51.25 o                         
  -5   7   5        525.26        525.76        27.37 o                         
  -4   7   5       2691.66       2687.35        47.37 o                         
  -3   7   5         75.93         58.99         5.36 o                         
  -2   7   5       1407.39       1349.39        25.03 o                         
  -1   7   5       1263.74       1296.15        22.74 o                         
   0   7   5       3120.47       3086.42        39.47 o                         
   1   7   5        228.89        231.96        11.49 o                         
   2   7   5       1897.48       1907.70        33.80 o                         
   3   7   5        187.92        180.31        10.98 o                         
   4   7   5         15.18         16.40         3.74 o                         
   5   7   5        378.13        332.35        17.52 o                         
   6   7   5         64.56         50.60         7.83 o                         
   7   7   5          0.32        -12.13        12.13 o                         
   8   7   5          1.73          5.51         9.43 o                         
 -10   8   5          0.70        -12.38        15.31 o                         
  -9   8   5         96.01        111.42        22.39 o                         
  -8   8   5         20.62         26.89         8.60 o                         
  -7   8   5        283.97        360.59        27.42 o                         
  -6   8   5        183.19        167.27        19.53 o                         
  -5   8   5        520.79        611.54        30.33 o                         
  -4   8   5        338.94        291.79        15.39 o                         
  -3   8   5       1559.32       1567.73        48.07 o                         
  -2   8   5        354.18        371.38        17.07 o                         
  -1   8   5        759.17        726.41        17.57 o                         
   0   8   5        779.81        813.89        21.37 o                         
   1   8   5        886.39        887.41        22.65 o                         
   2   8   5          3.45          1.85         3.24 o                         
   3   8   5         24.12         23.64         3.95 o                         
   4   8   5         89.54         62.57         7.19 o                         
   5   8   5         69.02         53.04         6.19 o                         
   6   8   5          3.63         -0.82         5.64 o                         
   7   8   5          0.21        -12.15        12.15 o                         
   8   8   5         25.57         10.48        10.95 o                         
 -10   9   5         14.70          9.84        41.15 o                         
  -9   9   5          3.73          5.97        11.18 o                         
  -8   9   5         88.54        104.34        16.41 o                         
  -7   9   5         67.59         50.21        12.57 o                         
  -6   9   5        196.10        207.04        19.07 o                         
  -5   9   5        600.86        600.01        32.28 o                         
  -4   9   5        731.02        754.83        33.55 o                         
  -3   9   5        702.70        670.01        22.30 o                         
  -2   9   5       3939.50       4062.30        58.79 o                         
  -1   9   5       1032.46        959.59        23.48 o                         
   0   9   5        545.73        528.75        18.26 o                         
   1   9   5       1903.27       1920.68        35.01 o                         
   2   9   5        265.84        254.79        13.48 o                         
   3   9   5       1657.15       1567.46        34.61 o                         
   4   9   5        125.06        101.75         9.46 o                         
   5   9   5        736.42        729.92        28.14 o                         
   6   9   5          1.17         -0.73         7.80 o                         
   7   9   5         64.28         47.27        26.61 o                         
   8   9   5         65.64         95.52        19.52 o                         
 -10  10   5          7.86          1.40        22.95 o                         
  -9  10   5         15.77         13.04        11.18 o                         
  -8  10   5         62.10         51.38        11.71 o                         
  -7  10   5        132.82        126.45        16.33 o                         
  -6  10   5        176.33        172.77        18.20 o                         
  -5  10   5          0.85         13.41         8.05 o                         
  -4  10   5       1169.09       1218.14        42.28 o                         
  -3  10   5        157.74        160.88        16.37 o                         
  -2  10   5        668.17        632.42        16.65 o                         
  -1  10   5         14.95         30.84         6.11 o                         
   0  10   5       4045.81       4049.77        50.85 o                         
   1  10   5         27.27         50.20         7.13 o                         
   2  10   5       1627.72       1646.21        34.75 o                         
   3  10   5         94.09         95.42         9.17 o                         
   4  10   5       2599.74       2462.34        46.20 o                         
   5  10   5          0.07         -6.33         6.33 o                         
   6  10   5        481.64        477.34        32.84 o                         
   7  10   5         34.90         18.98        10.38 o                         
   8  10   5        415.58        470.80        41.65 o                         
  -9  11   5         37.31         13.39        11.88 o                         
  -8  11   5          4.13         -8.81         8.81 o                         
  -7  11   5         98.69         61.75        14.12 o                         
  -6  11   5          0.31          1.49         6.20 o                         
  -5  11   5         76.09         72.77        15.71 o                         
  -4  11   5          0.17         42.22        10.18 o                         
  -3  11   5       2556.39       2705.58        60.82 o                         
  -2  11   5        101.84        115.52         7.94 o                         
  -1  11   5       4194.56       4306.53        52.84 o                         
   0  11   5        145.44        137.77        10.62 o                         
   1  11   5       3940.46       3873.82        53.12 o                         
   2  11   5        158.42        156.13        11.10 o                         
   3  11   5       2563.30       2614.82        47.29 o                         
   4  11   5        140.94        122.84        11.65 o                         
   5  11   5       1137.29       1079.16        35.36 o                         
   6  11   5         20.93         -2.06         9.74 o                         
   7  11   5        553.04        650.55        57.18 o                         
   8  11   5         54.69         42.19        16.46 o                         
  -9  12   5          0.59        -17.07        17.07 o                         
  -8  12   5         24.97         26.87         7.81 o                         
  -7  12   5          2.02         -4.22         7.99 o                         
  -6  12   5        333.85        331.13        26.66 o                         
  -5  12   5         75.94         81.51        14.22 o                         
  -4  12   5        869.70        947.01        39.42 o                         
  -3  12   5         13.02         38.39        10.31 o                         
  -2  12   5       2813.50       2855.17        60.60 o                         
  -1  12   5         75.13         79.03         8.29 o                         
   0  12   5       1678.62       1699.48        35.27 o                         
   1  12   5       1765.84       1700.76        36.62 o                         
   2  12   5       3059.05       3208.27        51.96 o                         
   3  12   5         35.09         36.47         5.60 o                         
   4  12   5        992.97       1024.93        32.93 o                         
   5  12   5         28.23         12.51         7.11 o                         
   6  12   5        491.49        462.30        38.82 o                         
   7  12   5         17.33         -6.65        13.31 o                         
   8  12   5         94.94        100.39        26.92 o                         
  -9  13   5         12.78         17.43        13.44 o                         
  -8  13   5         34.30         46.10        11.82 o                         
  -7  13   5        100.17         93.25        16.27 o                         
  -6  13   5         69.16         39.12        17.35 o                         
  -5  13   5        719.19        717.51        38.31 o                         
  -4  13   5        285.33        291.45        22.62 o                         
  -3  13   5       1448.71       1557.05        49.44 o                         
  -2  13   5        429.93        386.20        16.26 o                         
  -1  13   5        684.87        698.72        22.77 o                         
   0  13   5        182.71        195.84        12.57 o                         
   1  13   5        704.18        715.30        24.21 o                         
   2  13   5          1.54          2.69         3.77 o                         
   3  13   5       1664.35       1748.16        42.00 o                         
   4  13   5        202.60        186.90        13.94 o                         
   5  13   5        498.16        530.41        29.43 o                         
   6  13   5         25.02          0.13         9.10 o                         
   7  13   5          9.59          9.68        23.70 o                         
   8  13   5         15.76         25.28        20.99 o                         
  -9  14   5         37.92         25.15        18.31 o                         
  -8  14   5         11.59         22.73         8.62 o                         
  -7  14   5         22.64         38.60         9.95 o                         
  -6  14   5         48.22         39.88         9.41 o                         
  -5  14   5        155.08        185.30        20.48 o                         
  -4  14   5         11.32          0.61         6.01 o                         
  -3  14   5         71.07         73.07        10.59 o                         
  -2  14   5        190.78        185.71        13.53 o                         
  -1  14   5        661.59        650.75        22.60 o                         
   0  14   5       1059.86       1104.24        30.44 o                         
   1  14   5        197.61        155.95        11.00 o                         
   2  14   5         98.48         98.17         9.31 o                         
   3  14   5        262.54        260.70        16.57 o                         
   4  14   5        243.75        212.70        16.04 o                         
   5  14   5         12.13          0.79         6.87 o                         
   6  14   5        124.77        122.59        22.05 o                         
   7  14   5         29.60         44.78        23.96 o                         
  -9  15   5          0.07         -2.00        14.33 o                         
  -8  15   5         79.01         79.66        17.72 o                         
  -7  15   5          0.01         -9.34         9.34 o                         
  -6  15   5         88.57         86.36        15.18 o                         
  -5  15   5          4.07          1.50         5.72 o                         
  -4  15   5        257.07        252.35        22.42 o                         
  -3  15   5         81.11         40.76         6.77 o                         
  -2  15   5        291.81        306.45        18.01 o                         
  -1  15   5         50.20         43.38         5.42 o                         
   0  15   5        717.72        720.82        23.16 o                         
   1  15   5         11.71          6.56         4.80 o                         
   2  15   5        199.04        196.73        13.89 o                         
   3  15   5          2.49          1.97         6.84 o                         
   4  15   5         40.88         25.63         9.37 o                         
   5  15   5          0.23          9.00         8.33 o                         
   6  15   5          5.64         10.47        11.69 o                         
   7  15   5         13.84         23.26        15.31 o                         
  -8  16   5         23.05         25.67        10.91 o                         
  -7  16   5         30.17         22.21         9.10 o                         
  -6  16   5          3.59         -2.47         8.61 o                         
  -5  16   5         57.79         70.56        13.98 o                         
  -4  16   5        107.12        112.41        16.06 o                         
  -3  16   5        154.63        122.51        15.29 o                         
  -2  16   5        232.37        256.46        21.47 o                         
  -1  16   5        188.04        177.49        12.64 o                         
   0  16   5          4.33          3.59         4.06 o                         
   1  16   5          1.01          0.01         4.09 o                         
   2  16   5         46.16         56.79         8.48 o                         
   3  16   5          4.42          4.13         8.46 o                         
   4  16   5          3.71         -7.97        10.27 o                         
   5  16   5         20.48         12.11        12.56 o                         
   6  16   5         11.80          3.21        16.14 o                         
   7  16   5          5.72        -19.08        19.08 o                         
  -8  17   5          7.26         -8.22         9.55 o                         
  -7  17   5         26.29         34.82        11.51 o                         
  -6  17   5          5.68          9.15         9.12 o                         
  -5  17   5         83.37         55.36        12.37 o                         
  -4  17   5        349.52        349.23        28.76 o                         
  -3  17   5        223.35        233.90        21.03 o                         
  -2  17   5        331.13        291.14        23.98 o                         
  -1  17   5        271.97        280.99        16.34 o                         
   0  17   5         86.66         73.31         8.50 o                         
   1  17   5        284.58        309.77        20.18 o                         
   2  17   5          0.07         -2.57         4.50 o                         
   3  17   5        204.84        223.69        19.01 o                         
   4  17   5         13.74         -2.10         7.04 o                         
   5  17   5        108.15        110.86        22.23 o                         
   6  17   5          4.84        -13.62        13.80 o                         
   7  17   5         19.48          2.91        33.64 o                         
  -8  18   5          3.12         -5.23        16.94 o                         
  -7  18   5         16.58         22.65        27.31 o                         
  -6  18   5         79.99         95.75        17.18 o                         
  -5  18   5          7.44         -1.37         7.56 o                         
  -4  18   5        100.48        116.44        17.05 o                         
  -3  18   5          3.29          0.97         8.94 o                         
  -2  18   5        272.52        298.15        24.63 o                         
  -1  18   5         11.56         -0.35         5.56 o                         
   0  18   5        237.04        215.11        15.24 o                         
   1  18   5         52.91         44.26         8.20 o                         
   2  18   5        350.91        364.87        23.79 o                         
   3  18   5          0.15         -2.04         6.98 o                         
   4  18   5        414.42        457.21        32.52 o                         
   5  18   5         27.40          9.54        10.41 o                         
   6  18   5        125.92        141.51        30.27 o                         
  -7  19   5         15.62         21.02        13.29 o                         
  -6  19   5         10.55         -8.45        10.38 o                         
  -5  19   5         66.14         81.51        16.03 o                         
  -4  19   5          0.28          2.16         9.56 o                         
  -3  19   5        233.64        242.42        23.46 o                         
  -2  19   5         64.52         56.03        11.09 o                         
  -1  19   5        475.21        501.48        26.56 o                         
   0  19   5          0.18          1.42         5.46 o                         
   1  19   5        364.16        368.84        23.33 o                         
   2  19   5         10.28         11.78         5.27 o                         
   3  19   5        212.58        232.40        23.16 o                         
   4  19   5         24.07         25.78        14.53 o                         
   5  19   5        148.77        135.19        36.02 o                         
   6  19   5         47.04         85.18        26.67 o                         
  -7  20   5          2.46          8.22        13.04 o                         
  -6  20   5          1.81         -4.68        12.40 o                         
  -5  20   5          0.28          0.01        10.32 o                         
  -4  20   5         88.39         64.89        12.75 o                         
  -3  20   5         28.84         34.00         9.35 o                         
  -2  20   5        127.26        145.65        20.43 o                         
  -1  20   5         40.08         30.49         8.95 o                         
   0  20   5        317.22        344.89        25.71 o                         
   1  20   5         35.86         17.01         6.69 o                         
   2  20   5        171.04        157.74        18.11 o                         
   3  20   5         39.32         44.27        10.78 o                         
   4  20   5        169.68        163.28        24.28 o                         
   5  20   5         31.23         16.43        23.54 o                         
   6  20   5         59.99         29.02        24.35 o                         
  -7  21   5         13.29          9.40        16.31 o                         
  -6  21   5         16.04         17.50         8.87 o                         
  -5  21   5         24.12         13.63         9.93 o                         
  -4  21   5         20.52         36.48        10.80 o                         
  -3  21   5         40.49         50.30        12.64 o                         
  -2  21   5        128.09        125.91        17.87 o                         
  -1  21   5         77.44         31.96        11.66 o                         
   0  21   5         27.58         22.12         7.53 o                         
   1  21   5        131.43        124.50        16.81 o                         
   2  21   5         10.81         23.82         8.91 o                         
   3  21   5         52.39         31.89        11.34 o                         
   4  21   5         13.72          6.79        11.43 o                         
   5  21   5         34.10         71.52        31.26 o                         
  -6  22   5          0.48         15.33        20.18 o                         
  -5  22   5          3.29          7.10        12.30 o                         
  -4  22   5          7.49          9.73         8.94 o                         
  -3  22   5         55.30         49.67        11.92 o                         
  -2  22   5          5.65          6.75         8.76 o                         
  -1  22   5          0.62         -4.11         8.57 o                         
   0  22   5         27.42         45.63        14.81 o                         
   1  22   5          1.16         -2.73        11.52 o                         
   2  22   5         18.03         27.06        12.78 o                         
   3  22   5          9.15          6.01        20.50 o                         
   4  22   5         10.11        -10.21        13.26 o                         
  -6  23   5          8.93         25.48        16.08 o                         
  -5  23   5          0.07         -2.36         8.33 o                         
  -4  23   5         11.69         20.92        12.21 o                         
  -3  23   5         13.44         45.98        14.89 o                         
  -2  23   5         86.17        105.84        24.83 o                         
  -1  23   5          0.01         -9.07         9.89 o                         
   0  23   5         42.80          9.29        10.32 o                         
   1  23   5          1.11          7.15        11.64 o                         
   2  23   5         43.92         35.88        16.61 o                         
   3  23   5          6.22          5.25        11.80 o                         
  -5  24   5         11.43         18.06        15.68 o                         
  -4  24   5          2.25          0.32        11.63 o                         
  -3  24   5         16.07         35.37        13.59 o                         
  -2  24   5         10.33         18.69        17.34 o                         
  -1  24   5          0.67         -6.49        11.46 o                         
   0  24   5         11.11         13.30        11.32 o                         
   1  24   5         14.96         14.32        20.22 o                         
   2  24   5          4.61          5.32        17.03 o                         
  -4  25   5          3.06          4.39        17.59 o                         
  -3  25   5          1.26          3.54        13.35 o                         
  -2  25   5          1.50         -5.92        10.47 o                         
  -1  25   5         13.78         -5.25        19.50 o                         
   0  25   5          0.49         -1.07        19.92 o                         
   1  25   5         20.33         52.39        25.24 o                         
   2  25   5          0.49         -5.32        24.35 o                         
  -3  26   5         11.84         34.52        28.08 o                         
  -2  26   5          4.85         -1.40        12.74 o                         
  -1  26   5          7.88         18.94        23.79 o                         
   0  26   5         43.69         76.55        36.43 o                         
   1  26   5          0.01          7.09        13.81 o                         
 -10   0   6        112.91        130.83        31.29 o                         
  -8   0   6        301.50        279.98        32.45 o                         
  -6   0   6       1092.72       1119.29        40.33 o                         
  -4   0   6       4977.43       4836.70        74.28 o                         
  -2   0   6      23347.27      23156.44       203.25 o                         
   0   0   6      17928.69      18334.34       192.39 o                         
   2   0   6       5167.68       5077.64        61.64 o                         
   4   0   6       7917.25       8108.71       273.12 o                         
   6   0   6       1350.44       1384.97        58.50 o                         
 -10   1   6         10.21         15.59        11.52 o                         
  -9   1   6        139.24        155.06        25.02 o                         
  -8   1   6         30.31         32.45         9.40 o                         
  -7   1   6        677.89        661.07        27.25 o                         
  -6   1   6        129.69        123.34         9.73 o                         
  -5   1   6       2510.50       2452.51        39.45 o                         
  -4   1   6          2.46         50.97        17.17 o                         
  -3   1   6      11166.20      10854.36        74.35 o                         
  -2   1   6       2433.90       2526.86        74.76 o                         
  -1   1   6       8333.83       7974.23        49.30 o                         
   0   1   6         85.89        172.24        12.45 o                         
   1   1   6       5910.34       5492.35        39.44 o                         
   2   1   6        393.39        376.03        16.83 o                         
   3   1   6       6068.88       6100.43        82.25 o                         
   4   1   6       2197.25       2190.59        38.65 o                         
   5   1   6       1142.00       1203.70        29.61 o                         
   6   1   6          7.83          3.13         5.83 o                         
   7   1   6        514.18        525.17        24.91 o                         
 -10   2   6         40.80         42.86        18.65 o                         
  -9   2   6         23.26         18.66         7.21 o                         
  -8   2   6        339.39        326.02        22.99 o                         
  -7   2   6        156.98        155.92        13.86 o                         
  -6   2   6        827.32        789.42        23.49 o                         
  -5   2   6        118.44        148.52        11.96 o                         
  -4   2   6       1141.60       1110.22        25.02 o                         
  -3   2   6        439.18        504.84        16.75 o                         
  -2   2   6       1991.44       1868.05        25.70 o                         
  -1   2   6         37.10         54.59         8.16 o                         
   0   2   6       6548.54       6461.58        62.93 o                         
   1   2   6          1.82          7.86         2.17 o                         
   2   2   6       4081.22       3959.33        60.73 o                         
   3   2   6        139.61        122.09         8.42 o                         
   4   2   6       1800.73       1835.04        31.73 o                         
   5   2   6        154.49        129.09         8.72 o                         
   6   2   6        616.43        649.24        28.05 o                         
   7   2   6        166.24        167.11        14.43 o                         
 -10   3   6          8.89        -13.04        32.10 o                         
  -9   3   6          1.78          0.20         8.31 o                         
  -8   3   6          7.80          5.04         9.17 o                         
  -7   3   6         30.09         22.06         6.55 o                         
  -6   3   6        129.32        140.57        12.92 o                         
  -5   3   6        459.39        425.91        15.82 o                         
  -4   3   6         40.17         41.54         4.98 o                         
  -3   3   6        680.83        637.98        18.32 o                         
  -2   3   6       2136.63       2115.36        27.91 o                         
  -1   3   6       1542.29       1577.23        25.48 o                         
   0   3   6         47.91         56.51         4.18 o                         
   1   3   6        183.48        222.37        10.47 o                         
   2   3   6        369.68        366.40        12.01 o                         
   3   3   6       1332.68       1246.11        25.89 o                         
   4   3   6        466.76        466.34        17.52 o                         
   5   3   6        164.17        131.27         9.14 o                         
   6   3   6        319.49        363.64        21.28 o                         
   7   3   6         63.61         49.10         8.20 o                         
   8   3   6        149.19        181.99        42.31 o                         
 -10   4   6          0.26        -12.17        12.67 o                         
  -9   4   6         52.15         86.23        18.91 o                         
  -8   4   6        110.94         84.35        12.68 o                         
  -7   4   6         48.51         51.88         7.46 o                         
  -6   4   6         21.72          9.93         4.71 o                         
  -5   4   6         13.54          7.46        11.18 o                         
  -4   4   6        143.03        126.45         7.56 o                         
  -3   4   6        110.15         96.71         6.50 o                         
  -2   4   6          0.71         12.19         6.48 o                         
  -1   4   6        216.63        207.21         9.59 o                         
   0   4   6         47.34         38.18         3.79 o                         
   1   4   6        127.84        106.49         6.09 o                         
   2   4   6          1.49          5.24         2.30 o                         
   3   4   6        402.49        390.85        14.03 o                         
   4   4   6        497.70        473.37        17.05 o                         
   5   4   6        363.41        354.82        16.02 o                         
   6   4   6         18.46         13.58         5.78 o                         
   7   4   6         30.17         38.82         9.37 o                         
   8   4   6          1.24          6.86        12.47 o                         
 -10   5   6          4.70         13.56        13.84 o                         
  -9   5   6         44.94         53.29        15.76 o                         
  -8   5   6         38.98         39.33        11.57 o                         
  -7   5   6        208.91        189.08        18.14 o                         
  -6   5   6          4.34          8.77         6.32 o                         
  -5   5   6        658.13        612.46        23.95 o                         
  -4   5   6         18.64         33.79         4.68 o                         
  -3   5   6       4529.20       4365.99        87.62 o                         
  -2   5   6        135.32        170.30         9.96 o                         
  -1   5   6       2185.97       2178.07        32.37 o                         
   0   5   6       1130.55       1177.34        23.44 o                         
   1   5   6         65.24         36.23         3.36 o                         
   2   5   6        571.09        534.77        15.82 o                         
   3   5   6        601.51        530.18        17.38 o                         
   4   5   6        874.71        840.62        24.26 o                         
   5   5   6       1229.87       1187.49        31.40 o                         
   6   5   6        257.66        258.29        17.81 o                         
   7   5   6         77.52         66.27        10.74 o                         
   8   5   6         73.46         68.66        17.25 o                         
 -10   6   6         39.99          9.75        15.97 o                         
  -9   6   6          0.62          3.68        10.03 o                         
  -8   6   6        124.54        123.65        17.47 o                         
  -7   6   6          1.75         -0.06        11.82 o                         
  -6   6   6        516.45        513.99        24.11 o                         
  -5   6   6        187.78        219.57        15.14 o                         
  -4   6   6       1596.61       1642.69        36.96 o                         
  -3   6   6         80.30        181.36        18.05 o                         
  -2   6   6       7016.85       6956.85        60.40 o                         
  -1   6   6         70.43        137.66         9.63 o                         
   0   6   6       4572.37       4530.66        47.78 o                         
   1   6   6        457.05        465.63        14.59 o                         
   2   6   6       5712.55       5566.77        57.40 o                         
   3   6   6         13.98         22.09         3.93 o                         
   4   6   6       3424.31       3345.59        54.21 o                         
   5   6   6        107.66        100.02         9.80 o                         
   6   6   6        481.70        462.07        23.53 o                         
   7   6   6        121.41         98.31        14.17 o                         
   8   6   6         84.51         63.52        18.28 o                         
 -10   7   6          0.06          5.04        12.19 o                         
  -9   7   6         95.50         90.03        20.68 o                         
  -8   7   6         37.95         48.45        12.52 o                         
  -7   7   6        311.61        301.15        24.40 o                         
  -6   7   6          9.38          9.16         4.87 o                         
  -5   7   6       1587.77       1542.58        38.75 o                         
  -4   7   6         35.48        105.00        11.48 o                         
  -3   7   6       3604.16       3583.94        59.33 o                         
  -2   7   6         31.27        111.92         9.85 o                         
  -1   7   6       6407.75       6114.12        65.10 o                         
   0   7   6        414.92        437.69        14.98 o                         
   1   7   6       6681.65       6544.97        61.06 o                         
   2   7   6        112.13        120.01         9.96 o                         
   3   7   6       2388.91       2291.61        40.96 o                         
   4   7   6         59.20         54.25         7.20 o                         
   5   7   6       1430.68       1476.45        39.59 o                         
   6   7   6        138.97        118.94        13.21 o                         
   7   7   6        341.36        327.32        28.49 o                         
   8   7   6          4.57        -11.79        14.61 o                         
 -10   8   6         37.11         37.31        24.14 o                         
  -9   8   6          0.28         -2.85        11.60 o                         
  -8   8   6        234.70        217.05        23.09 o                         
  -7   8   6          2.70         18.95         8.62 o                         
  -6   8   6        298.00        307.67        23.45 o                         
  -5   8   6          9.09         28.09         9.33 o                         
  -4   8   6       3010.93       3058.45        76.10 o                         
  -3   8   6          3.08         45.85         6.52 o                         
  -2   8   6       3782.18       3587.57        45.26 o                         
  -1   8   6          7.42         58.99         7.89 o                         
   0   8   6       5106.66       5205.43        51.07 o                         
   1   8   6        216.86        261.78        13.57 o                         
   2   8   6       5554.58       5587.22        61.83 o                         
   3   8   6          4.15          5.07         3.37 o                         
   4   8   6       1591.98       1656.57        37.94 o                         
   5   8   6         35.37         40.80         8.26 o                         
   6   8   6        696.18        677.38        33.82 o                         
   7   8   6         25.23         21.01         9.16 o                         
   8   8   6        126.10         86.06        18.46 o                         
 -10   9   6          2.04         12.26        16.66 o                         
  -9   9   6         20.79         13.43        11.26 o                         
  -8   9   6         13.78          9.47         6.76 o                         
  -7   9   6        381.75        413.86        30.91 o                         
  -6   9   6          4.23         13.54         7.26 o                         
  -5   9   6        832.52        941.74        38.60 o                         
  -4   9   6         21.36         72.11        13.83 o                         
  -3   9   6       1701.79       1665.21        51.29 o                         
  -2   9   6        113.16        115.55         8.70 o                         
  -1   9   6       2674.65       2743.44        37.57 o                         
   0   9   6         15.41         39.60         5.14 o                         
   1   9   6       3780.29       3762.66        50.44 o                         
   2   9   6         80.31         89.57         8.80 o                         
   3   9   6        751.06        830.19        25.88 o                         
   4   9   6          4.80         -0.90         6.04 o                         
   5   9   6        573.45        587.00        31.85 o                         
   6   9   6         41.44         23.43         7.36 o                         
   7   9   6         66.13         32.13         9.94 o                         
   8   9   6          8.45         -7.78        12.12 o                         
 -10  10   6          4.65         16.19        21.04 o                         
  -9  10   6          3.61          5.22        12.78 o                         
  -8  10   6         58.96         56.05        13.95 o                         
  -7  10   6         22.01         28.15        12.73 o                         
  -6  10   6        552.17        537.07        33.06 o                         
  -5  10   6         89.84         83.10        12.19 o                         
  -4  10   6       1207.68       1248.30        43.64 o                         
  -3  10   6          4.48         15.45         3.74 o                         
  -2  10   6        225.55        252.04        12.51 o                         
  -1  10   6        105.79         98.50         7.43 o                         
   0  10   6       1018.64       1024.56        26.82 o                         
   1  10   6         50.05         45.25         5.78 o                         
   2  10   6        725.66        689.53        23.25 o                         
   3  10   6          4.53          8.06         5.78 o                         
   4  10   6        249.16        238.69        14.97 o                         
   5  10   6        126.89        108.56        13.80 o                         
   6  10   6         73.26         55.16        11.93 o                         
   7  10   6          0.25        -14.03        14.03 o                         
   8  10   6         55.29         49.92        26.50 o                         
  -9  11   6          0.05         -7.52        10.16 o                         
  -8  11   6          4.52          2.34        10.70 o                         
  -7  11   6         15.79         20.90         8.61 o                         
  -6  11   6          2.58         -0.99        12.25 o                         
  -5  11   6         25.20         14.67        12.51 o                         
  -4  11   6          1.15         -7.35         7.35 o                         
  -3  11   6         29.98         23.14         8.93 o                         
  -2  11   6         26.09         17.56         4.50 o                         
  -1  11   6         44.45         47.76         6.54 o                         
   0  11   6        369.84        364.84        16.69 o                         
   1  11   6        469.98        428.67        18.38 o                         
   2  11   6        271.33        232.03        13.92 o                         
   3  11   6         39.42         22.35         5.12 o                         
   4  11   6         41.26         37.55        10.24 o                         
   5  11   6         40.49         21.82         5.86 o                         
   6  11   6        114.06        101.29        19.43 o                         
   7  11   6          9.01        -19.12        19.12 o                         
   8  11   6         65.16         86.21        34.66 o                         
  -9  12   6          7.43          3.51        10.07 o                         
  -8  12   6          0.05         -2.54         7.40 o                         
  -7  12   6         23.06         43.11         9.67 o                         
  -6  12   6         21.77         15.46         7.07 o                         
  -5  12   6         48.45         59.76        10.55 o                         
  -4  12   6         52.90         39.94         6.63 o                         
  -3  12   6         68.36         48.80         8.86 o                         
  -2  12   6         70.06         69.88         6.43 o                         
  -1  12   6          0.37         13.28         4.33 o                         
   0  12   6        182.50        179.02        12.25 o                         
   1  12   6         23.03          7.41         6.09 o                         
   2  12   6        339.56        323.94        17.23 o                         
   3  12   6        262.43        237.62        15.18 o                         
   4  12   6        114.95        103.91        11.50 o                         
   5  12   6         84.19         61.11        11.61 o                         
   6  12   6        117.86        113.15        19.77 o                         
   7  12   6        191.76        156.40        30.51 o                         
  -9  13   6         26.11         17.38        21.26 o                         
  -8  13   6         22.69         34.53        12.87 o                         
  -7  13   6         76.93         67.34        13.49 o                         
  -6  13   6         62.49         91.96        14.84 o                         
  -5  13   6        317.76        319.32        25.49 o                         
  -4  13   6         16.78         11.35         6.70 o                         
  -3  13   6        347.68        349.40        23.88 o                         
  -2  13   6         41.08         50.89         5.61 o                         
  -1  13   6       1212.10       1229.85        31.76 o                         
   0  13   6        540.37        537.57        21.73 o                         
   1  13   6        123.00        112.11         9.63 o                         
   2  13   6        489.37        458.29        21.26 o                         
   3  13   6        581.42        573.94        26.58 o                         
   4  13   6        131.55        101.01        10.86 o                         
   5  13   6        227.82        208.22        21.18 o                         
   6  13   6        242.09        238.95        37.15 o                         
   7  13   6        136.71        115.09        26.17 o                         
  -9  14   6          1.22         -6.42        16.32 o                         
  -8  14   6         59.08         74.28        16.54 o                         
  -7  14   6          1.40         -9.72         9.72 o                         
  -6  14   6        359.13        426.88        32.82 o                         
  -5  14   6          6.33         38.72        11.91 o                         
  -4  14   6        390.19        390.65        27.88 o                         
  -3  14   6         93.06         89.18        14.28 o                         
  -2  14   6       1336.25       1344.05        28.91 o                         
  -1  14   6         28.35         49.27         9.97 o                         
   0  14   6       2919.39       3021.75        51.88 o                         
   1  14   6        133.52        137.15        11.86 o                         
   2  14   6       1932.22       1979.45        44.57 o                         
   3  14   6        153.52        133.88        13.10 o                         
   4  14   6        548.10        551.30        26.43 o                         
   5  14   6        114.48         87.01        14.45 o                         
   6  14   6        115.20        116.11        34.17 o                         
   7  14   6         85.35         64.32        28.90 o                         
  -9  15   6          7.46         24.57        15.24 o                         
  -8  15   6          0.16         -9.68         9.68 o                         
  -7  15   6        124.06        127.54        18.48 o                         
  -6  15   6          3.97         25.51         9.53 o                         
  -5  15   6        525.11        568.43        36.15 o                         
  -4  15   6        128.17        121.61        16.38 o                         
  -3  15   6        975.09       1019.19        43.20 o                         
  -2  15   6          5.68         21.13         5.40 o                         
  -1  15   6       1321.87       1403.23        35.60 o                         
   0  15   6         22.70         44.05         7.76 o                         
   1  15   6       2300.99       2343.34        48.38 o                         
   2  15   6        162.40        161.22        15.13 o                         
   3  15   6        824.12        887.36        32.55 o                         
   4  15   6         37.00         16.66         6.50 o                         
   5  15   6        255.34        277.56        30.45 o                         
   6  15   6          1.17         -2.53        25.24 o                         
   7  15   6        129.84        129.68        28.46 o                         
  -8  16   6         26.47         24.25        10.40 o                         
  -7  16   6          1.61         16.94         8.35 o                         
  -6  16   6        240.27        234.13        25.52 o                         
  -5  16   6         12.55         12.68        10.93 o                         
  -4  16   6        497.98        507.36        33.32 o                         
  -3  16   6         82.49         70.07        11.20 o                         
  -2  16   6        639.37        696.88        35.54 o                         
  -1  16   6         41.60         45.99         6.38 o                         
   0  16   6        618.66        620.81        25.08 o                         
   1  16   6          8.02         13.93         4.55 o                         
   2  16   6        628.52        680.10        28.16 o                         
   3  16   6         10.41         -1.27        11.84 o                         
   4  16   6        250.96        287.47        29.26 o                         
   5  16   6          9.15          2.76         8.54 o                         
   6  16   6        229.37        248.39        40.18 o                         
   7  16   6          1.01         37.02        29.72 o                         
  -8  17   6          0.27         -8.64         8.64 o                         
  -7  17   6         10.83         10.26         8.87 o                         
  -6  17   6          0.05         -0.85         8.23 o                         
  -5  17   6         81.91         92.13        16.50 o                         
  -4  17   6          3.61          9.71         8.55 o                         
  -3  17   6          4.44         -2.70         7.59 o                         
  -2  17   6          2.80         14.02         7.78 o                         
  -1  17   6        367.89        368.13        17.90 o                         
   0  17   6         20.14         10.02         4.24 o                         
   1  17   6        298.50        333.42        19.64 o                         
   2  17   6          8.05          9.52         5.08 o                         
   3  17   6        173.25        185.32        16.00 o                         
   4  17   6         14.52          4.07        11.50 o                         
   5  17   6         13.26          7.28         8.49 o                         
   6  17   6          0.12         -1.49        23.14 o                         
  -8  18   6          0.27         -8.88        12.62 o                         
  -7  18   6         10.88         10.54        10.46 o                         
  -6  18   6         38.01         49.09        12.34 o                         
  -5  18   6          6.08         14.76         7.81 o                         
  -4  18   6          0.84         -6.30         8.19 o                         
  -3  18   6         26.74         10.33         6.23 o                         
  -2  18   6         77.37         99.66        14.49 o                         
  -1  18   6          9.83         -2.79         5.82 o                         
   0  18   6          5.70         13.05         4.36 o                         
   1  18   6          1.35          0.97         5.00 o                         
   2  18   6         26.89         18.71         6.36 o                         
   3  18   6         50.27         28.00         8.31 o                         
   4  18   6          0.29        -11.26        11.26 o                         
   5  18   6          4.35         -9.54        10.80 o                         
   6  18   6          0.04        -17.77        17.77 o                         
  -7  19   6          6.66          0.31         8.54 o                         
  -6  19   6          7.08        -11.75        12.40 o                         
  -5  19   6          4.70         -0.27         9.10 o                         
  -4  19   6          4.38         -7.75        10.69 o                         
  -3  19   6          3.05          3.78         7.97 o                         
  -2  19   6         27.72         12.65         8.37 o                         
  -1  19   6          1.92          8.15         7.35 o                         
   0  19   6         33.02         30.84         6.96 o                         
   1  19   6         27.10         21.74         6.51 o                         
   2  19   6         49.91         64.15        10.31 o                         
   3  19   6          7.99          9.52         7.73 o                         
   4  19   6         11.14         11.82        14.92 o                         
   5  19   6          0.11          8.02        11.79 o                         
   6  19   6          8.94          3.27        21.74 o                         
  -7  20   6          0.03          8.74        12.03 o                         
  -6  20   6         14.25         11.06         9.76 o                         
  -5  20   6         10.30          6.46         8.73 o                         
  -4  20   6         24.82         43.84        10.91 o                         
  -3  20   6          1.39          3.72         8.71 o                         
  -2  20   6          1.19         -4.26         7.66 o                         
  -1  20   6         83.51         71.98        14.08 o                         
   0  20   6        142.84        165.74        18.56 o                         
   1  20   6         16.68         13.01         6.97 o                         
   2  20   6         47.59         58.49        12.25 o                         
   3  20   6         49.37         49.37        14.41 o                         
   4  20   6         35.43         13.25        24.42 o                         
   5  20   6         12.64          3.32        11.29 o                         
  -6  21   6          1.48          7.02        12.23 o                         
  -5  21   6         11.12         11.71        12.39 o                         
  -4  21   6          3.04         -6.97         9.28 o                         
  -3  21   6         61.59         59.02        13.56 o                         
  -2  21   6          8.54         15.80         7.84 o                         
  -1  21   6         32.66         44.22        14.44 o                         
   0  21   6          3.36          1.76         9.00 o                         
   1  21   6        196.77        210.30        22.16 o                         
   2  21   6         46.87         34.13        10.62 o                         
   3  21   6         36.25         34.42        12.51 o                         
   4  21   6         34.90         21.34        14.25 o                         
   5  21   6         35.66         87.80        36.06 o                         
  -6  22   6         27.70         47.72        17.79 o                         
  -5  22   6          0.76         -0.16         9.78 o                         
  -4  22   6         10.86          0.00         9.06 o                         
  -3  22   6          0.13         -0.65         7.92 o                         
  -2  22   6         67.48         94.70        20.02 o                         
  -1  22   6          9.39         21.62        11.23 o                         
   0  22   6        149.05        149.73        23.72 o                         
   1  22   6          5.08         -8.77         8.77 o                         
   2  22   6         36.22         19.23        29.06 o                         
   3  22   6         19.06         25.67        15.39 o                         
   4  22   6         29.63         27.66        17.31 o                         
  -5  23   6         25.39         25.90        14.21 o                         
  -4  23   6          4.99          9.93         9.38 o                         
  -3  23   6         12.74          5.18        10.18 o                         
  -2  23   6          3.29        -12.92        12.92 o                         
  -1  23   6         60.83         84.26        19.01 o                         
   0  23   6         11.65         14.23         8.86 o                         
   1  23   6         46.55         11.94        12.74 o                         
   2  23   6          3.40        -21.69        21.69 o                         
  -5  24   6          0.14          7.14        17.63 o                         
  -4  24   6         47.78         65.62        19.10 o                         
  -3  24   6          8.80         12.59        12.14 o                         
  -2  24   6         20.88         20.81        28.40 o                         
  -1  24   6          3.02         23.83        12.06 o                         
   0  24   6         43.32         40.17        24.63 o                         
   1  24   6          0.08         -5.64        13.95 o                         
   2  24   6         19.26         18.29        14.60 o                         
  -4  25   6          2.11         18.61        27.06 o                         
  -3  25   6         40.92         39.14        27.34 o                         
  -2  25   6          4.82         33.17        25.28 o                         
  -1  25   6          6.08        -25.14        25.14 o                         
   0  25   6          0.00         17.31        11.80 o                         
   1  25   6         22.02         -9.47        19.69 o                         
  -2  26   6          6.28          2.29        11.57 o                         
  -1  26   6          6.81         -5.60        13.72 o                         
  -9   0   7         10.13        -23.42        24.26 o                         
  -7   0   7        102.10         84.66        16.05 o                         
  -5   0   7         44.16         37.68         9.59 o                         
  -3   0   7        184.58        206.49        15.23 o                         
  -1   0   7       3874.01       3923.71        49.16 o                         
   1   0   7       5272.65       5657.61        89.05 o                         
   3   0   7        301.33        323.94        23.69 o                         
   5   0   7       1542.48       1651.61        62.50 o                         
   7   0   7        591.70        655.78        65.66 o                         
 -10   1   7          1.36          6.73         9.70 o                         
  -9   1   7         32.71        -14.99        14.99 o                         
  -8   1   7          5.58         -9.47         9.47 o                         
  -7   1   7        108.64         76.38         8.91 o                         
  -6   1   7        248.10        201.05        12.82 o                         
  -5   1   7        489.04        437.42        17.39 o                         
  -4   1   7        352.57        346.72        16.34 o                         
  -3   1   7         19.64         12.34         2.56 o                         
  -2   1   7       1042.58       1042.54        22.97 o                         
  -1   1   7        367.96        359.27        14.29 o                         
   0   1   7       1029.88        956.29        20.24 o                         
   1   1   7       1011.02       1019.78        27.10 o                         
   2   1   7       3559.75       3690.77        54.50 o                         
   3   1   7       2615.81       2578.41        48.54 o                         
   4   1   7        127.45        129.82        11.02 o                         
   5   1   7         63.74         55.82         8.72 o                         
   6   1   7        765.12        826.05        36.46 o                         
   7   1   7         93.71         81.91        11.81 o                         
 -10   2   7         13.66         -0.46         9.51 o                         
  -9   2   7          8.96         12.42        11.22 o                         
  -8   2   7         91.83         85.32        11.48 o                         
  -7   2   7          0.70          1.41         7.56 o                         
  -6   2   7        401.31        415.81        21.18 o                         
  -5   2   7        269.41        262.91        14.14 o                         
  -4   2   7       2311.68       2213.59        39.05 o                         
  -3   2   7        410.90        454.50        17.08 o                         
  -2   2   7       6447.71       6093.98        46.55 o                         
  -1   2   7       1507.79       1349.37        22.44 o                         
   0   2   7        960.90        817.41        17.85 o                         
   1   2   7       1893.30       1864.60        36.52 o                         
   2   2   7       1550.07       1491.09        29.70 o                         
   3   2   7       4666.64       4542.94        84.55 o                         
   4   2   7       1254.76       1240.72        41.62 o                         
   5   2   7       1171.41       1201.42        38.10 o                         
   6   2   7        263.41        253.15        18.81 o                         
   7   2   7        244.22        260.60        19.85 o                         
 -10   3   7          0.10         10.08        14.18 o                         
  -9   3   7        143.26        160.29        21.71 o                         
  -8   3   7          8.18          1.94         7.20 o                         
  -7   3   7        287.49        300.18        18.39 o                         
  -6   3   7         52.99         82.87        10.86 o                         
  -5   3   7       1672.03       1679.10        33.64 o                         
  -4   3   7          5.08         66.68         7.66 o                         
  -3   3   7       5909.43       5826.95        73.12 o                         
  -2   3   7        786.93        796.35        36.61 o                         
  -1   3   7       6342.04       6097.24        72.04 o                         
   0   3   7       2052.40       2026.74        36.49 o                         
   1   3   7       5419.03       5552.83        53.70 o                         
   2   3   7        557.66        587.32        19.52 o                         
   3   3   7       1847.97       1772.16        37.67 o                         
   4   3   7        167.15        165.36        12.73 o                         
   5   3   7        861.58        861.98        31.99 o                         
   6   3   7        169.58        177.67        15.91 o                         
   7   3   7         77.39         39.74        12.27 o                         
 -10   4   7         35.59         48.82        20.20 o                         
  -9   4   7          7.33         13.79        11.32 o                         
  -8   4   7        297.87        276.99        23.88 o                         
  -7   4   7          0.35         14.29         5.56 o                         
  -6   4   7       1521.31       1597.29        39.70 o                         
  -5   4   7          6.98         45.13         8.73 o                         
  -4   4   7       2178.68       2221.33        44.52 o                         
  -3   4   7        587.01        577.83        24.43 o                         
  -2   4   7       3121.85       3068.41        36.92 o                         
  -1   4   7         95.68        168.10        13.16 o                         
   0   4   7       3453.35       3350.29        48.54 o                         
   1   4   7        159.98        164.89        11.70 o                         
   2   4   7       2963.64       2939.69        48.17 o                         
   3   4   7          3.70         13.46         3.90 o                         
   4   4   7        583.68        556.30        23.07 o                         
   5   4   7          0.33          3.73         4.62 o                         
   6   4   7         16.42          5.65         7.72 o                         
   7   4   7         11.73          8.93         8.07 o                         
 -10   5   7          0.02          4.20        16.73 o                         
  -9   5   7        149.23        160.20        25.81 o                         
  -8   5   7          1.96         -7.06         7.29 o                         
  -7   5   7        498.06        557.78        32.44 o                         
  -6   5   7         86.42         81.91        10.88 o                         
  -5   5   7       1044.00       1127.61        33.98 o                         
  -4   5   7          9.95         42.88         9.96 o                         
  -3   5   7       1652.02       1586.95        26.87 o                         
  -2   5   7        415.88        415.49        16.04 o                         
  -1   5   7       2778.46       2853.53        39.17 o                         
   0   5   7       2045.34       2075.08        31.46 o                         
   1   5   7       1574.84       1580.40        34.23 o                         
   2   5   7         55.15         68.70         8.34 o                         
   3   5   7        841.68        828.78        28.84 o                         
   4   5   7        142.73        146.21        13.09 o                         
   5   5   7        657.02        618.91        32.73 o                         
   6   5   7          5.88          3.07         6.36 o                         
   7   5   7         23.12         10.63         9.41 o                         
 -10   6   7         25.05         14.34        30.09 o                         
  -9   6   7          0.92          2.51         8.74 o                         
  -8   6   7         19.27         32.11         9.36 o                         
  -7   6   7         90.97         73.87        13.68 o                         
  -6   6   7        157.29        202.40        15.84 o                         
  -5   6   7        260.70        221.26        15.38 o                         
  -4   6   7       1023.71       1029.74        31.28 o                         
  -3   6   7         44.72         52.05         6.33 o                         
  -2   6   7       1255.35       1218.39        27.19 o                         
  -1   6   7       1193.95       1210.45        26.47 o                         
   0   6   7        848.12        854.39        21.79 o                         
   1   6   7       3136.82       3019.13        70.13 o                         
   2   6   7        455.96        406.76        17.45 o                         
   3   6   7       1323.46       1303.23        33.66 o                         
   4   6   7        167.50        148.77        12.41 o                         
   5   6   7        792.01        807.21        33.90 o                         
   6   6   7         98.08         91.50        16.37 o                         
   7   6   7        288.03        308.34        28.39 o                         
 -10   7   7          0.01          8.23        12.82 o                         
  -9   7   7          4.44          3.79         9.13 o                         
  -8   7   7         43.07         34.20         9.24 o                         
  -7   7   7        179.81        171.16        19.13 o                         
  -6   7   7         51.99         30.05         8.17 o                         
  -5   7   7          4.28          4.80         5.09 o                         
  -4   7   7        892.10        880.64        29.39 o                         
  -3   7   7        247.78        268.39        13.79 o                         
  -2   7   7        513.69        493.35        17.90 o                         
  -1   7   7        301.33        345.09        15.28 o                         
   0   7   7       2834.32       2824.40        40.89 o                         
   1   7   7        225.38        279.01        13.53 o                         
   2   7   7        823.59        786.21        21.04 o                         
   3   7   7         54.24         65.98         9.78 o                         
   4   7   7       1287.98       1286.83        36.28 o                         
   5   7   7          3.29         10.96         5.23 o                         
   6   7   7        430.37        436.97        30.17 o                         
   7   7   7          0.19         -5.21         9.40 o                         
 -10   8   7          1.76         -2.51        13.93 o                         
  -9   8   7         13.70         20.48         9.73 o                         
  -8   8   7          6.31          5.89        11.81 o                         
  -7   8   7          2.13         -0.32         6.51 o                         
  -6   8   7          5.38          3.81         7.09 o                         
  -5   8   7        147.45        129.97        14.96 o                         
  -4   8   7        214.67        188.82        14.72 o                         
  -3   8   7        985.45        971.98        33.37 o                         
  -2   8   7         16.04         22.14         4.67 o                         
  -1   8   7       2752.78       2870.21        45.69 o                         
   0   8   7        103.06        107.60         9.18 o                         
   1   8   7       2328.20       2294.50        40.59 o                         
   2   8   7          0.68          8.53         4.25 o                         
   3   8   7       2192.64       2153.32        44.92 o                         
   4   8   7        286.74        252.55        16.33 o                         
   5   8   7        789.85        806.01        30.82 o                         
   6   8   7         39.45         21.48        10.46 o                         
   7   8   7        552.93        615.96        47.41 o                         
 -10   9   7          0.25         24.61        18.95 o                         
  -9   9   7          5.79         -1.38        14.69 o                         
  -8   9   7          3.30          1.90         6.85 o                         
  -7   9   7        254.42        261.96        24.90 o                         
  -6   9   7         60.00         38.52         7.68 o                         
  -5   9   7         41.77         36.73         8.10 o                         
  -4   9   7        373.69        374.29        19.85 o                         
  -3   9   7        968.18        912.16        31.77 o                         
  -2   9   7        686.41        730.30        24.93 o                         
  -1   9   7        443.74        429.21        17.60 o                         
   0   9   7        959.95        927.03        23.40 o                         
   1   9   7        958.67        871.34        25.34 o                         
   2   9   7        387.95        376.79        16.99 o                         
   3   9   7       1087.88       1066.95        40.75 o                         
   4   9   7       1177.32       1129.58        34.90 o                         
   5   9   7        222.47        190.85        16.20 o                         
   6   9   7        178.59        155.37        19.91 o                         
   7   9   7         37.40         37.18        11.16 o                         
 -10  10   7         17.19        -16.56        28.55 o                         
  -9  10   7          0.22         -4.32         8.78 o                         
  -8  10   7        135.02        135.94        19.67 o                         
  -7  10   7          1.93         48.92        13.13 o                         
  -6  10   7        477.32        463.86        31.02 o                         
  -5  10   7         30.53         38.77         9.69 o                         
  -4  10   7       1017.18       1118.29        42.27 o                         
  -3  10   7        385.28        375.28        19.78 o                         
  -2  10   7       2108.40       2198.43        39.49 o                         
  -1  10   7        355.35        355.81        16.70 o                         
   0  10   7       1291.04       1343.57        28.92 o                         
   1  10   7        736.07        682.64        23.26 o                         
   2  10   7        484.26        472.60        19.65 o                         
   3  10   7        903.28        854.04        31.94 o                         
   4  10   7        250.19        244.48        18.15 o                         
   5  10   7        214.41        198.80        17.47 o                         
   6  10   7        171.99        143.43        18.41 o                         
   7  10   7         14.42         -7.86         9.79 o                         
  -9  11   7         72.42         41.68        15.63 o                         
  -8  11   7          1.04          9.98        11.60 o                         
  -7  11   7        276.68        308.33        27.32 o                         
  -6  11   7         35.30         38.07        10.63 o                         
  -5  11   7        955.65       1112.52        45.48 o                         
  -4  11   7          9.61         44.87        13.06 o                         
  -3  11   7       1196.38       1221.89        50.57 o                         
  -2  11   7         26.11         41.89         6.98 o                         
  -1  11   7       2348.54       2426.75        39.24 o                         
   0  11   7          0.61         53.79         7.75 o                         
   1  11   7       1637.16       1624.05        36.70 o                         
   2  11   7         12.24         19.34         5.22 o                         
   3  11   7       1019.60       1025.05        31.42 o                         
   4  11   7        166.56        140.77        15.80 o                         
   5  11   7        215.24        163.10        17.77 o                         
   6  11   7         20.68         -6.33         8.02 o                         
   7  11   7         25.22          1.47         9.78 o                         
  -9  12   7          0.18        -10.12        11.92 o                         
  -8  12   7         65.80         74.16        16.24 o                         
  -7  12   7         23.68         31.29        10.27 o                         
  -6  12   7        175.17        178.22        20.11 o                         
  -5  12   7         17.76         36.10        13.30 o                         
  -4  12   7        549.73        597.23        32.83 o                         
  -3  12   7         11.48         29.22         7.06 o                         
  -2  12   7        681.03        701.75        23.43 o                         
  -1  12   7          4.22         33.74         6.55 o                         
   0  12   7       3219.55       3352.34        53.53 o                         
   1  12   7        390.02        362.27        17.81 o                         
   2  12   7        538.55        541.19        22.47 o                         
   3  12   7         28.74         32.99         7.66 o                         
   4  12   7        158.17        158.70        17.14 o                         
   5  12   7          0.03         -0.58         8.24 o                         
   6  12   7         85.49         81.21        15.64 o                         
   7  12   7          1.97         14.17        18.17 o                         
  -9  13   7         11.41         -8.76        15.04 o                         
  -8  13   7          1.62         -2.12         8.72 o                         
  -7  13   7         54.92         58.79        11.32 o                         
  -6  13   7         15.90         16.54         8.09 o                         
  -5  13   7        200.04        220.93        22.45 o                         
  -4  13   7          2.43         17.71         6.76 o                         
  -3  13   7        363.06        396.64        26.54 o                         
  -2  13   7        154.11        142.92        11.06 o                         
  -1  13   7        468.22        484.88        18.67 o                         
   0  13   7        154.33        163.23        13.28 o                         
   1  13   7        121.06        105.69         9.90 o                         
   2  13   7         12.14          8.50         4.53 o                         
   3  13   7        167.62        156.20        16.78 o                         
   4  13   7         47.21         38.58         9.27 o                         
   5  13   7         42.67         20.72        12.02 o                         
   6  13   7         80.73         59.33        16.42 o                         
   7  13   7         94.60         70.68        18.43 o                         
  -9  14   7          0.01          9.65        12.62 o                         
  -8  14   7          3.69         -4.02         8.18 o                         
  -7  14   7          4.40         -1.90        13.95 o                         
  -6  14   7          6.28         12.29        11.60 o                         
  -5  14   7         44.27         28.74        10.71 o                         
  -4  14   7          8.13         15.53         6.94 o                         
  -3  14   7        149.73        153.17        17.14 o                         
  -2  14   7         89.35        104.23         9.76 o                         
  -1  14   7        136.64        124.79         9.53 o                         
   0  14   7         16.71         11.78         4.71 o                         
   1  14   7         30.85         21.23         6.51 o                         
   2  14   7         25.98         23.93         5.88 o                         
   3  14   7        309.24        291.59        23.50 o                         
   4  14   7         10.45          8.08         6.57 o                         
   5  14   7        250.83        249.79        30.70 o                         
   6  14   7         15.13        -19.15        19.15 o                         
   7  14   7         39.88          8.62        14.49 o                         
  -8  15   7          0.03        -11.49        11.49 o                         
  -7  15   7          4.31          1.25         8.47 o                         
  -6  15   7         14.54         19.88         9.98 o                         
  -5  15   7         49.37         56.82        12.38 o                         
  -4  15   7         13.98          5.31         6.11 o                         
  -3  15   7          1.46         12.11         8.25 o                         
  -2  15   7        307.32        335.33        19.88 o                         
  -1  15   7         45.64         43.76         6.21 o                         
   0  15   7          2.19         -5.49         5.49 o                         
   1  15   7          3.46         15.15         5.22 o                         
   2  15   7        369.04        345.19        21.95 o                         
   3  15   7         20.27         15.33         7.69 o                         
   4  15   7        117.50         78.70        20.58 o                         
   5  15   7        160.43        144.64        24.01 o                         
   6  15   7         99.53         75.54        27.22 o                         
  -8  16   7          0.05         -5.87        11.88 o                         
  -7  16   7          0.02         -0.23         8.26 o                         
  -6  16   7         13.49         17.15        10.66 o                         
  -5  16   7          4.12          6.62         7.93 o                         
  -4  16   7         17.47         33.31        10.85 o                         
  -3  16   7        304.96        300.51        24.72 o                         
  -2  16   7         27.40         39.38         9.92 o                         
  -1  16   7        245.41        234.95        15.90 o                         
   0  16   7         37.82         20.55         7.49 o                         
   1  16   7        899.72        897.38        32.03 o                         
   2  16   7        162.48        154.80        14.69 o                         
   3  16   7        228.53        226.74        19.62 o                         
   4  16   7         66.58         54.43        18.08 o                         
   5  16   7        219.46        213.51        34.85 o                         
   6  16   7         82.16         60.60        21.45 o                         
  -8  17   7          0.54          3.12        10.09 o                         
  -7  17   7         24.41          4.48        11.24 o                         
  -6  17   7          0.15         -1.18         7.70 o                         
  -5  17   7         84.47         75.37        14.45 o                         
  -4  17   7         85.59         70.62        14.04 o                         
  -3  17   7         23.49         39.37         9.17 o                         
  -2  17   7         77.21         64.80        11.84 o                         
  -1  17   7        339.43        324.08        19.04 o                         
   0  17   7         37.53         34.43         6.96 o                         
   1  17   7        343.92        306.54        19.50 o                         
   2  17   7        265.30        259.12        18.55 o                         
   3  17   7        107.99        101.98        12.96 o                         
   4  17   7        320.46        302.48        27.94 o                         
   5  17   7         44.58         45.64        16.85 o                         
   6  17   7         60.81         69.09        22.05 o                         
  -8  18   7         14.45        -17.81        17.94 o                         
  -7  18   7          7.65         -0.43        12.98 o                         
  -6  18   7         42.97         42.48        11.67 o                         
  -5  18   7         30.73         27.98        10.69 o                         
  -4  18   7         89.19         89.58        15.06 o                         
  -3  18   7         57.87         28.00        11.66 o                         
  -2  18   7        384.64        447.30        30.74 o                         
  -1  18   7         72.63         72.26        10.65 o                         
   0  18   7        263.95        257.69        16.40 o                         
   1  18   7         79.77         42.73         7.50 o                         
   2  18   7         97.60         98.88        12.60 o                         
   3  18   7        122.37        104.97        16.22 o                         
   4  18   7         55.90         54.39        15.67 o                         
   5  18   7         26.25         61.09        19.56 o                         
   6  18   7         18.42          8.16        13.06 o                         
  -7  19   7         41.83         19.11        12.37 o                         
  -6  19   7          5.16          0.18         9.49 o                         
  -5  19   7         79.44         80.23        15.41 o                         
  -4  19   7          2.45          4.59         9.70 o                         
  -3  19   7        161.51        168.61        20.81 o                         
  -2  19   7         10.57         18.35        10.54 o                         
  -1  19   7         97.26        112.39        16.51 o                         
   0  19   7         10.39         -5.80         8.39 o                         
   1  19   7        163.40        149.63        14.54 o                         
   2  19   7          8.11         17.68         7.84 o                         
   3  19   7         29.58         16.59        10.91 o                         
   4  19   7          0.88         12.14        25.56 o                         
   5  19   7         40.64         15.13        28.74 o                         
  -7  20   7          0.40          8.64        12.92 o                         
  -6  20   7         18.60         26.12        16.98 o                         
  -5  20   7          4.47          3.54         8.31 o                         
  -4  20   7         45.84         50.95        13.30 o                         
  -3  20   7          3.15         17.52        10.10 o                         
  -2  20   7         23.00         32.65         9.19 o                         
  -1  20   7          6.15         14.10        10.98 o                         
   0  20   7        107.31         95.48        14.60 o                         
   1  20   7          3.35         -7.40         7.40 o                         
   2  20   7        120.65        122.68        20.52 o                         
   3  20   7         14.97         11.63        10.45 o                         
   4  20   7         19.59         11.97        12.48 o                         
   5  20   7          3.36         23.70        22.77 o                         
  -6  21   7          0.05         -8.84        11.81 o                         
  -5  21   7         35.72         52.14        14.89 o                         
  -4  21   7          5.09         13.34        10.91 o                         
  -3  21   7         39.42         50.69        13.88 o                         
  -2  21   7         10.58         15.44        10.26 o                         
  -1  21   7         15.57         32.64        13.06 o                         
   0  21   7          0.33        -11.57        11.57 o                         
   1  21   7         19.04         18.86         8.69 o                         
   2  21   7          8.44         15.73        12.86 o                         
   3  21   7          0.40        -12.88        15.21 o                         
   4  21   7         14.08         23.33        19.45 o                         
  -6  22   7          0.01        -11.73        21.25 o                         
  -5  22   7         11.73          9.03        11.16 o                         
  -4  22   7         19.15         16.07        11.34 o                         
  -3  22   7         20.63         34.61        11.49 o                         
  -2  22   7          2.59          7.11        10.09 o                         
  -1  22   7         66.13         82.51        18.27 o                         
   0  22   7          2.96         14.07        11.02 o                         
   1  22   7         12.88         16.98        16.98 o                         
   2  22   7          0.02        -26.22        26.22 o                         
  -5  23   7          2.36          0.21        13.70 o                         
  -4  23   7         30.09         36.18        18.90 o                         
  -3  23   7          0.09          1.93        10.63 o                         
  -2  23   7          0.49         22.58        11.29 o                         
  -1  23   7          2.92          2.40         9.23 o                         
   0  23   7         46.19         52.53        30.98 o                         
   1  23   7         16.01         22.77        17.54 o                         
  -4  24   7         11.13         20.52        16.82 o                         
  -3  24   7         20.86         47.24        18.05 o                         
  -2  24   7         12.94         20.58        14.74 o                         
  -1  24   7         18.94         -4.76        17.17 o                         
   0  24   7         23.52         13.62        14.37 o                         
   1  24   7         32.60         59.01        26.40 o                         
  -3  25   7         22.28          7.51        14.74 o                         
  -2  25   7          0.05        -11.29        23.47 o                         
  -1  25   7         10.14         15.39        24.59 o                         
 -10   0   8         31.22         29.53        18.81 o                         
  -8   0   8        216.95        236.44        32.04 o                         
  -6   0   8        211.22        240.42        24.93 o                         
  -4   0   8        140.29        156.40        16.66 o                         
  -2   0   8       1199.45       1065.34        42.05 o                         
   0   0   8       1865.92       1881.19        66.69 o                         
   2   0   8         47.63         29.57         8.78 o                         
   4   0   8         12.06         -5.74         8.90 o                         
   6   0   8          3.73         16.53        10.57 o                         
 -10   1   8          1.76         12.48        10.25 o                         
  -9   1   8         15.23          9.55        15.29 o                         
  -8   1   8         26.34         19.80         8.75 o                         
  -7   1   8        220.48        255.03        18.79 o                         
  -6   1   8        167.69        136.51        11.38 o                         
  -5   1   8        620.72        667.47        22.95 o                         
  -4   1   8        407.14        364.07        16.08 o                         
  -3   1   8         10.81         27.11         5.19 o                         
  -2   1   8        926.95        933.00        26.60 o                         
  -1   1   8        642.41        585.99        27.68 o                         
   0   1   8        552.34        566.32        20.62 o                         
   1   1   8        251.25        225.56        15.40 o                         
   2   1   8        838.04        869.47        28.48 o                         
   3   1   8          9.22          6.33         5.42 o                         
   4   1   8        757.66        756.45        29.42 o                         
   5   1   8         29.06         33.32         6.31 o                         
   6   1   8        145.33        132.72        13.66 o                         
   7   1   8          4.34         -2.99        14.80 o                         
 -10   2   8         18.72         12.09        12.58 o                         
  -9   2   8         16.09         -1.03         7.43 o                         
  -8   2   8         55.86         62.58        11.34 o                         
  -7   2   8        435.14        400.38        23.44 o                         
  -6   2   8        315.68        355.12        20.54 o                         
  -5   2   8        595.58        557.12        20.81 o                         
  -4   2   8        465.21        452.78        18.51 o                         
  -3   2   8       2406.85       2335.16        39.29 o                         
  -2   2   8        673.46        646.05        21.59 o                         
  -1   2   8       4247.07       4187.72       102.03 o                         
   0   2   8        291.67        346.71        24.43 o                         
   1   2   8       2850.78       2893.64        49.12 o                         
   2   2   8         74.03        136.39        12.76 o                         
   3   2   8        576.72        616.28        25.52 o                         
   4   2   8          9.92         13.19         6.83 o                         
   5   2   8        482.84        489.48        25.41 o                         
   6   2   8         31.51         28.37         8.13 o                         
   7   2   8        176.93        189.44        19.66 o                         
 -10   3   8         25.07          2.55        19.01 o                         
  -9   3   8          3.33         12.85         9.35 o                         
  -8   3   8        115.01         91.19        15.14 o                         
  -7   3   8          0.75         21.88         5.78 o                         
  -6   3   8        205.97        199.63        14.63 o                         
  -5   3   8        125.56        153.64        10.90 o                         
  -4   3   8       1287.92       1251.87        28.26 o                         
  -3   3   8        474.81        529.27        19.31 o                         
  -2   3   8       1788.04       1651.23        29.32 o                         
  -1   3   8        623.54        671.87        32.10 o                         
   0   3   8       7410.01       7693.48        93.89 o                         
   1   3   8         15.20         97.46        14.41 o                         
   2   3   8       3561.97       3674.41        64.01 o                         
   3   3   8        387.60        375.01        22.06 o                         
   4   3   8       2206.28       2394.31        73.77 o                         
   5   3   8        120.40        105.45        11.64 o                         
   6   3   8        880.45        917.21        37.54 o                         
   7   3   8          1.13          2.29         9.04 o                         
 -10   4   8          0.34        -17.79        17.79 o                         
  -9   4   8         23.29         21.72        11.69 o                         
  -8   4   8         23.31          2.43         7.59 o                         
  -7   4   8        214.42        172.04        14.17 o                         
  -6   4   8         37.79         33.99         6.39 o                         
  -5   4   8        928.43        905.20        29.23 o                         
  -4   4   8         86.62        110.78         9.32 o                         
  -3   4   8       1582.95       1551.87        27.85 o                         
  -2   4   8         11.57         37.40         5.95 o                         
  -1   4   8       4579.96       4371.83        48.69 o                         
   0   4   8          5.37        122.36        13.18 o                         
   1   4   8       3594.61       3579.27        64.28 o                         
   2   4   8         93.00        135.79        16.89 o                         
   3   4   8       1577.92       1646.95        50.10 o                         
   4   4   8         13.52         45.76         9.80 o                         
   5   4   8       1053.19       1104.40        59.08 o                         
   6   4   8          6.50         22.30         8.54 o                         
   7   4   8        412.17        397.76        38.44 o                         
 -10   5   8         10.07         37.10        18.52 o                         
  -9   5   8          0.07          4.45        10.45 o                         
  -8   5   8         12.70         -0.82         6.31 o                         
  -7   5   8         38.73         35.52         9.93 o                         
  -6   5   8        236.11        240.77        17.65 o                         
  -5   5   8         21.45         45.59         8.14 o                         
  -4   5   8        681.93        699.20        22.75 o                         
  -3   5   8        585.11        548.65        25.15 o                         
  -2   5   8       2360.19       2353.92        38.93 o                         
  -1   5   8        201.08        208.90        12.02 o                         
   0   5   8       2732.80       2735.95        52.58 o                         
   1   5   8        829.66        813.85        25.94 o                         
   2   5   8       3241.93       3285.88        54.10 o                         
   3   5   8         54.27         66.39        10.24 o                         
   4   5   8       1883.91       1909.01        57.65 o                         
   5   5   8         97.94         73.82        11.76 o                         
   6   5   8        845.51        860.63        38.85 o                         
   7   5   8         12.02          0.52         8.19 o                         
 -10   6   8          5.09          9.52        18.84 o                         
  -9   6   8         13.53          4.62         8.85 o                         
  -8   6   8        173.30        172.04        20.56 o                         
  -7   6   8         95.09         98.41        15.88 o                         
  -6   6   8        193.15        207.56        16.86 o                         
  -5   6   8        387.92        378.54        20.81 o                         
  -4   6   8        587.23        598.62        21.05 o                         
  -3   6   8       1706.39       1712.70        30.45 o                         
  -2   6   8        378.24        385.82        16.38 o                         
  -1   6   8        724.07        717.28        21.54 o                         
   0   6   8       1889.40       1817.67        38.14 o                         
   1   6   8       1737.50       1717.77        38.43 o                         
   2   6   8        482.65        474.08        21.30 o                         
   3   6   8        723.56        739.39        28.70 o                         
   4   6   8         16.44         23.34         9.12 o                         
   5   6   8        140.04        117.24        15.46 o                         
   6   6   8          6.80         11.62         8.26 o                         
   7   6   8        112.10        105.21        17.75 o                         
 -10   7   8          0.32          1.28        13.58 o                         
  -9   7   8         82.39         85.17        19.63 o                         
  -8   7   8          0.34         11.20         7.76 o                         
  -7   7   8        308.65        329.46        27.24 o                         
  -6   7   8         85.84         98.44        15.66 o                         
  -5   7   8        474.21        487.81        23.88 o                         
  -4   7   8        198.07        213.64        15.64 o                         
  -3   7   8        375.72        404.33        17.43 o                         
  -2   7   8        268.75        263.21        13.73 o                         
  -1   7   8        780.05        836.96        23.58 o                         
   0   7   8        126.85        154.19        10.30 o                         
   1   7   8        273.66        266.58        15.75 o                         
   2   7   8        262.59        219.20        14.59 o                         
   3   7   8          7.00         11.95         9.08 o                         
   4   7   8        384.01        359.78        25.35 o                         
   5   7   8         29.48          9.82         6.23 o                         
   6   7   8          2.27         -7.87         7.87 o                         
   7   7   8          0.76         -4.42         8.52 o                         
 -10   8   8         30.47         25.37        18.42 o                         
  -9   8   8          0.56          0.23        18.59 o                         
  -8   8   8         65.78        114.71        18.79 o                         
  -7   8   8          1.58          3.37         6.62 o                         
  -6   8   8        493.60        537.73        32.27 o                         
  -5   8   8        113.30         99.59        11.76 o                         
  -4   8   8        647.73        720.46        32.95 o                         
  -3   8   8        184.51        172.32        11.64 o                         
  -2   8   8        601.64        631.17        21.70 o                         
  -1   8   8        144.61        136.21        10.30 o                         
   0   8   8        270.77        251.89        12.92 o                         
   1   8   8          4.57          9.74         4.36 o                         
   2   8   8        137.60         99.89         8.93 o                         
   3   8   8         45.64         28.99         5.46 o                         
   4   8   8         54.05         32.02         6.40 o                         
   5   8   8          6.62         -6.78         6.78 o                         
   6   8   8          0.10        -10.31        10.31 o                         
   7   8   8          0.93         -9.14         9.14 o                         
 -10   9   8          0.05          3.66        43.81 o                         
  -9   9   8          8.25        -10.45        11.17 o                         
  -8   9   8         20.77          8.61        10.77 o                         
  -7   9   8          9.93          9.29         8.84 o                         
  -6   9   8        253.51        229.13        22.53 o                         
  -5   9   8         27.17         55.90        11.81 o                         
  -4   9   8         15.90         36.87         7.82 o                         
  -3   9   8        595.75        604.10        21.71 o                         
  -2   9   8        333.80        311.65        15.65 o                         
  -1   9   8        263.46        271.88        14.92 o                         
   0   9   8        600.31        591.99        20.88 o                         
   1   9   8         73.04         76.94         8.51 o                         
   2   9   8       1122.55       1069.46        31.45 o                         
   3   9   8        142.21        103.44        10.40 o                         
   4   9   8        341.57        358.20        22.66 o                         
   5   9   8          0.08         -6.97         7.33 o                         
   6   9   8        223.59        230.45        34.15 o                         
   7   9   8         47.61         32.54        22.58 o                         
  -9  10   8         20.43         11.74        13.79 o                         
  -8  10   8         28.89         27.97         9.14 o                         
  -7  10   8         13.40         11.17         7.08 o                         
  -6  10   8          0.36         27.08         9.08 o                         
  -5  10   8        363.91        445.99        29.23 o                         
  -4  10   8        145.24        145.08        13.58 o                         
  -3  10   8        537.00        560.07        21.10 o                         
  -2  10   8         10.89         58.30        10.05 o                         
  -1  10   8       1367.02       1371.61        32.88 o                         
   0  10   8         15.99         63.76         8.87 o                         
   1  10   8        940.68        911.20        25.12 o                         
   2  10   8         40.69         59.07         9.10 o                         
   3  10   8       1372.07       1301.71        37.22 o                         
   4  10   8         18.40         25.14         7.47 o                         
   5  10   8        301.00        312.03        26.32 o                         
   6  10   8         15.53          5.40         8.65 o                         
   7  10   8        205.24        216.26        29.50 o                         
  -9  11   8          0.17         13.32        12.83 o                         
  -8  11   8         20.00         10.08         8.26 o                         
  -7  11   8          1.51          1.17         8.79 o                         
  -6  11   8         50.55         43.29        11.23 o                         
  -5  11   8         19.28         41.43        12.10 o                         
  -4  11   8        388.54        416.91        27.71 o                         
  -3  11   8         39.34         75.02        11.19 o                         
  -2  11   8       1594.98       1653.33        36.94 o                         
  -1  11   8        448.07        426.13        19.28 o                         
   0  11   8       1644.18       1679.96        34.71 o                         
   1  11   8         16.02         50.14         7.97 o                         
   2  11   8       1673.32       1617.96        41.09 o                         
   3  11   8        225.02        228.20        16.83 o                         
   4  11   8        755.94        714.92        32.97 o                         
   5  11   8          2.64          4.98         8.21 o                         
   6  11   8        709.71        747.70        44.70 o                         
   7  11   8         61.47         36.60        29.98 o                         
  -9  12   8         13.35         23.83        14.94 o                         
  -8  12   8          0.67         -7.23         7.23 o                         
  -7  12   8         59.99         67.14        13.88 o                         
  -6  12   8          3.94          1.99         5.99 o                         
  -5  12   8        479.07        493.17        32.54 o                         
  -4  12   8         12.42         24.59         9.53 o                         
  -3  12   8       1030.37       1029.07        38.76 o                         
  -2  12   8         94.17        105.08        10.32 o                         
  -1  12   8        583.47        615.03        23.29 o                         
   0  12   8        954.01        947.17        27.11 o                         
   1  12   8       1264.85       1353.76        32.67 o                         
   2  12   8         68.58         93.31        11.01 o                         
   3  12   8        733.32        751.74        29.66 o                         
   4  12   8         45.74         41.85        12.03 o                         
   5  12   8        261.50        226.90        35.89 o                         
   6  12   8         84.72         99.28        17.27 o                         
   7  12   8         26.61         12.04         9.89 o                         
  -9  13   8          2.95         -6.77        11.76 o                         
  -8  13   8         26.21         27.78         9.97 o                         
  -7  13   8          7.41          2.90         7.40 o                         
  -6  13   8        117.39        102.94        16.03 o                         
  -5  13   8         53.20         66.81        13.93 o                         
  -4  13   8        348.62        343.54        26.60 o                         
  -3  13   8        206.28        183.83        19.13 o                         
  -2  13   8        281.99        278.48        16.00 o                         
  -1  13   8         50.14         50.71         7.65 o                         
   0  13   8        809.21        867.80        26.33 o                         
   1  13   8          5.72          6.81         5.00 o                         
   2  13   8        732.40        777.50        32.42 o                         
   3  13   8         81.60         70.34        11.91 o                         
   4  13   8        367.56        384.23        28.20 o                         
   5  13   8         51.83         54.04        11.45 o                         
   6  13   8          6.49         -9.27         9.27 o                         
   7  13   8          7.02          1.21        22.16 o                         
  -9  14   8          9.30          8.75        12.08 o                         
  -8  14   8         10.39         -5.51        11.00 o                         
  -7  14   8          4.02          0.72         8.69 o                         
  -6  14   8        108.16        139.11        20.01 o                         
  -5  14   8         28.15         28.28         9.24 o                         
  -4  14   8         49.25         56.53        11.74 o                         
  -3  14   8        100.32        119.61        15.04 o                         
  -2  14   8        139.00        134.78        11.08 o                         
  -1  14   8        194.00        207.94        14.51 o                         
   0  14   8         12.69         10.45         4.05 o                         
   1  14   8          6.03          3.43         4.04 o                         
   2  14   8        192.22        154.75        14.87 o                         
   3  14   8        188.46        169.01        18.12 o                         
   4  14   8         22.64         13.56         8.04 o                         
   5  14   8         94.71         90.22        18.90 o                         
   6  14   8          4.03         -6.51        10.52 o                         
  -8  15   8          0.02        -10.88        10.88 o                         
  -7  15   8          8.27         13.44        11.05 o                         
  -6  15   8          0.89          4.22         7.83 o                         
  -5  15   8         11.52          3.77         6.88 o                         
  -4  15   8          3.60          7.96         7.97 o                         
  -3  15   8         58.22         78.19        12.89 o                         
  -2  15   8         64.37         44.33        10.51 o                         
  -1  15   8        125.77        114.52         9.70 o                         
   0  15   8          3.40          3.73         6.84 o                         
   1  15   8         61.42         51.67         7.92 o                         
   2  15   8         19.24         12.68         7.12 o                         
   3  15   8          4.87          4.80         6.68 o                         
   4  15   8          6.95         -6.28        11.34 o                         
   5  15   8          4.09         -8.62         8.62 o                         
   6  15   8         18.50          8.00        11.28 o                         
  -8  16   8          9.60         -0.52        10.56 o                         
  -7  16   8          0.48          6.41         9.09 o                         
  -6  16   8         46.50         57.06        20.08 o                         
  -5  16   8         29.91         22.56        10.48 o                         
  -4  16   8         97.68        105.97        16.88 o                         
  -3  16   8         78.60         66.82        17.21 o                         
  -2  16   8        107.69        113.82        16.36 o                         
  -1  16   8         10.32          8.73         4.10 o                         
   0  16   8          2.88         -2.67         4.56 o                         
   1  16   8          6.89          5.16         4.16 o                         
   2  16   8          3.30         22.84         8.87 o                         
   3  16   8          2.03          5.08         7.42 o                         
   4  16   8         11.66         11.95         9.92 o                         
   5  16   8          1.54         -2.89        10.85 o                         
   6  16   8         12.01        -12.93        13.37 o                         
  -8  17   8          6.15         -1.40        15.22 o                         
  -7  17   8          0.15          0.83        10.17 o                         
  -6  17   8          5.11         10.72         8.23 o                         
  -5  17   8         43.65         47.82        12.74 o                         
  -4  17   8        104.96        107.07        17.52 o                         
  -3  17   8         48.67         38.83        10.62 o                         
  -2  17   8         46.93         55.45        12.07 o                         
  -1  17   8          8.21         10.59         4.06 o                         
   0  17   8         34.18         23.89         6.26 o                         
   1  17   8          0.00         -5.24         5.24 o                         
   2  17   8        158.38        201.28        20.97 o                         
   3  17   8         18.29          4.07         7.18 o                         
   4  17   8        120.17        140.42        22.96 o                         
   5  17   8          4.55         18.46        12.88 o                         
  -7  18   8         35.91         39.89        12.25 o                         
  -6  18   8         18.48         13.59         9.10 o                         
  -5  18   8         12.16         23.49         8.39 o                         
  -4  18   8         11.17         17.84        10.79 o                         
  -3  18   8         60.18         72.07        15.00 o                         
  -2  18   8          6.57         11.53         9.06 o                         
  -1  18   8        107.19        110.73        16.63 o                         
   0  18   8         10.97         17.66         4.23 o                         
   1  18   8        192.82        174.75        16.82 o                         
   2  18   8          2.06         11.24         9.18 o                         
   3  18   8        182.23        196.81        21.53 o                         
   4  18   8         38.28         13.24        24.05 o                         
   5  18   8         57.43         68.97        21.54 o                         
  -7  19   8          0.01        -10.19        10.28 o                         
  -6  19   8         10.90         12.31        10.85 o                         
  -5  19   8          0.07         22.79        12.22 o                         
  -4  19   8         79.01         82.86        15.00 o                         
  -3  19   8         21.04         31.94         8.78 o                         
  -2  19   8        204.79        218.46        23.38 o                         
  -1  19   8          0.06          7.61         6.26 o                         
   0  19   8        164.15        145.72        17.39 o                         
   1  19   8         23.78         20.78         6.75 o                         
   2  19   8        201.57        211.03        20.31 o                         
   3  19   8         22.96         15.72         9.17 o                         
   4  19   8        159.21        166.53        32.41 o                         
   5  19   8         22.93         35.36        31.49 o                         
  -7  20   8          2.68         34.06        24.21 o                         
  -6  20   8          0.31         -5.43        24.62 o                         
  -5  20   8         51.20         43.24        12.47 o                         
  -4  20   8         17.04          1.58        10.17 o                         
  -3  20   8         54.00         64.70        13.73 o                         
  -2  20   8         41.52         32.53        11.02 o                         
  -1  20   8        146.58        191.53        25.64 o                         
   0  20   8         16.31         38.47        16.58 o                         
   1  20   8         93.22        102.66        19.17 o                         
   2  20   8         16.95         16.15        10.92 o                         
   3  20   8         91.05         99.00        22.88 o                         
   4  20   8         24.95         62.65        29.25 o                         
  -6  21   8          7.20         -7.40        21.76 o                         
  -5  21   8         22.84         29.00        10.04 o                         
  -4  21   8         17.43         17.86         9.57 o                         
  -3  21   8         24.71         31.91        11.76 o                         
  -2  21   8         59.08         69.62        16.82 o                         
  -1  21   8          8.43         20.25        10.60 o                         
   0  21   8         75.68         88.68        20.66 o                         
   1  21   8         22.02         33.59        24.45 o                         
   2  21   8         43.30         89.43        30.04 o                         
   3  21   8         16.05         49.36        23.93 o                         
  -5  22   8          4.25         -0.08        12.38 o                         
  -4  22   8         43.70         47.48        16.01 o                         
  -3  22   8          1.75         18.15        11.97 o                         
  -2  22   8          6.21         -3.09        23.84 o                         
  -1  22   8          6.38         -1.14        10.20 o                         
   0  22   8          1.24         -6.96        10.02 o                         
   1  22   8          4.92         24.35        21.18 o                         
  -5  23   8          0.50         44.23        21.90 o                         
  -4  23   8          7.37         15.71        12.42 o                         
  -3  23   8         10.80          4.11        11.10 o                         
  -2  23   8          0.44        -16.19        16.19 o                         
  -1  23   8          8.74         11.97        12.97 o                         
   0  23   8          0.17          5.50        16.37 o                         
  -3  24   8          3.58          8.77        28.32 o                         
  -2  24   8          1.29          5.64        15.53 o                         
  -1  24   8          1.34         -8.58        19.97 o                         
  -9   0   9         44.73         33.31        20.53 o                         
  -7   0   9        119.41        136.54        23.91 o                         
  -5   0   9       1467.44       1404.78        49.42 o                         
  -3   0   9       2558.90       2501.29        60.65 o                         
  -1   0   9       4130.83       4145.36        79.64 o                         
   1   0   9       2687.30       2807.37        73.01 o                         
   3   0   9       5598.17       5500.73       139.28 o                         
   5   0   9        986.32        982.95        54.63 o                         
   7   0   9        120.00        136.53        35.15 o                         
 -10   1   9         29.10         22.49        14.44 o                         
  -9   1   9          4.91          2.28         7.93 o                         
  -8   1   9        110.65        110.24        17.41 o                         
  -7   1   9         22.59         19.59        10.50 o                         
  -6   1   9        827.02        765.35        27.26 o                         
  -5   1   9         15.16         74.19        10.26 o                         
  -4   1   9       1715.15       1729.09        43.74 o                         
  -3   1   9        341.51        405.74        24.90 o                         
  -2   1   9       4818.23       4422.99       107.99 o                         
  -1   1   9          0.08         81.19        11.95 o                         
   0   1   9       2703.09       2768.75        48.65 o                         
   1   1   9        175.97        239.90        17.21 o                         
   2   1   9       3137.68       3382.45        59.02 o                         
   3   1   9        847.41        942.91        34.12 o                         
   4   1   9        377.05        391.90        22.37 o                         
   5   1   9         11.25         11.86         7.54 o                         
   6   1   9        376.63        353.87        24.64 o                         
   7   1   9          3.52         24.53        13.48 o                         
 -10   2   9          2.08         22.35        12.85 o                         
  -9   2   9         67.17         57.24        15.21 o                         
  -8   2   9         24.36         24.05         7.92 o                         
  -7   2   9         83.05         83.85        10.88 o                         
  -6   2   9          4.37         21.25        13.34 o                         
  -5   2   9        416.19        459.54        19.99 o                         
  -4   2   9          9.31         48.60        18.92 o                         
  -3   2   9        892.37        888.61        30.65 o                         
  -2   2   9        124.00        166.68        20.83 o                         
  -1   2   9        558.81        575.76        18.94 o                         
   0   2   9         16.85         47.99         7.90 o                         
   1   2   9       1601.71       1679.59        40.24 o                         
   2   2   9        443.15        472.39        23.32 o                         
   3   2   9        732.92        773.47        30.10 o                         
   4   2   9        180.88        185.54        15.87 o                         
   5   2   9        526.23        504.89        27.45 o                         
   6   2   9        135.25        146.35        15.49 o                         
   7   2   9        118.70        116.01        21.41 o                         
 -10   3   9          0.49         -5.25        14.22 o                         
  -9   3   9         13.14          8.05        10.91 o                         
  -8   3   9         27.51         11.87         8.85 o                         
  -7   3   9         25.58         20.94         6.05 o                         
  -6   3   9        102.65         63.38         8.49 o                         
  -5   3   9         45.98         58.18        13.68 o                         
  -4   3   9         90.78         65.96         9.86 o                         
  -3   3   9        189.77        163.23        11.72 o                         
  -2   3   9        527.34        531.76        16.90 o                         
  -1   3   9        115.19        103.93         8.23 o                         
   0   3   9         15.19         15.16         6.97 o                         
   1   3   9         76.75         96.55        10.60 o                         
   2   3   9        204.45        189.82        14.11 o                         
   3   3   9        129.71        148.24        12.80 o                         
   4   3   9         41.30         47.58         9.10 o                         
   5   3   9        142.49        154.01        14.96 o                         
   6   3   9         36.38         21.12        11.99 o                         
   7   3   9         84.76        108.93        20.33 o                         
 -10   4   9          4.70          6.58        15.17 o                         
  -9   4   9         24.95         20.02        12.38 o                         
  -8   4   9          5.73          0.40         9.29 o                         
  -7   4   9          1.04         -6.81         6.81 o                         
  -6   4   9          3.97         -3.22         8.35 o                         
  -5   4   9          4.06          0.46         4.64 o                         
  -4   4   9        146.23        123.46        11.59 o                         
  -3   4   9          0.12         -2.39         4.75 o                         
  -2   4   9         17.96         10.16         4.64 o                         
  -1   4   9         79.00         54.99         5.17 o                         
   0   4   9        268.95        263.45        14.13 o                         
   1   4   9          0.28         -4.57         5.86 o                         
   2   4   9        230.61        257.96        19.89 o                         
   3   4   9         92.00         75.21        11.63 o                         
   4   4   9        229.41        241.31        22.04 o                         
   5   4   9         90.56         67.56        11.15 o                         
   6   4   9         32.94         35.13         8.87 o                         
   7   4   9         12.46         14.52        12.57 o                         
 -10   5   9          9.28        -15.06        17.66 o                         
  -9   5   9          1.85          3.74        14.11 o                         
  -8   5   9         30.93         28.55        21.77 o                         
  -7   5   9         37.56         75.79        14.11 o                         
  -6   5   9        117.98         97.64        11.77 o                         
  -5   5   9          0.20          8.89         5.73 o                         
  -4   5   9       1850.17       1717.05        38.11 o                         
  -3   5   9        323.42        294.57        13.62 o                         
  -2   5   9        536.74        527.85        17.54 o                         
  -1   5   9        173.63        194.13        11.22 o                         
   0   5   9        154.60        126.90        10.24 o                         
   1   5   9         48.59         80.65        11.34 o                         
   2   5   9        499.99        482.11        27.68 o                         
   3   5   9        346.25        342.64        24.97 o                         
   4   5   9        440.89        382.16        27.56 o                         
   5   5   9         62.94         68.36        11.16 o                         
   6   5   9         12.28         -9.03         9.03 o                         
   7   5   9         85.84        119.65        25.00 o                         
 -10   6   9          0.15          1.37        29.69 o                         
  -9   6   9         19.45         48.43        16.92 o                         
  -8   6   9         25.22         14.26         7.29 o                         
  -7   6   9        163.57        168.51        20.19 o                         
  -6   6   9         43.58         76.39        11.24 o                         
  -5   6   9        282.13        305.79        19.89 o                         
  -4   6   9          7.94         97.11        12.26 o                         
  -3   6   9       1271.05       1311.93        35.13 o                         
  -2   6   9         42.39         93.01         9.76 o                         
  -1   6   9       1104.84       1053.35        26.71 o                         
   0   6   9         12.55         55.24         9.47 o                         
   1   6   9       1822.35       1787.71        40.25 o                         
   2   6   9         49.04         71.70        11.61 o                         
   3   6   9       1595.27       1545.42        52.58 o                         
   4   6   9        148.68        151.54        17.50 o                         
   5   6   9        421.94        387.25        28.72 o                         
   6   6   9        112.03        115.71        19.05 o                         
   7   6   9        143.24        134.82        24.36 o                         
 -10   7   9         11.53          1.46        13.06 o                         
  -9   7   9         14.66         34.92        14.67 o                         
  -8   7   9         63.56         38.28        12.24 o                         
  -7   7   9          3.45          7.64         6.91 o                         
  -6   7   9        280.61        308.25        24.83 o                         
  -5   7   9          0.83         34.90        13.31 o                         
  -4   7   9       1397.69       1562.33        47.32 o                         
  -3   7   9          2.66         33.29         6.80 o                         
  -2   7   9       1627.14       1592.05        35.16 o                         
  -1   7   9        154.56        181.70        12.50 o                         
   0   7   9       3329.17       3303.69        57.69 o                         
   1   7   9        117.40        191.36        15.60 o                         
   2   7   9       1214.78       1243.42        44.93 o                         
   3   7   9         62.83         73.51        13.08 o                         
   4   7   9        811.53        805.77        39.87 o                         
   5   7   9         70.50         63.05        13.08 o                         
   6   7   9         97.03         70.41        15.83 o                         
   7   7   9         25.66         35.81        11.31 o                         
 -10   8   9          0.01         14.74        19.64 o                         
  -9   8   9         25.79         26.73        12.21 o                         
  -8   8   9          0.17          9.63         8.56 o                         
  -7   8   9         68.77         60.79        12.21 o                         
  -6   8   9          2.72         40.63        11.92 o                         
  -5   8   9        330.11        352.90        21.61 o                         
  -4   8   9          9.67         73.37        14.67 o                         
  -3   8   9        878.17        857.37        27.07 o                         
  -2   8   9        144.57        182.17        13.13 o                         
  -1   8   9       1662.64       1713.79        36.13 o                         
   0   8   9         66.73        177.28        21.15 o                         
   1   8   9       1953.85       1943.09        44.90 o                         
   2   8   9          0.84         15.67         6.52 o                         
   3   8   9        847.92        838.22        39.03 o                         
   4   8   9         33.14         43.09        11.78 o                         
   5   8   9        555.26        537.60        41.10 o                         
   6   8   9         42.60         28.78        16.35 o                         
   7   8   9        142.90        155.53        29.59 o                         
  -9   9   9          2.09          2.68        10.71 o                         
  -8   9   9         87.50         75.55        15.47 o                         
  -7   9   9          0.04         11.23         6.98 o                         
  -6   9   9        215.93        238.75        23.30 o                         
  -5   9   9         29.63         49.09        11.35 o                         
  -4   9   9        642.38        641.28        28.72 o                         
  -3   9   9          0.94          0.88         6.36 o                         
  -2   9   9        906.48        988.68        29.01 o                         
  -1   9   9        180.18        210.80        13.57 o                         
   0   9   9       1382.45       1452.49        48.43 o                         
   1   9   9         28.41         67.45        13.65 o                         
   2   9   9        255.09        275.17        17.84 o                         
   3   9   9         12.26          6.78         6.86 o                         
   4   9   9        443.56        406.50        29.13 o                         
   5   9   9         10.02         14.72        11.81 o                         
   6   9   9         25.75         32.17        15.75 o                         
   7   9   9          1.83         -0.05         8.99 o                         
  -9  10   9         10.62         14.87        10.74 o                         
  -8  10   9          0.88         13.96         8.35 o                         
  -7  10   9         94.90         87.30        16.04 o                         
  -6  10   9          0.29          4.59         7.64 o                         
  -5  10   9        263.29        269.14        23.97 o                         
  -4  10   9          0.51          9.04         6.28 o                         
  -3  10   9         80.04         95.46         9.37 o                         
  -2  10   9         62.69         53.73         9.06 o                         
  -1  10   9        311.20        313.30        16.57 o                         
   0  10   9         20.98         45.43         8.31 o                         
   1  10   9        349.36        344.05        20.04 o                         
   2  10   9         34.80         33.21        10.76 o                         
   3  10   9        100.15        121.91        15.51 o                         
   4  10   9         79.17         75.81        13.04 o                         
   5  10   9         51.65         33.94        10.19 o                         
   6  10   9          0.22          8.38        12.92 o                         
   7  10   9         47.31         48.31        15.16 o                         
  -9  11   9          0.15         12.23        12.11 o                         
  -8  11   9          5.83          1.85        13.79 o                         
  -7  11   9          9.09          0.99         6.93 o                         
  -6  11   9          5.49         25.06         9.71 o                         
  -5  11   9         26.27         45.63        11.91 o                         
  -4  11   9          2.99         -3.85         6.33 o                         
  -3  11   9          0.15         -1.10         4.99 o                         
  -2  11   9         17.34         25.83         5.25 o                         
  -1  11   9        150.60        154.16        12.06 o                         
   0  11   9         65.97         51.71         7.28 o                         
   1  11   9         59.20         57.81         8.50 o                         
   2  11   9         84.20         75.59         9.01 o                         
   3  11   9          8.97          6.43         5.81 o                         
   4  11   9          7.01         -3.54        10.36 o                         
   5  11   9         78.69         56.67        17.71 o                         
   6  11   9         27.50         11.66        16.22 o                         
  -9  12   9          0.35          3.76        14.94 o                         
  -8  12   9          5.93          6.76         8.26 o                         
  -7  12   9          8.52         20.06         8.50 o                         
  -6  12   9          7.75         -1.49         6.18 o                         
  -5  12   9         19.72         13.67         9.72 o                         
  -4  12   9          0.00         -7.52         7.52 o                         
  -3  12   9          1.52          2.88         4.63 o                         
  -2  12   9          4.47          6.72         4.65 o                         
  -1  12   9        124.26         90.27         9.61 o                         
   0  12   9         80.71         68.60         7.29 o                         
   1  12   9         99.53        101.11        10.44 o                         
   2  12   9         89.44         93.04        10.71 o                         
   3  12   9        134.08        127.43        14.45 o                         
   4  12   9         65.33         74.75        10.74 o                         
   5  12   9         46.56         46.86        14.80 o                         
   6  12   9        119.13        107.06        20.77 o                         
  -9  13   9         10.49         -4.13        31.09 o                         
  -8  13   9          7.81         -9.00         9.00 o                         
  -7  13   9         23.16         46.42        12.30 o                         
  -6  13   9         60.12         41.43        10.27 o                         
  -5  13   9         76.05         62.98        13.12 o                         
  -4  13   9        124.07        101.14        14.72 o                         
  -3  13   9          8.55         14.36        11.30 o                         
  -2  13   9        429.81        420.39        20.32 o                         
  -1  13   9          6.98         10.79         6.58 o                         
   0  13   9        127.80        130.54        11.70 o                         
   1  13   9        129.26        128.38        12.87 o                         
   2  13   9        326.58        298.80        19.12 o                         
   3  13   9         63.97         47.95        11.27 o                         
   4  13   9        104.73         81.64        14.00 o                         
   5  13   9        318.46        325.79        35.01 o                         
   6  13   9        107.50        111.03        22.72 o                         
  -8  14   9          0.11         -7.60        10.58 o                         
  -7  14   9         46.35         60.78        14.61 o                         
  -6  14   9          7.99         15.68         8.78 o                         
  -5  14   9         74.53         56.24        13.03 o                         
  -4  14   9         28.56         32.00         9.89 o                         
  -3  14   9        374.44        387.52        28.31 o                         
  -2  14   9         14.03         30.23         7.78 o                         
  -1  14   9        931.61        931.85        31.25 o                         
   0  14   9        111.62        129.52        12.63 o                         
   1  14   9        757.80        752.90        29.70 o                         
   2  14   9         94.32         86.60        11.15 o                         
   3  14   9        329.92        277.46        24.45 o                         
   4  14   9         30.62         19.26        10.94 o                         
   5  14   9        142.81        129.78        19.47 o                         
   6  14   9         69.54         49.56        12.46 o                         
  -8  15   9         36.45         32.14        18.87 o                         
  -7  15   9          0.49         29.12        13.55 o                         
  -6  15   9        150.87        159.43        22.51 o                         
  -5  15   9          2.44         13.93         9.65 o                         
  -4  15   9        274.14        307.53        27.26 o                         
  -3  15   9         29.82         22.81         9.72 o                         
  -2  15   9        478.00        458.06        25.49 o                         
  -1  15   9         31.27         58.70         9.91 o                         
   0  15   9        864.11        901.54        29.27 o                         
   1  15   9         33.73         43.68         9.02 o                         
   2  15   9        608.81        661.67        32.04 o                         
   3  15   9         41.22         46.40        11.67 o                         
   4  15   9        134.75        144.02        22.33 o                         
   5  15   9          0.28         -3.53        10.82 o                         
   6  15   9         70.39         40.27        11.16 o                         
  -8  16   9          0.10        -18.52        18.52 o                         
  -7  16   9         61.38         69.75        16.41 o                         
  -6  16   9         17.53          7.33         8.66 o                         
  -5  16   9        112.51        127.77        19.82 o                         
  -4  16   9         47.86         46.29        12.06 o                         
  -3  16   9        150.60        146.69        19.11 o                         
  -2  16   9          1.64         30.05         9.17 o                         
  -1  16   9        388.67        413.42        21.94 o                         
   0  16   9          6.18         11.45         6.22 o                         
   1  16   9        160.62        160.74        14.46 o                         
   2  16   9          0.42          7.26         6.78 o                         
   3  16   9        146.52        119.58        16.55 o                         
   4  16   9          7.17         -8.15         8.84 o                         
   5  16   9        114.15        123.54        19.34 o                         
  -8  17   9          3.08          7.79        20.20 o                         
  -7  17   9          0.02          0.42         9.00 o                         
  -6  17   9         30.72         47.69        12.79 o                         
  -5  17   9          5.31          6.16         9.04 o                         
  -4  17   9         12.43         25.28         9.35 o                         
  -3  17   9         12.73         30.56        10.82 o                         
  -2  17   9        131.43        158.77        19.42 o                         
  -1  17   9          0.01          8.04         6.46 o                         
   0  17   9         61.39         77.79        10.13 o                         
   1  17   9          2.96         -2.11         4.80 o                         
   2  17   9         42.68         24.39         6.76 o                         
   3  17   9          0.14         -9.54         9.54 o                         
   4  17   9         17.67          9.72        10.17 o                         
   5  17   9          0.63         -0.28        10.81 o                         
  -7  18   9          5.27         23.69        14.23 o                         
  -6  18   9          2.37         -4.06        10.76 o                         
  -5  18   9          3.25          3.56         8.15 o                         
  -4  18   9          0.06          4.35        10.89 o                         
  -3  18   9         24.91         20.83         6.90 o                         
  -2  18   9         13.84         18.77         7.77 o                         
  -1  18   9         15.53         18.27        14.53 o                         
   0  18   9          0.19         -5.72         5.72 o                         
   1  18   9          8.36          2.52         8.53 o                         
   2  18   9         24.87         12.28         6.49 o                         
   3  18   9          0.82         -5.47         9.26 o                         
   4  18   9          5.18         -8.83         8.83 o                         
  -7  19   9          3.05        -11.09        15.68 o                         
  -6  19   9          6.90         12.90        13.70 o                         
  -5  19   9          5.91          6.62         8.16 o                         
  -4  19   9          0.67          9.17         7.09 o                         
  -3  19   9          0.05         -0.69         8.34 o                         
  -2  19   9         19.98          3.79         8.94 o                         
  -1  19   9         13.24         -2.06         7.30 o                         
   0  19   9          2.98          5.14        20.74 o                         
   1  19   9         19.10          6.12         5.64 o                         
   2  19   9          0.56         -7.13         7.13 o                         
   3  19   9          6.64         -1.67         8.85 o                         
   4  19   9          0.05        -17.37        31.72 o                         
  -6  20   9          0.00         10.21        13.87 o                         
  -5  20   9         10.90         15.10        12.86 o                         
  -4  20   9          2.25          2.35         8.50 o                         
  -3  20   9          1.19         -5.47         7.59 o                         
  -2  20   9          5.22         -6.03         8.49 o                         
  -1  20   9         36.16         45.44        16.26 o                         
   0  20   9         17.81          8.04        10.65 o                         
   1  20   9         28.86         16.74        10.83 o                         
   2  20   9         21.49          5.08        13.13 o                         
   3  20   9         15.18         15.43        26.92 o                         
  -6  21   9          0.07         14.28        18.71 o                         
  -5  21   9          2.74         27.68        15.87 o                         
  -4  21   9         20.22         29.46        13.12 o                         
  -3  21   9          1.17         -4.90         9.26 o                         
  -2  21   9          8.44          7.80        12.17 o                         
  -1  21   9          0.62         -0.59        11.33 o                         
   0  21   9        102.47        116.82        24.64 o                         
  -5  22   9          1.20         10.04        14.73 o                         
  -4  22   9          3.38         -6.87        12.51 o                         
  -3  22   9         27.35         17.41        11.02 o                         
  -2  22   9         11.09         -1.43        18.73 o                         
  -1  22   9         35.30         15.21        31.37 o                         
   0  22   9          8.48         21.83        22.35 o                         
  -4  23   9          0.73         42.64        28.04 o                         
  -3  23   9          6.01         14.60        14.21 o                         
  -2  23   9         27.85         11.91        10.10 o                         
 -10   0  10          0.88         -4.14        10.95 o                         
  -8   0  10         23.02         16.97        11.71 o                         
  -6   0  10          3.29         -7.71         7.71 o                         
  -4   0  10          8.48         -8.66         8.66 o                         
  -2   0  10        180.16        203.97        16.70 o                         
   0   0  10       1444.01       1563.12        56.35 o                         
   2   0  10         80.97         35.29        10.68 o                         
   4   0  10        659.40        710.16        45.69 o                         
   6   0  10        369.34        378.17        51.65 o                         
 -10   1  10          8.17         15.62        10.68 o                         
  -9   1  10          0.18          0.89        13.97 o                         
  -8   1  10         14.09         33.49        10.41 o                         
  -7   1  10         36.33         13.03         6.83 o                         
  -6   1  10         24.33         12.21         4.24 o                         
  -5   1  10         37.47         24.59         6.98 o                         
  -4   1  10          4.83         -9.02         9.02 o                         
  -3   1  10        922.13        803.52        30.84 o                         
  -2   1  10          4.08          4.61         6.78 o                         
  -1   1  10        575.23        595.88        25.28 o                         
   0   1  10        295.33        355.34        19.44 o                         
   1   1  10       1251.43       1353.72        38.18 o                         
   2   1  10        375.69        354.40        20.99 o                         
   3   1  10        431.25        507.93        25.49 o                         
   4   1  10         37.68         31.44         7.44 o                         
   5   1  10        391.79        431.41        26.98 o                         
   6   1  10         50.66         38.30         8.90 o                         
   7   1  10         94.64        118.12        43.20 o                         
 -10   2  10          1.39          6.50        11.95 o                         
  -9   2  10         10.58         -9.50        17.62 o                         
  -8   2  10          0.02         -0.88         6.96 o                         
  -7   2  10         93.68         99.08        11.38 o                         
  -6   2  10         82.84         54.03        10.92 o                         
  -5   2  10        435.05        456.72        20.88 o                         
  -4   2  10          2.51         34.08         8.83 o                         
  -3   2  10       1433.44       1429.27        61.05 o                         
  -2   2  10         97.71         80.15         9.79 o                         
  -1   2  10        403.85        431.73        21.59 o                         
   0   2  10        661.82        673.69        30.96 o                         
   1   2  10        678.30        684.89        27.45 o                         
   2   2  10       1774.22       1839.68        46.98 o                         
   3   2  10        421.94        406.47        23.39 o                         
   4   2  10        336.94        352.55        23.00 o                         
   5   2  10        152.66        140.55        15.87 o                         
   6   2  10        195.67        188.85        19.57 o                         
   7   2  10          2.05        -32.42        32.66 o                         
 -10   3  10         10.66         20.45        27.48 o                         
  -9   3  10          0.52        -14.41        14.41 o                         
  -8   3  10         35.23         70.37        14.74 o                         
  -7   3  10         16.84         46.01         8.84 o                         
  -6   3  10        248.25        257.09        17.78 o                         
  -5   3  10          3.55         39.96         7.57 o                         
  -4   3  10       1281.44       1306.01        38.02 o                         
  -3   3  10        832.99        820.67        31.01 o                         
  -2   3  10        693.51        652.40        28.25 o                         
  -1   3  10        294.77        333.26        15.97 o                         
   0   3  10       1077.48       1162.21        37.51 o                         
   1   3  10        302.94        357.50        21.84 o                         
   2   3  10       1031.91       1048.69        35.45 o                         
   3   3  10        136.17        147.37        13.93 o                         
   4   3  10        409.24        355.30        23.01 o                         
   5   3  10        224.57        228.99        20.70 o                         
   6   3  10         49.56         17.44        10.86 o                         
   7   3  10          9.98         18.52        28.13 o                         
 -10   4  10          1.94        -15.46        28.01 o                         
  -9   4  10         54.55         72.55        18.80 o                         
  -8   4  10          0.16         17.05        11.14 o                         
  -7   4  10        360.82        365.42        24.51 o                         
  -6   4  10          4.63         11.19         7.92 o                         
  -5   4  10        452.93        473.91        21.68 o                         
  -4   4  10         74.56        130.56        16.62 o                         
  -3   4  10       1317.22       1350.38        34.50 o                         
  -2   4  10         43.57         52.15         6.44 o                         
  -1   4  10       2163.11       2170.62        56.44 o                         
   0   4  10          7.50         50.93        11.15 o                         
   1   4  10       1145.49       1118.14        38.55 o                         
   2   4  10          0.15         18.86         7.21 o                         
   3   4  10        454.98        457.80        26.96 o                         
   4   4  10          9.18          9.97         6.52 o                         
   5   4  10          1.17         -2.44         6.70 o                         
   6   4  10          3.08         -9.13         9.13 o                         
   7   4  10         31.25         14.09        26.92 o                         
 -10   5  10         18.56         55.35        22.04 o                         
  -9   5  10          0.16          9.14        14.53 o                         
  -8   5  10         72.01         86.77        19.28 o                         
  -7   5  10          0.30         12.98         8.58 o                         
  -6   5  10        169.27        183.75        16.63 o                         
  -5   5  10         19.96         48.66         9.60 o                         
  -4   5  10        315.45        329.77        17.69 o                         
  -3   5  10         74.85         78.08         9.90 o                         
  -2   5  10        422.01        444.47        16.82 o                         
  -1   5  10        778.16        778.42        35.54 o                         
   0   5  10        390.67        381.58        24.64 o                         
   1   5  10         97.16         89.94        13.01 o                         
   2   5  10        470.06        468.17        29.50 o                         
   3   5  10        106.14        106.18        13.94 o                         
   4   5  10        276.04        233.22        21.10 o                         
   5   5  10         15.18         18.60         8.72 o                         
   6   5  10         29.51          7.08         7.14 o                         
 -10   6  10          0.61         32.42        29.72 o                         
  -9   6  10         17.25          8.85         8.99 o                         
  -8   6  10         31.58         23.98        13.47 o                         
  -7   6  10         13.16         29.11        10.08 o                         
  -6   6  10         10.25          8.64         6.04 o                         
  -5   6  10        285.66        320.52        21.43 o                         
  -4   6  10         53.26         45.05         7.84 o                         
  -3   6  10        189.44        197.97        11.71 o                         
  -2   6  10        245.48        236.71        12.56 o                         
  -1   6  10        514.08        627.77        26.27 o                         
   0   6  10        401.39        414.02        19.60 o                         
   1   6  10         74.44         88.43        13.99 o                         
   2   6  10        324.53        343.65        25.99 o                         
   3   6  10         98.42        100.14        14.85 o                         
   4   6  10        372.97        365.07        28.78 o                         
   5   6  10         70.15         49.72        11.28 o                         
   6   6  10        166.19        183.02        27.82 o                         
  -9   7  10          8.43          3.92        15.08 o                         
  -8   7  10         17.67         30.04        16.35 o                         
  -7   7  10         37.64         36.75        12.34 o                         
  -6   7  10          0.28          8.81         5.68 o                         
  -5   7  10        316.03        285.75        20.47 o                         
  -4   7  10        100.42        111.52        11.47 o                         
  -3   7  10        239.52        229.14        13.05 o                         
  -2   7  10         15.07         41.73         7.73 o                         
  -1   7  10       1433.37       1420.73        51.82 o                         
   0   7  10         51.72         68.78         9.52 o                         
   1   7  10        889.74        926.57        40.28 o                         
   2   7  10         40.91         48.80        11.40 o                         
   3   7  10        499.14        579.03        34.42 o                         
   4   7  10          6.83         23.70        10.45 o                         
   5   7  10        271.78        298.42        27.04 o                         
   6   7  10          0.26          5.94        11.32 o                         
  -9   8  10          1.18         -6.27        13.47 o                         
  -8   8  10          0.17         -4.98         8.04 o                         
  -7   8  10         10.50          2.54         8.88 o                         
  -6   8  10         37.05         37.41         9.67 o                         
  -5   8  10        124.25        144.06        15.69 o                         
  -4   8  10         55.09         68.96        10.67 o                         
  -3   8  10         23.54         20.31         4.21 o                         
  -2   8  10        681.66        698.96        24.66 o                         
  -1   8  10         19.30         60.65        10.24 o                         
   0   8  10        234.65        243.96        16.57 o                         
   1   8  10         61.17         73.50        14.33 o                         
   2   8  10        694.14        724.01        36.26 o                         
   3   8  10        160.44        141.01        18.59 o                         
   4   8  10        433.28        461.09        32.41 o                         
   5   8  10          9.17         17.52         9.59 o                         
   6   8  10        252.25        279.17        32.85 o                         
  -9   9  10          0.03         10.01        13.60 o                         
  -8   9  10         33.85         33.22        12.05 o                         
  -7   9  10         10.86         11.23         9.20 o                         
  -6   9  10         14.83         31.83         9.70 o                         
  -5   9  10        156.46        154.30        19.11 o                         
  -4   9  10         67.67         83.87        11.33 o                         
  -3   9  10        133.22        130.91        11.98 o                         
  -2   9  10        219.83        209.73        14.37 o                         
  -1   9  10        659.04        614.20        26.25 o                         
   0   9  10        170.37        158.63        13.45 o                         
   1   9  10        344.52        364.71        21.08 o                         
   2   9  10        285.64        281.24        23.66 o                         
   3   9  10        580.17        564.51        34.81 o                         
   4   9  10        145.59        122.77        17.48 o                         
   5   9  10        154.37        168.39        24.04 o                         
   6   9  10         85.99         62.95        17.17 o                         
  -9  10  10         24.94          4.31        12.75 o                         
  -8  10  10          0.67         19.96        12.35 o                         
  -7  10  10         70.10         53.27        12.25 o                         
  -6  10  10         12.62         20.38        10.83 o                         
  -5  10  10        414.77        433.47        31.26 o                         
  -4  10  10        107.72         90.00        12.25 o                         
  -3  10  10        523.56        534.90        23.01 o                         
  -2  10  10          9.02         40.49         7.63 o                         
  -1  10  10        306.40        296.95        18.67 o                         
   0  10  10        196.32        219.36        16.54 o                         
   1  10  10        527.81        535.83        26.40 o                         
   2  10  10        301.68        263.02        23.08 o                         
   3  10  10        157.64        144.65        18.62 o                         
   4  10  10        167.07        143.89        21.38 o                         
   5  10  10         39.29         22.04         9.35 o                         
   6  10  10         10.84         -6.50        16.79 o                         
  -9  11  10          1.33         -1.20        13.05 o                         
  -8  11  10         45.56         40.06        12.91 o                         
  -7  11  10          1.63         -7.17         8.58 o                         
  -6  11  10        152.94        172.89        20.92 o                         
  -5  11  10          3.17         31.85        10.57 o                         
  -4  11  10        136.10        142.63        17.09 o                         
  -3  11  10         15.85         44.01         9.43 o                         
  -2  11  10        799.87        810.49        28.46 o                         
  -1  11  10          3.86         31.93         8.51 o                         
   0  11  10        438.66        458.04        24.08 o                         
   1  11  10         12.66         15.18         8.18 o                         
   2  11  10        182.90        160.06        17.17 o                         
   3  11  10         86.37         78.07        13.53 o                         
   4  11  10        121.04        106.49        17.92 o                         
   5  11  10         11.55         -2.16         9.32 o                         
   6  11  10         20.89          3.19        14.97 o                         
  -9  12  10         13.95         -0.84        19.03 o                         
  -8  12  10          1.26          7.94        10.62 o                         
  -7  12  10         47.75         57.87        13.03 o                         
  -6  12  10          6.14         13.61        10.60 o                         
  -5  12  10        141.83        171.32        20.74 o                         
  -4  12  10          0.86          8.50         8.74 o                         
  -3  12  10        260.43        293.13        20.29 o                         
  -2  12  10          0.27         43.61         8.60 o                         
  -1  12  10        725.40        707.81        30.06 o                         
   0  12  10          7.98         18.15         6.08 o                         
   1  12  10        343.95        354.02        22.41 o                         
   2  12  10         13.55         -7.78         9.55 o                         
   3  12  10         90.93         75.79        15.68 o                         
   4  12  10          0.84         -0.10         8.32 o                         
   5  12  10         44.81         38.96        16.47 o                         
   6  12  10          8.90          4.20        13.78 o                         
  -8  13  10          8.44         -2.67        11.04 o                         
  -7  13  10          1.00          2.37         6.92 o                         
  -6  13  10         32.09         17.29        10.50 o                         
  -5  13  10          0.07         -1.92         7.30 o                         
  -4  13  10         30.17         32.95        10.95 o                         
  -3  13  10         50.60         40.40         8.17 o                         
  -2  13  10        201.14        188.72        14.39 o                         
  -1  13  10         44.83         32.17         8.09 o                         
   0  13  10         17.80         14.00         6.29 o                         
   1  13  10         35.51         40.22         9.40 o                         
   2  13  10         17.06          9.58         9.25 o                         
   3  13  10         18.54         19.63         9.74 o                         
   4  13  10         49.06         34.79        11.11 o                         
   5  13  10         69.00         84.83        25.76 o                         
   6  13  10         51.34         35.69        16.78 o                         
  -8  14  10          2.09         -7.62        12.45 o                         
  -7  14  10          2.67          7.00        10.02 o                         
  -6  14  10          3.03         -2.78         8.11 o                         
  -5  14  10          2.78         12.70         8.09 o                         
  -4  14  10          8.89         13.98         7.57 o                         
  -3  14  10         25.97         32.02         9.91 o                         
  -2  14  10          4.62          3.39         5.43 o                         
  -1  14  10          0.87          1.60         6.66 o                         
   0  14  10          1.63          8.80         5.22 o                         
   1  14  10         47.03         48.67        11.79 o                         
   2  14  10        116.64        115.49        16.29 o                         
   3  14  10          2.45        -11.15        11.15 o                         
   4  14  10         65.90         33.53        32.17 o                         
   5  14  10         21.11         20.03        12.46 o                         
  -8  15  10          0.02        -19.38        19.38 o                         
  -7  15  10          8.21         18.29        11.64 o                         
  -6  15  10          3.94         -0.91         7.97 o                         
  -5  15  10         21.35         -3.78        10.31 o                         
  -4  15  10          1.19          0.16         7.26 o                         
  -3  15  10         97.62        107.26        16.83 o                         
  -2  15  10          0.29          5.37         6.05 o                         
  -1  15  10         40.92         65.09         9.73 o                         
   0  15  10         30.99         51.39        10.16 o                         
   1  15  10        129.18        130.94        15.30 o                         
   2  15  10         47.99         50.65        13.71 o                         
   3  15  10         89.92         68.86        13.94 o                         
   4  15  10         94.57         70.23        19.18 o                         
   5  15  10         45.85         30.86        11.07 o                         
  -8  16  10          1.00         13.16        23.84 o                         
  -7  16  10          6.22          9.57         9.50 o                         
  -6  16  10          5.02         17.30         9.36 o                         
  -5  16  10          0.66         10.84         9.92 o                         
  -4  16  10         52.94         57.39        13.53 o                         
  -3  16  10         40.42         25.19         9.40 o                         
  -2  16  10         49.74         72.36        13.19 o                         
  -1  16  10         44.56         47.96         9.56 o                         
   0  16  10        216.16        237.40        19.53 o                         
   1  16  10         80.59         62.08        10.19 o                         
   2  16  10        101.09        109.45        16.38 o                         
   3  16  10         17.00         17.93        10.91 o                         
   4  16  10        121.56        101.56        17.49 o                         
   5  16  10         76.58         72.25        19.90 o                         
  -7  17  10          1.35          6.20        12.32 o                         
  -6  17  10         12.10         30.34        13.09 o                         
  -5  17  10         39.98         23.55        14.10 o                         
  -4  17  10         23.99         17.67        19.06 o                         
  -3  17  10         24.66         27.05         9.28 o                         
  -2  17  10         61.18         63.88        15.28 o                         
  -1  17  10         51.55         30.91        15.42 o                         
   0  17  10        194.67        183.28        17.62 o                         
   1  17  10        189.59        173.96        19.65 o                         
   2  17  10         44.98         48.56        10.03 o                         
   3  17  10        148.24        153.62        24.34 o                         
   4  17  10         35.28         18.78         9.64 o                         
  -7  18  10         12.47         -0.63         9.35 o                         
  -6  18  10         10.64          9.02        11.58 o                         
  -5  18  10         23.43         25.06         9.29 o                         
  -4  18  10          7.78         15.23        10.39 o                         
  -3  18  10         90.93        106.81        17.37 o                         
  -2  18  10         29.48         36.95        11.07 o                         
  -1  18  10        169.03        149.69        21.85 o                         
   0  18  10          8.32         -4.98        15.98 o                         
   1  18  10         46.27         46.30        13.50 o                         
   2  18  10         90.96         78.46        14.43 o                         
   3  18  10         47.21         45.43        10.99 o                         
   4  18  10          5.29          0.39        10.38 o                         
  -6  19  10         12.58         22.22        21.42 o                         
  -5  19  10          0.01        -12.83        12.83 o                         
  -4  19  10         47.18         51.43        20.51 o                         
  -3  19  10          7.28         30.25        11.82 o                         
  -2  19  10         22.38         19.21        14.77 o                         
  -1  19  10          1.35          5.56        11.54 o                         
   0  19  10         28.14          3.69        12.34 o                         
   1  19  10         12.35          6.70         8.57 o                         
   2  19  10         18.08          0.64        24.68 o                         
   3  19  10          3.45         -5.14        11.21 o                         
  -6  20  10          3.25          5.22        17.21 o                         
  -5  20  10          2.47          4.65        10.97 o                         
  -4  20  10          0.00         -2.39        10.03 o                         
  -3  20  10          5.73          7.83        14.58 o                         
  -2  20  10          0.76         -7.44        14.40 o                         
  -1  20  10         35.39         41.03        21.48 o                         
   0  20  10          0.21        -29.16        29.16 o                         
  -5  21  10          2.78         -5.41        19.08 o                         
  -4  21  10          4.60          4.48        14.37 o                         
  -3  21  10         15.58          2.25        29.27 o                         
  -2  21  10          5.32        -10.07        12.88 o                         
  -1  21  10          0.42          6.02        16.65 o                         
   0  21  10          2.65          0.70        10.68 o                         
  -4  22  10          0.82         26.82        22.07 o                         
  -3  22  10          0.65        -25.94        25.94 o                         
  -2  22  10          7.96          2.10        17.49 o                         
  -1  22  10          0.23         -2.80        21.09 o                         
  -9   0  11         23.07         20.22        24.00 o                         
  -7   0  11         13.55         47.30        18.89 o                         
  -5   0  11         72.14        100.08        16.28 o                         
  -3   0  11        159.76        156.96        16.16 o                         
  -1   0  11         51.15         59.43        15.14 o                         
   1   0  11         11.46          1.33         8.70 o                         
   3   0  11         30.74         33.07        13.86 o                         
   5   0  11         26.62         34.19        12.20 o                         
  -9   1  11          5.35        -14.74        14.74 o                         
  -8   1  11         42.84         53.05        11.98 o                         
  -7   1  11         43.85         27.45        10.19 o                         
  -6   1  11        128.62        138.83        13.06 o                         
  -5   1  11        102.83         80.94         9.18 o                         
  -4   1  11         24.87         27.72         6.39 o                         
  -3   1  11        112.30         89.81         9.10 o                         
  -2   1  11        505.32        519.06        41.24 o                         
  -1   1  11         35.05         16.99         6.20 o                         
   0   1  11        114.18        118.48        12.17 o                         
   1   1  11        239.10        266.30        18.08 o                         
   2   1  11          0.51         10.66         6.20 o                         
   3   1  11        164.00        141.17        13.85 o                         
   4   1  11          0.30          8.45         6.34 o                         
   5   1  11         88.83         85.62        13.59 o                         
   6   1  11          2.85         -1.13        10.44 o                         
  -9   2  11          1.43         23.39        13.95 o                         
  -8   2  11         29.70         13.50        10.31 o                         
  -7   2  11         33.19         51.92        10.74 o                         
  -6   2  11        133.42        122.59        12.92 o                         
  -5   2  11         30.83         36.36         6.64 o                         
  -4   2  11        519.21        457.38        19.41 o                         
  -3   2  11         21.66         18.48         6.42 o                         
  -2   2  11       1584.33       1535.59        53.90 o                         
  -1   2  11         22.16         66.46        14.54 o                         
   0   2  11        902.51        927.34        35.85 o                         
   1   2  11         74.33         86.39        10.93 o                         
   2   2  11        364.82        376.13        22.16 o                         
   3   2  11          0.80         18.93         8.56 o                         
   4   2  11        218.09        219.65        18.93 o                         
   5   2  11          0.04          3.88         6.87 o                         
   6   2  11        140.22        131.18        20.07 o                         
  -9   3  11         47.24         57.83        21.40 o                         
  -8   3  11          1.72          5.25         6.44 o                         
  -7   3  11         34.46         33.04         7.41 o                         
  -6   3  11         39.92         46.08         9.09 o                         
  -5   3  11        182.60        174.51        13.13 o                         
  -4   3  11          7.68         33.15        12.10 o                         
  -3   3  11        158.01        167.84        11.89 o                         
  -2   3  11        325.19        393.40        27.64 o                         
  -1   3  11       1362.39       1441.77        42.52 o                         
   0   3  11         25.81        125.60        16.52 o                         
   1   3  11        524.11        569.65        28.97 o                         
   2   3  11         24.23         50.67        10.65 o                         
   3   3  11        493.69        530.81        30.70 o                         
   4   3  11          0.37         33.50        11.05 o                         
   5   3  11        396.13        400.19        31.09 o                         
   6   3  11          0.25         -8.39         8.39 o                         
  -9   4  11          0.38         -0.35        14.93 o                         
  -8   4  11         22.55         36.09        13.86 o                         
  -7   4  11          0.43         -0.49         5.51 o                         
  -6   4  11        148.40        135.09        14.35 o                         
  -5   4  11         31.48         29.46         6.73 o                         
  -4   4  11        295.53        296.57        17.57 o                         
  -3   4  11          1.40         11.91         6.01 o                         
  -2   4  11       1541.33       1555.68        47.30 o                         
  -1   4  11         60.22        139.60        15.50 o                         
   0   4  11       1370.70       1490.12        44.92 o                         
   1   4  11          7.59         34.40        13.18 o                         
   2   4  11       1262.79       1284.80        45.62 o                         
   3   4  11         47.33         70.70        14.64 o                         
   4   4  11        736.43        764.31        38.62 o                         
   5   4  11         12.66         42.63        11.52 o                         
   6   4  11        192.98        213.64        30.37 o                         
  -9   5  11          0.79         23.00        13.31 o                         
  -8   5  11          1.82          5.09        15.28 o                         
  -7   5  11         60.37         78.69        15.19 o                         
  -6   5  11          9.34         20.71         6.00 o                         
  -5   5  11         80.10         74.90        10.71 o                         
  -4   5  11        190.37        219.30        15.92 o                         
  -3   5  11        360.10        355.21        16.36 o                         
  -2   5  11         32.72         72.75        11.73 o                         
  -1   5  11        535.87        607.35        28.17 o                         
   0   5  11        258.92        265.90        20.60 o                         
   1   5  11        776.01        814.47        35.10 o                         
   2   5  11          4.83         60.21        12.39 o                         
   3   5  11        523.06        513.97        30.63 o                         
   4   5  11         23.87         34.11         9.47 o                         
   5   5  11        453.93        487.64        32.90 o                         
   6   5  11          5.06          9.71        11.12 o                         
  -9   6  11         21.77         22.79        10.98 o                         
  -8   6  11          8.04          4.82        12.83 o                         
  -7   6  11         10.66          8.96         6.73 o                         
  -6   6  11         36.85         26.36         7.24 o                         
  -5   6  11         29.25         46.00         9.67 o                         
  -4   6  11        704.83        640.93        26.15 o                         
  -3   6  11         74.15         69.87         7.01 o                         
  -2   6  11        286.20        283.64        15.83 o                         
  -1   6  11        388.43        349.82        17.85 o                         
   0   6  11        548.73        552.73        28.24 o                         
   1   6  11         19.05         42.83        10.50 o                         
   2   6  11        462.96        498.93        40.48 o                         
   3   6  11          0.12         11.18         5.79 o                         
   4   6  11        143.65        132.23        15.41 o                         
   5   6  11         27.27         16.10         9.73 o                         
   6   6  11         55.96         56.55        15.21 o                         
  -9   7  11          1.96         19.10        14.87 o                         
  -8   7  11         88.72         90.81        20.25 o                         
  -7   7  11          4.83         20.53        10.38 o                         
  -6   7  11        122.62        146.41        18.97 o                         
  -5   7  11         57.25         41.64         8.52 o                         
  -4   7  11        205.53        228.99        16.16 o                         
  -3   7  11          0.18          4.35         5.96 o                         
  -2   7  11        132.87        128.27        11.21 o                         
  -1   7  11        137.34        133.44        12.45 o                         
   0   7  11        151.36        157.52        17.19 o                         
   1   7  11        120.30        128.09        16.44 o                         
   2   7  11          2.16         10.08         7.80 o                         
   3   7  11         31.13         16.41         7.33 o                         
   4   7  11          9.49         -0.13         8.46 o                         
   5   7  11          1.34        -11.57        11.57 o                         
   6   7  11          2.86        -10.00        16.70 o                         
  -9   8  11          4.60         21.78        27.41 o                         
  -8   8  11          0.36         15.77        14.70 o                         
  -7   8  11         98.53        103.86        17.92 o                         
  -6   8  11          3.83          4.76         6.47 o                         
  -5   8  11         52.65         79.96        12.24 o                         
  -4   8  11         41.50         43.80         9.22 o                         
  -3   8  11        166.06        172.09        11.83 o                         
  -2   8  11         51.50         38.84         7.64 o                         
  -1   8  11          3.57         -0.26         4.59 o                         
   0   8  11        127.12        109.47        14.52 o                         
   1   8  11         49.07         33.05         7.42 o                         
   2   8  11         30.36         24.62         7.95 o                         
   3   8  11          2.16         -7.58         7.58 o                         
   4   8  11         10.38         11.04        10.89 o                         
   5   8  11          2.68         -8.66         8.66 o                         
   6   8  11          2.26         -5.43        10.58 o                         
  -9   9  11          2.84          7.23        16.03 o                         
  -8   9  11          4.62         10.10        12.03 o                         
  -7   9  11         34.48         40.94        12.21 o                         
  -6   9  11          5.59         19.78        13.45 o                         
  -5   9  11          6.64         15.61         7.59 o                         
  -4   9  11        142.85        161.17        16.14 o                         
  -3   9  11         48.56         37.54         6.38 o                         
  -2   9  11        113.17        137.09        14.09 o                         
  -1   9  11         86.86         73.08         7.76 o                         
   0   9  11         57.83         79.96        13.20 o                         
   1   9  11        177.92        179.19        18.47 o                         
   2   9  11        146.32        107.26        16.69 o                         
   3   9  11        175.31        192.67        21.29 o                         
   4   9  11          0.33          6.02        16.45 o                         
   5   9  11        101.83         67.55        20.78 o                         
   6   9  11         16.75          1.84         9.48 o                         
  -9  10  11          1.36          5.08        19.31 o                         
  -8  10  11          2.89         -2.63        10.60 o                         
  -7  10  11          3.68          5.08         8.79 o                         
  -6  10  11         31.60         30.68        14.69 o                         
  -5  10  11         21.19         28.49        11.09 o                         
  -4  10  11        156.44        162.10        16.65 o                         
  -3  10  11          0.37         18.64         6.75 o                         
  -2  10  11        280.71        310.67        20.81 o                         
  -1  10  11         32.52         32.75         7.16 o                         
   0  10  11        750.51        732.43        37.39 o                         
   1  10  11         39.50         43.08        12.33 o                         
   2  10  11        361.59        301.36        26.37 o                         
   3  10  11         39.73         66.49        14.96 o                         
   4  10  11        218.44        214.06        27.33 o                         
   5  10  11          4.52         21.21        17.43 o                         
   6  10  11        119.13        137.60        26.63 o                         
  -8  11  11          0.20         -7.41        10.18 o                         
  -7  11  11         16.08         17.94        10.19 o                         
  -6  11  11          2.44         23.07        10.61 o                         
  -5  11  11         43.20         55.54        12.98 o                         
  -4  11  11          5.09         18.65        10.10 o                         
  -3  11  11        324.07        312.69        21.78 o                         
  -2  11  11        254.32        235.80        18.80 o                         
  -1  11  11        115.77        143.21        13.95 o                         
   0  11  11         10.22         75.61        13.16 o                         
   1  11  11        340.96        312.90        25.70 o                         
   2  11  11         95.99         96.67        16.12 o                         
   3  11  11        324.09        308.00        27.51 o                         
   4  11  11          2.61         16.88         9.97 o                         
   5  11  11        253.57        267.92        41.46 o                         
  -8  12  11         14.07          2.47        17.53 o                         
  -7  12  11          0.01         -6.43         8.45 o                         
  -6  12  11        122.30        107.40        18.64 o                         
  -5  12  11          3.89          7.17         6.91 o                         
  -4  12  11        168.95        174.61        22.26 o                         
  -3  12  11         46.51         56.05        10.68 o                         
  -2  12  11        269.46        268.48        19.30 o                         
  -1  12  11        224.38        191.90        17.12 o                         
   0  12  11        627.16        635.91        30.46 o                         
   1  12  11         44.52         43.49        14.02 o                         
   2  12  11        408.13        381.61        29.88 o                         
   3  12  11         33.80         56.97        15.66 o                         
   4  12  11         84.56         77.88        18.04 o                         
   5  12  11         87.85         65.29        22.69 o                         
  -8  13  11          3.21         -4.54        20.53 o                         
  -7  13  11         11.40         13.51         8.98 o                         
  -6  13  11         20.03         47.30        13.85 o                         
  -5  13  11         76.59         85.59        15.49 o                         
  -4  13  11         60.21         50.72        11.37 o                         
  -3  13  11        111.47        113.48        15.33 o                         
  -2  13  11         36.37         42.91         8.75 o                         
  -1  13  11        192.66        221.45        17.96 o                         
   0  13  11         26.97         35.77         8.94 o                         
   1  13  11        140.37        146.50        18.00 o                         
   2  13  11         41.58         10.64         8.63 o                         
   3  13  11        194.32        201.42        25.87 o                         
   4  13  11         49.92         50.36        17.54 o                         
   5  13  11          0.48         -2.35        10.19 o                         
  -8  14  11          0.68         13.56        12.19 o                         
  -7  14  11         11.18         21.84         9.27 o                         
  -6  14  11         21.65         -4.75        10.00 o                         
  -5  14  11         13.70         19.56         9.86 o                         
  -4  14  11         24.52         18.28        11.66 o                         
  -3  14  11          3.23         12.50         7.73 o                         
  -2  14  11         46.87         44.38        11.05 o                         
  -1  14  11          3.92          4.11         4.45 o                         
   0  14  11         34.81         29.24         8.39 o                         
   1  14  11          6.08          8.39        10.89 o                         
   2  14  11         66.53         83.65        17.18 o                         
   3  14  11         14.42          5.67         7.72 o                         
   4  14  11         51.51         56.86        20.19 o                         
   5  14  11          4.21          3.78        12.05 o                         
  -8  15  11          2.13         46.88        34.06 o                         
  -7  15  11          1.01         18.85        12.09 o                         
  -6  15  11          5.17         14.71         9.91 o                         
  -5  15  11          0.12          2.08        10.83 o                         
  -4  15  11          9.26         11.15         9.66 o                         
  -3  15  11         22.74         26.87        10.96 o                         
  -2  15  11         19.26         25.35        10.15 o                         
  -1  15  11         21.33         23.05         6.43 o                         
   0  15  11         13.84         15.49         7.11 o                         
   1  15  11         24.87         33.65        11.30 o                         
   2  15  11         11.67          1.40         7.79 o                         
   3  15  11          0.27        -11.76        11.76 o                         
   4  15  11          5.15         14.22        26.78 o                         
  -7  16  11          0.66         16.76        12.56 o                         
  -6  16  11          9.19         10.05        10.38 o                         
  -5  16  11         16.58         19.04        10.53 o                         
  -4  16  11         24.10         10.59         8.67 o                         
  -3  16  11         12.54          5.84        11.30 o                         
  -2  16  11         14.64         23.22        16.81 o                         
  -1  16  11          0.05         -2.38         6.57 o                         
   0  16  11          0.36         -9.82         9.82 o                         
   1  16  11         21.08          4.38         6.94 o                         
   2  16  11         21.66         22.64        11.53 o                         
   3  16  11          2.67         -2.47        12.86 o                         
   4  16  11          1.34        -14.52        14.52 o                         
  -7  17  11          1.97         64.19        36.95 o                         
  -6  17  11          6.94         32.05        12.91 o                         
  -5  17  11         22.79          0.46         9.53 o                         
  -4  17  11          7.80          0.36         7.58 o                         
  -3  17  11          0.77         -4.60         9.03 o                         
  -2  17  11          0.06          2.62         9.37 o                         
  -1  17  11          2.65         -4.31         8.60 o                         
   0  17  11          6.21          8.82         6.93 o                         
   1  17  11         82.59         77.07        17.99 o                         
   2  17  11         19.61         26.51        12.23 o                         
   3  17  11         19.76         15.18        12.55 o                         
  -6  18  11          2.11         27.37        14.98 o                         
  -5  18  11          1.02         -9.31        12.46 o                         
  -4  18  11         18.34          5.48        11.56 o                         
  -3  18  11          4.51          3.56        10.23 o                         
  -2  18  11         31.48         16.87         9.08 o                         
  -1  18  11          0.02          6.54         8.17 o                         
   0  18  11         74.66         74.87        25.94 o                         
   1  18  11          0.37         14.58        11.18 o                         
   2  18  11         89.03         77.48        22.09 o                         
  -6  19  11          4.51          7.97        14.36 o                         
  -5  19  11          9.40         17.49        13.96 o                         
  -4  19  11          3.75          2.19         9.46 o                         
  -3  19  11         31.82         53.39        16.82 o                         
  -2  19  11          0.36         -5.79         8.33 o                         
  -1  19  11         44.45         22.91        21.04 o                         
   0  19  11         11.63         10.92        19.27 o                         
   1  19  11         74.67         77.02        32.56 o                         
  -5  20  11          3.13          5.74        18.75 o                         
  -4  20  11         28.94         30.37        13.76 o                         
  -3  20  11         11.56         20.41        31.44 o                         
  -2  20  11         46.86         51.41        27.71 o                         
  -1  20  11          3.36        -10.26        17.96 o                         
   0  20  11         38.29         36.76        22.49 o                         
  -5  21  11          3.70         -2.66        16.00 o                         
  -4  21  11          5.90         26.22        26.73 o                         
  -3  21  11         13.73        -13.16        16.05 o                         
  -2  21  11          8.63        -17.03        24.77 o                         
  -1  21  11         21.26         60.09        32.00 o                         
  -3  22  11          3.72         31.82        23.61 o                         
  -2  22  11          2.11          7.37        16.75 o                         
  -8   0  12         62.24         68.83        20.72 o                         
  -6   0  12        196.53        181.12        22.00 o                         
  -4   0  12        343.89        304.93        25.95 o                         
  -2   0  12        834.35        903.39        76.41 o                         
   0   0  12        840.93        850.64        47.11 o                         
   2   0  12       1123.30       1160.08        59.34 o                         
   4   0  12        296.95        262.84        31.16 o                         
   6   0  12         92.49         93.21        41.89 o                         
  -9   1  12          1.33         -1.10        16.22 o                         
  -8   1  12          1.85          6.74         9.03 o                         
  -7   1  12        102.38         85.30        13.86 o                         
  -6   1  12          1.51         16.51         6.48 o                         
  -5   1  12        244.56        242.01        16.84 o                         
  -4   1  12         10.51         23.72        13.91 o                         
  -3   1  12       1228.02       1138.74        41.20 o                         
  -2   1  12          4.49         53.86        12.44 o                         
  -1   1  12        657.56        710.91        32.20 o                         
   0   1  12         50.60         98.66        17.20 o                         
   1   1  12       1514.29       1579.48        46.72 o                         
   2   1  12        156.32        202.90        18.66 o                         
   3   1  12        454.47        463.33        27.53 o                         
   4   1  12         21.79         22.82         8.99 o                         
   5   1  12        140.28        129.76        16.83 o                         
   6   1  12          2.90         21.85        14.28 o                         
  -9   2  12          4.96        -10.57        20.48 o                         
  -8   2  12         36.28         19.18         8.22 o                         
  -7   2  12         11.38         25.03         8.26 o                         
  -6   2  12         63.28         68.79         9.92 o                         
  -5   2  12          2.12         10.57         6.55 o                         
  -4   2  12        154.37        157.45        12.14 o                         
  -3   2  12          4.40         39.48         8.76 o                         
  -2   2  12         43.28         65.17         8.60 o                         
  -1   2  12          1.18          2.86         6.42 o                         
   0   2  12        363.46        374.36        24.27 o                         
   1   2  12        142.53        188.80        18.81 o                         
   2   2  12         14.44         21.33         7.47 o                         
   3   2  12         44.87         53.58        10.12 o                         
   4   2  12        146.32        118.22        14.66 o                         
   5   2  12         27.02         47.46        11.50 o                         
   6   2  12         83.27         88.78        26.65 o                         
  -9   3  12          0.41          1.39        13.49 o                         
  -8   3  12          0.19         -8.92         9.65 o                         
  -7   3  12          6.12          7.77         5.86 o                         
  -6   3  12          0.65         -6.60         6.60 o                         
  -5   3  12         31.58         14.17         5.35 o                         
  -4   3  12        100.20         65.01         9.18 o                         
  -3   3  12         64.29         46.61        10.44 o                         
  -2   3  12          1.05         -3.41        15.69 o                         
  -1   3  12          3.33         -6.67         6.67 o                         
   0   3  12         32.37         38.80         8.26 o                         
   1   3  12          3.97          7.55         9.19 o                         
   2   3  12         69.34         70.54        11.53 o                         
   3   3  12         54.56         44.04         9.21 o                         
   4   3  12         74.66         91.08        15.09 o                         
   5   3  12          2.17         -2.13        11.45 o                         
   6   3  12         32.49         51.51        25.09 o                         
  -9   4  12         10.29         20.01        25.21 o                         
  -8   4  12          1.53         -3.22        10.15 o                         
  -7   4  12          1.08         10.02         7.60 o                         
  -6   4  12          3.01         -0.11         6.68 o                         
  -5   4  12          0.02         -2.82         6.65 o                         
  -4   4  12         29.48          9.66         7.73 o                         
  -3   4  12          0.37         -5.15         5.15 o                         
  -2   4  12          0.33          1.41         9.92 o                         
  -1   4  12         36.10         40.99         7.85 o                         
   0   4  12          0.19         -6.64         6.64 o                         
   1   4  12        102.97        129.32        14.89 o                         
   2   4  12         11.91          7.97         6.33 o                         
   3   4  12         43.26         41.68        13.69 o                         
   4   4  12        111.83        108.94        16.62 o                         
   5   4  12          6.38         16.44        13.01 o                         
   6   4  12          0.08        -13.62        13.62 o                         
  -9   5  12          3.82         44.66        19.02 o                         
  -8   5  12          6.76          7.38        13.80 o                         
  -7   5  12         10.00          8.23         9.16 o                         
  -6   5  12          7.50         10.08         6.01 o                         
  -5   5  12        275.33        252.41        20.37 o                         
  -4   5  12         54.10         62.47         8.89 o                         
  -3   5  12        113.69         99.37         9.79 o                         
  -2   5  12        117.79        101.97        12.00 o                         
  -1   5  12        227.97        240.84        19.22 o                         
   0   5  12         12.08         18.30         6.14 o                         
   1   5  12        172.36        175.58        17.37 o                         
   2   5  12        104.62        130.62        15.98 o                         
   3   5  12         81.95         65.06        10.33 o                         
   4   5  12         75.29         86.45        14.58 o                         
   5   5  12         19.47         11.58        10.37 o                         
   6   5  12         50.55         40.36        34.29 o                         
  -9   6  12          1.35         20.48        16.61 o                         
  -8   6  12         20.05         21.19        12.11 o                         
  -7   6  12          2.37          1.46         7.48 o                         
  -6   6  12         98.13        110.59        14.87 o                         
  -5   6  12          3.41         39.03        11.44 o                         
  -4   6  12        111.01        124.04        12.55 o                         
  -3   6  12          4.44          8.67         8.16 o                         
  -2   6  12        121.76        128.59        11.23 o                         
  -1   6  12         17.22         87.30        14.00 o                         
   0   6  12        164.64        168.58        16.40 o                         
   1   6  12         49.97         94.85        13.76 o                         
   2   6  12        395.69        374.35        26.97 o                         
   3   6  12         17.40         27.42         8.63 o                         
   4   6  12        111.65        103.21        17.25 o                         
   5   6  12         51.28          5.47        15.08 o                         
   6   6  12         42.60         24.43        26.03 o                         
  -9   7  12          5.79        -14.51        16.23 o                         
  -8   7  12          0.87         -4.26        13.44 o                         
  -7   7  12         11.64          8.15         9.51 o                         
  -6   7  12          0.00         43.39        12.94 o                         
  -5   7  12        165.74        184.90        18.13 o                         
  -4   7  12          5.55         10.96         9.16 o                         
  -3   7  12        201.22        190.94        15.98 o                         
  -2   7  12         24.31         26.87         7.24 o                         
  -1   7  12       1137.76       1174.17        41.71 o                         
   0   7  12         32.46         61.40        10.97 o                         
   1   7  12        608.56        592.84        31.67 o                         
   2   7  12         12.92         28.22        10.66 o                         
   3   7  12        324.43        324.69        26.60 o                         
   4   7  12         95.27         89.61        15.04 o                         
   5   7  12         92.75         68.51        18.32 o                         
   6   7  12         15.69         29.62        26.12 o                         
  -8   8  12         10.33         21.49        11.57 o                         
  -7   8  12          7.98         19.90         8.99 o                         
  -6   8  12         47.86         67.29        14.81 o                         
  -5   8  12          6.11         29.08         8.67 o                         
  -4   8  12        220.61        227.58        18.95 o                         
  -3   8  12         50.40         59.47        10.74 o                         
  -2   8  12        246.53        252.00        16.68 o                         
  -1   8  12         39.95        123.99        16.61 o                         
   0   8  12        244.66        284.86        24.50 o                         
   1   8  12         28.13         34.98        11.58 o                         
   2   8  12        262.25        239.39        24.64 o                         
   3   8  12          2.98         21.96         8.99 o                         
   4   8  12        152.84        148.86        20.07 o                         
   5   8  12          7.72         -1.66        13.57 o                         
  -8   9  12          0.55         27.15        14.24 o                         
  -7   9  12         32.70         35.62        18.58 o                         
  -6   9  12          0.96          3.99        11.99 o                         
  -5   9  12        118.62        130.20        17.67 o                         
  -4   9  12          0.02         20.29         6.66 o                         
  -3   9  12        203.45        198.62        17.07 o                         
  -2   9  12        129.26        120.31        11.69 o                         
  -1   9  12        465.78        497.48        32.04 o                         
   0   9  12          2.12         15.24        10.95 o                         
   1   9  12        126.20        131.94        17.52 o                         
   2   9  12         26.43         29.22        11.33 o                         
   3   9  12        211.37        236.50        25.68 o                         
   4   9  12          2.57          2.51        10.44 o                         
   5   9  12         37.47         22.15        12.74 o                         
  -8  10  12         16.96         12.62        13.98 o                         
  -7  10  12          4.02         15.21        11.20 o                         
  -6  10  12         49.84         55.36        12.40 o                         
  -5  10  12          3.91          4.35         6.78 o                         
  -4  10  12         32.39         38.47         8.72 o                         
  -3  10  12         22.50         16.81         6.72 o                         
  -2  10  12         71.92         94.51        12.31 o                         
  -1  10  12          3.96         32.99        10.79 o                         
   0  10  12        111.66        135.01        18.43 o                         
   1  10  12          3.51         -0.07         9.94 o                         
   2  10  12         14.40         22.62         8.94 o                         
   3  10  12         13.14         23.64        10.53 o                         
   4  10  12         13.10         -3.55        11.36 o                         
   5  10  12          3.11          5.05        10.25 o                         
  -8  11  12          0.05         19.72        19.17 o                         
  -7  11  12          1.37         -2.44         7.77 o                         
  -6  11  12          0.05         12.39        10.17 o                         
  -5  11  12          0.67          5.80         8.37 o                         
  -4  11  12          2.14          9.18         8.07 o                         
  -3  11  12          2.56          7.17         8.36 o                         
  -2  11  12         77.30         76.20        10.60 o                         
  -1  11  12         10.07         -0.29        11.12 o                         
   0  11  12         50.63         43.54        11.24 o                         
   1  11  12         16.51          3.97         7.18 o                         
   2  11  12         15.02         13.04         7.20 o                         
   3  11  12          2.42          7.43         9.64 o                         
   4  11  12         10.53         13.77        13.10 o                         
   5  11  12         20.95         22.74        12.84 o                         
  -8  12  12          2.42         11.57        10.87 o                         
  -7  12  12          0.70         17.23        12.83 o                         
  -6  12  12         17.19         -2.15         7.27 o                         
  -5  12  12          0.17         -7.93         7.93 o                         
  -4  12  12          1.78         -3.82         7.55 o                         
  -3  12  12          0.53         13.36         8.72 o                         
  -2  12  12         11.50          9.18         6.05 o                         
  -1  12  12         30.00         33.63         9.80 o                         
   0  12  12          4.65          9.30         8.30 o                         
   1  12  12          4.29          5.39         6.76 o                         
   2  12  12         64.45         48.31        16.09 o                         
   3  12  12         58.41         39.57        18.54 o                         
   4  12  12          0.67          9.02        15.93 o                         
   5  12  12         35.14         40.36        19.39 o                         
  -8  13  12          0.03        -20.53        20.53 o                         
  -7  13  12          6.98         10.16        10.91 o                         
  -6  13  12          8.42         12.20         9.54 o                         
  -5  13  12         19.45         30.24        11.02 o                         
  -4  13  12          0.70          5.68         7.48 o                         
  -3  13  12        113.04        120.94        20.55 o                         
  -2  13  12          1.51         14.53         9.08 o                         
  -1  13  12         84.84         70.56        16.56 o                         
   0  13  12         60.73         79.28        15.24 o                         
   1  13  12        128.80        102.85        15.36 o                         
   2  13  12         68.98         78.42        18.91 o                         
   3  13  12         61.20         45.07        15.62 o                         
   4  13  12        141.46        141.43        33.35 o                         
  -8  14  12          4.72         11.62        26.92 o                         
  -7  14  12          0.34         -7.72         9.52 o                         
  -6  14  12         18.91         19.16        13.77 o                         
  -5  14  12          5.66         -7.81        21.32 o                         
  -4  14  12         76.01         73.74        17.47 o                         
  -3  14  12          5.85         17.86        18.08 o                         
  -2  14  12        145.20        121.93        17.66 o                         
  -1  14  12         38.22         64.02        13.90 o                         
   0  14  12        181.62        222.83        23.40 o                         
   1  14  12          6.62         14.12        10.00 o                         
   2  14  12         94.55         67.11        15.53 o                         
   3  14  12         12.25          0.32        13.13 o                         
   4  14  12         71.02         71.35        23.41 o                         
  -7  15  12         19.58         33.86        16.90 o                         
  -6  15  12          0.48         -4.95        10.37 o                         
  -5  15  12         28.13         17.99        11.07 o                         
  -4  15  12          7.97         17.26        10.09 o                         
  -3  15  12        124.43        101.88        19.77 o                         
  -2  15  12          9.62         31.70        13.61 o                         
  -1  15  12        215.62        207.03        26.92 o                         
   0  15  12         22.13         36.65        11.90 o                         
   1  15  12        284.77        286.83        31.02 o                         
   2  15  12         29.07         23.35         8.96 o                         
   3  15  12         62.49         34.43        23.47 o                         
   4  15  12          0.43        -13.85        14.53 o                         
  -7  16  12          3.75        -15.25        16.47 o                         
  -6  16  12         21.91          3.92        11.26 o                         
  -5  16  12         14.20          8.53        10.12 o                         
  -4  16  12         32.13         42.34        12.74 o                         
  -3  16  12          2.64          5.36         6.97 o                         
  -2  16  12         95.22        124.79        28.14 o                         
  -1  16  12          6.64         20.79        40.82 o                         
   0  16  12         17.26         21.95         8.50 o                         
   1  16  12          0.15         30.28        10.74 o                         
   2  16  12         45.85         63.50        17.41 o                         
   3  16  12          4.26          9.46        10.40 o                         
  -6  17  12          3.49        -16.69        35.64 o                         
  -5  17  12          2.47          5.04        10.37 o                         
  -4  17  12          0.43          9.67        10.39 o                         
  -3  17  12         40.29          8.04        11.41 o                         
  -2  17  12          0.12         20.42        12.43 o                         
  -1  17  12          7.77          8.94        11.76 o                         
   0  17  12          0.46         -8.44        15.21 o                         
   1  17  12          8.89         14.85        14.67 o                         
   2  17  12          1.53         -3.25        11.67 o                         
  -6  18  12          0.02         20.41        41.26 o                         
  -5  18  12          0.70          2.86        17.80 o                         
  -4  18  12          2.04          4.50        12.72 o                         
  -3  18  12          0.09        -10.23        13.57 o                         
  -2  18  12         10.44          5.64        11.09 o                         
  -1  18  12          0.56        -12.88        15.44 o                         
   0  18  12          0.04          0.75        15.07 o                         
   1  18  12          4.86         50.15        25.56 o                         
  -5  19  12          0.03        -18.69        18.69 o                         
  -4  19  12          0.00         21.99        16.99 o                         
  -3  19  12         10.95          8.56        16.44 o                         
  -2  19  12         10.13        -11.99        16.05 o                         
  -1  19  12          0.55          7.28        16.84 o                         
   0  19  12          2.56         -8.68        19.64 o                         
  -5  20  12          0.08         -9.19        20.85 o                         
  -4  20  12          1.07        -20.67        23.56 o                         
  -3  20  12          0.10          2.80        13.86 o                         
  -2  20  12          7.78         41.15        24.73 o                         
  -1  20  12          0.54         -2.61        19.03 o                         
  -4  21  12          0.52         11.85        18.66 o                         
  -3  21  12          0.55        -20.20        20.20 o                         
  -2  21  12          2.19          8.30        24.17 o                         
  -7   0  13          0.85        -13.38        13.38 o                         
  -5   0  13         60.23         44.19        11.74 o                         
  -3   0  13        121.66        122.10        23.53 o                         
  -1   0  13        204.57        188.15        31.34 o                         
   1   0  13         30.53         -8.76         8.76 o                         
   3   0  13        240.50        223.70        29.43 o                         
   5   0  13        219.54        258.49        34.42 o                         
  -8   1  13          1.32        -12.88        14.39 o                         
  -7   1  13          0.67         -3.69         6.92 o                         
  -6   1  13          0.12         -6.09         6.09 o                         
  -5   1  13          1.63         -6.17         6.45 o                         
  -4   1  13         29.52         23.33         8.28 o                         
  -3   1  13          3.05         15.84         8.40 o                         
  -2   1  13        104.28        136.92        16.60 o                         
  -1   1  13         67.19         68.75        11.40 o                         
   0   1  13        273.97        273.37        22.29 o                         
   1   1  13          2.11         22.11         7.75 o                         
   2   1  13        228.35        239.80        20.98 o                         
   3   1  13         15.56         20.65         8.16 o                         
   4   1  13         43.75         47.55         9.35 o                         
   5   1  13         11.43         33.95        16.42 o                         
  -8   2  13          1.44         13.31        10.26 o                         
  -7   2  13          7.69          8.41        12.71 o                         
  -6   2  13         46.13         33.07         9.92 o                         
  -5   2  13          9.03         21.87         8.79 o                         
  -4   2  13        109.69        106.68        13.14 o                         
  -3   2  13         49.12         36.29         9.87 o                         
  -2   2  13        101.10         81.63        13.74 o                         
  -1   2  13        125.96        115.64        13.25 o                         
   0   2  13        171.47        168.80        18.22 o                         
   1   2  13        396.05        413.26        28.61 o                         
   2   2  13        215.93        215.84        21.51 o                         
   3   2  13        150.47        157.68        19.43 o                         
   4   2  13         59.47         31.18        17.10 o                         
   5   2  13        117.22        119.23        19.75 o                         
  -8   3  13          2.90         16.64         9.60 o                         
  -7   3  13         51.01         50.43        15.81 o                         
  -6   3  13          0.82         17.48         7.75 o                         
  -5   3  13        240.27        219.98        17.60 o                         
  -4   3  13         79.26         77.49        12.11 o                         
  -3   3  13        109.73        111.85        16.09 o                         
  -2   3  13         15.48         42.44        10.06 o                         
  -1   3  13        165.57        170.70        16.83 o                         
   0   3  13        139.49        143.43        17.14 o                         
   1   3  13        284.41        281.98        23.65 o                         
   2   3  13         15.46         29.92         7.85 o                         
   3   3  13         49.03         29.75         9.19 o                         
   4   3  13         64.55         62.58        15.15 o                         
   5   3  13         13.90         -0.35        10.32 o                         
  -8   4  13         22.45        -10.60        19.31 o                         
  -7   4  13          1.77          4.69         9.39 o                         
  -6   4  13         54.90         63.35        11.29 o                         
  -5   4  13         34.48         22.73         7.15 o                         
  -4   4  13        224.47        253.18        19.76 o                         
  -3   4  13         16.29         34.95         8.88 o                         
  -2   4  13        391.36        382.90        24.59 o                         
  -1   4  13          1.37          0.67         7.23 o                         
   0   4  13        404.21        428.21        27.60 o                         
   1   4  13         10.73         21.69         9.83 o                         
   2   4  13        267.14        246.74        23.05 o                         
   3   4  13          0.88          2.23         7.23 o                         
   4   4  13          5.35          5.56         7.54 o                         
   5   4  13          1.04         -1.94        11.24 o                         
  -8   5  13         10.94          2.18        10.28 o                         
  -7   5  13         38.97         54.58        19.30 o                         
  -6   5  13          0.29         10.74         6.97 o                         
  -5   5  13         39.96         54.89        14.74 o                         
  -4   5  13          4.35         22.69         9.00 o                         
  -3   5  13        149.43        186.87        20.25 o                         
  -2   5  13        121.61        109.26        13.98 o                         
  -1   5  13         71.81         60.71        10.11 o                         
   0   5  13          2.96         34.98         8.48 o                         
   1   5  13         68.09         85.34        14.87 o                         
   2   5  13         38.12         30.84        10.93 o                         
   3   5  13         17.06         19.61         7.99 o                         
   4   5  13         39.91         43.04        12.33 o                         
   5   5  13         18.26         28.74        14.10 o                         
  -8   6  13          0.16         12.97        16.95 o                         
  -7   6  13         11.01         11.39         9.44 o                         
  -6   6  13         49.39         66.77        14.43 o                         
  -5   6  13         48.77         16.34         7.53 o                         
  -4   6  13         10.56         13.14         7.77 o                         
  -3   6  13         33.15          9.69         9.19 o                         
  -2   6  13         52.24         88.93        13.03 o                         
  -1   6  13        111.58        118.66        14.52 o                         
   0   6  13         11.48         21.50         7.01 o                         
   1   6  13         47.32         41.55         9.43 o                         
   2   6  13         54.18         50.28        11.82 o                         
   3   6  13         96.10        128.93        17.77 o                         
   4   6  13         35.92         37.74        18.74 o                         
   5   6  13         50.31         62.32        19.48 o                         
  -8   7  13          4.15        -16.39        16.39 o                         
  -7   7  13          1.49         -3.08         8.57 o                         
  -6   7  13         11.11          1.76         7.47 o                         
  -5   7  13          0.13         -5.83         5.83 o                         
  -4   7  13         50.94         42.66        10.94 o                         
  -3   7  13         24.17         62.82        13.07 o                         
  -2   7  13        162.02        163.99        19.59 o                         
  -1   7  13          7.54         13.34         7.97 o                         
   0   7  13        215.11        222.12        19.83 o                         
   1   7  13         23.16         27.53        10.43 o                         
   2   7  13         95.99        123.60        16.20 o                         
   3   7  13         14.54         44.15        13.16 o                         
   4   7  13        106.44        125.33        20.47 o                         
   5   7  13          0.45         12.55        12.54 o                         
  -8   8  13          0.21        -12.28        18.19 o                         
  -7   8  13         27.92         18.26         9.28 o                         
  -6   8  13          5.73         19.57         9.12 o                         
  -5   8  13         15.45         19.74         7.20 o                         
  -4   8  13         10.16          9.99         6.87 o                         
  -3   8  13        189.72        172.19        19.37 o                         
  -2   8  13         14.48         43.96         9.64 o                         
  -1   8  13         79.61         95.47        12.86 o                         
   0   8  13         42.13         33.15         9.56 o                         
   1   8  13        226.67        251.06        24.97 o                         
   2   8  13         23.93         45.23        12.40 o                         
   3   8  13        184.58        208.66        22.38 o                         
   4   8  13          6.74         21.07        10.63 o                         
   5   8  13         68.67         57.64        16.41 o                         
  -8   9  13          0.19          6.16        16.51 o                         
  -7   9  13         19.59         18.81        11.89 o                         
  -6   9  13          9.77         22.55         9.27 o                         
  -5   9  13         10.13         16.19         9.27 o                         
  -4   9  13         11.19         14.19         6.46 o                         
  -3   9  13         35.80         45.27         9.18 o                         
  -2   9  13        151.95        153.32        16.68 o                         
  -1   9  13          5.59         13.49         6.46 o                         
   0   9  13         59.90         83.08        13.39 o                         
   1   9  13         70.11        101.94        15.70 o                         
   2   9  13        159.71        169.59        19.12 o                         
   3   9  13         41.57         74.12        14.33 o                         
   4   9  13         81.62         64.96        14.55 o                         
   5   9  13         19.20         14.88        21.39 o                         
  -8  10  13          8.78         50.85        27.43 o                         
  -7  10  13          2.45         -6.23         9.32 o                         
  -6  10  13         23.42         26.07        21.14 o                         
  -5  10  13         29.27         34.67        13.07 o                         
  -4  10  13         80.95         81.27        14.31 o                         
  -3  10  13          0.19         18.36         9.28 o                         
  -2  10  13         91.54        115.43        14.10 o                         
  -1  10  13         82.39         99.54        15.92 o                         
   0  10  13        200.99        145.17        20.07 o                         
   1  10  13        115.20        106.72        16.46 o                         
   2  10  13         48.85         40.96        12.61 o                         
   3  10  13         94.53         95.42        18.18 o                         
   4  10  13         27.18         11.62        10.53 o                         
  -8  11  13          0.81          9.84        22.39 o                         
  -7  11  13         23.15          7.00        10.60 o                         
  -6  11  13          3.07         -9.22         9.22 o                         
  -5  11  13         61.30         71.64        17.24 o                         
  -4  11  13          0.04         18.71         8.89 o                         
  -3  11  13        124.18        121.09        20.87 o                         
  -2  11  13          0.10         13.26         8.83 o                         
  -1  11  13         83.76        112.60        16.37 o                         
   0  11  13          0.10          9.64         8.37 o                         
   1  11  13         26.13         22.04         8.79 o                         
   2  11  13         14.64         33.58        12.67 o                         
   3  11  13         46.27         41.09        14.22 o                         
   4  11  13          2.68        -13.21        13.21 o                         
  -8  12  13          6.31         47.44        37.97 o                         
  -7  12  13          0.77         10.44        14.02 o                         
  -6  12  13          4.06         11.28         8.55 o                         
  -5  12  13          1.27          2.25         9.02 o                         
  -4  12  13         32.83         29.00        12.32 o                         
  -3  12  13          1.35         15.86        11.59 o                         
  -2  12  13        123.96        107.78        20.55 o                         
  -1  12  13          0.43          7.85         8.77 o
[truncated: 60,751 more chars]
